# Supplementary material for: miR-193b-5p and miR-374b-5p Are Aberrantly Expressed in Endometriosis and Suppress Endometrial Cell Migration In Vitro
Source: Biomolecules. 2024 Nov 3;14(11):1400. doi: 10.3390/biom14111400 (PMC11592355; doi:10.3390/biom14111400)
Supplement: Supplementary file 1 [file biomolecules-14-01400-s001.zip]

Archive with 7 entries (5 files):
- biomolecules-3238183-supplementary/
- biomolecules-3238183-supplementary/Supplementray/
- biomolecules-3238183-supplementary/Supplementray/Supplementary Figure S1_BrdU proliferation assay results.pdf
- biomolecules-3238183-supplementary/Supplementray/Supplementary Table S1 DE-miRNAs predicted target gene list.xlsx
- biomolecules-3238183-supplementary/Supplementray/Supplementary Table S2 Target gene KEGG pathway analysis list.xlsx
- biomolecules-3238183-supplementary/Supplementray/Supplementary Table S3_mRNAseq_DEGs.xlsx
- biomolecules-3238183-supplementary/Supplementray/Supplementary Table S4_mRNAseq-DEGs_KEGG.xlsx
