# Supplementary material for: miR-193b-5p and miR-374b-5p Are Aberrantly Expressed in Endometriosis and Suppress Endometrial Cell Migration In Vitro
Source: Biomolecules. 2024 Nov 3;14(11):1400. doi: 10.3390/biom14111400 (PMC11592355; doi:10.3390/biom14111400)
Supplement: Supplementary file 1 [file biomolecules-14-01400-s001.zip › biomolecules-3238183-supplementary/Supplementray/Supplementary Table S1 DE-miRNAs predicted target gene list.xlsx]

## Sheet: Target genes for up-miRNAs
CDKN2B
KBTBD8
FZD8
ZBTB41
RRS1
MAPK1IP1L
PGS1
LRIG3
C1orf56
SPTLC1
TAF7
NAA16
CCNI
FYTTD1
BAMBI
NKRF
HOXA5
GABARAPL1
GALNT7
CYSTM1
ATP6V1C1
TRA2A
CMPK1
SEMA3C
FAM76A
IRS2
MRPL19
MIER3
MLLT11
MAP3K8
EFCAB14
AFTPH
NRXN3
MEX3C
CCND1
SRSF7
REEP3
SLC11A2
DEK
PARD6B
MINPP1
RAPH1
NUP153
OSTM1
CA13
PAPD4
RHOU
SON
RANBP6
ADD3
HSPA13
TMEM245
ZNF175
ATF2
PELI1
TACC1
ZSWIM6
AFF4
GHITM
FAM126A
STRAP
RASSF5
TPT1
RECK
ETNK1
TFDP1
SEC23B
MB21D2
ATXN1
FZD6
FXN
OCRL
KLHL15
ACVR2B
PRKCD
SHOC2
YOD1
RAP1B
UBE3A
RORA
RAB8B
TNRC6A
ANKFY1
BTBD3
MRPL18
GNL3
NLN
SLC16A1
FOXC1
KCNC4
ZDHHC5
SP1
PIGW
SOCS6
ZNF566
BOLA3
ZCCHC9
NUS1
PHACTR2
RAC1
TRPS1
MYLIP
KIAA1468
STXBP2
PLEKHA2
POLR1B
ABCG2
ACSL4
MPP5
SNRNP27
TOR2A
STAU1
SLC38A1
SESN3
C9orf170
AVPR1A
GPR158
GSK3B
SESTD1
EMC7
CAMSAP2
SLC25A27
CYP4F11
TNFSF9
DDX55
ZBED3
HIST1H3B
MYBPC1
ABHD18
RAB32
ABCF1
TRIM35
NNT
ZER1
VEGFA
TRIM2
NPM3
SYP
SCAF4
RC3H1
PITPNC1
KLHL9
HOXA11
FZD5
SHISA9
CENPK
MAPK7
TRUB1
SLC9A4
TMTC1
ZNF148
UST
HSBP1
SDHD
LAMTOR3
PARP15
XKR9
KLRC3
ANGPTL3
KYAT3
ZNF383
C8orf33
ACSM2B
SPC25
LNPK
GIMAP4
SNRPA1
XKR4
PDE12
LIN28B
LHFPL2
FKBP1A
LUZP2
WWTR1
DSN1
ZNF681
TMEM241
ZFP37
FAM229B
DDX52
TTC8
ZCCHC2
VGLL2
PRDX3
PMEPA1
PITX2
MBNL2
DUSP8
CA8
TRMT112
RPL24
YEATS4
CCDC80
YTHDF1
PTMA
PANK3
NR3C1
LMAN2
DLC1
FAT3
GABRG2
ZBTB7A
SIM1
ARHGAP6
SLC25A24
ZNF99
APOL6
NR2C2
STX16
PRKX
RBMXL1
ZNF443
EPDR1
SFT2D2
LAMP3
L1CAM
CNTNAP5
SIK3
MFAP5
SVIP
HHIP
CXCL5
BACH2
ADD2
WNT16
AKT1
MLX
NPLOC4
NBPF11
TPR
ACSM2A
GSKIP
NRP2
NUFIP2
C4orf29
CCBL2
KIAA1715
RPL38
UHMK1
HK2
SLC7A11
MAGI2-AS3
PLXNA1
EDEM3
TRAF3
ARID1A
CDK6
FOXK1
SMIM13
RSF1
SUMF2
RNASEH2B
SREK1IP1
ALDH9A1
RAB7A
RAPGEF1
TMEM231
F2RL2
FKBP1C
SLC24A4
EFCAB5
NAA40
TAL1
SOD2
HOXA1
SLC37A3
RAB18
HMBOX1
AHSA2
BRAP
SDCCAG3
B4GALT5
PLXNA4
MLXIP
FGFR1
NR2E1
CCDC93
PTPRB
TLN1
PYCARD
GAPDHP44
PPL
MSRB2
WWC2
RDH10
VAV3
NUP210
KLHL26
ABHD2
TRDN
SH3PXD2A
IGF2R
ALDH5A1
ZNF79
IGDCC3
FAM83F
NR6A1
YKT6
ADAR
INIP
ITPKB
PRPS1
RASSF9
ZBTB34
PLAG1
FGG
FGA
FGB
NOTCH1
TGFB1
MTOR
PTEN
NFE2L2
ZFX
CFTR
TTN
LCOR
TMBIM6
CCT2
TMTC3
FNDC3A
BCL2L2-PABPN1
PABPN1
CCNK
NR2F2
PLS1
TNPO1
UBN2
FAM217B
KPNA2
DYNC2LI1
TAOK1
FGF2
MKLN1
OXR1
JMY
BTG2
AKIRIN1
LSM14A
MBNL1
EIF2S3
ZNF207
CHAC1
EZH2
MET
ZNF480
SEMA5A
MLANA
ANKRD12
NDUFC2-KCTD14
PPIC
MMS22L
COX10
ZNF800
ZC3H11A
WRN
TMED5
SGPL1
SFXN4
PTP4A1
COASY
BEX3
NACC1
MCL1
LYSMD3
LMNB2
ITSN2
TOR1AIP2
HNRNPF
ELL2
DAB2
CPS1
CERK
BZW1
BCL2L11
ARL5B
ARAP2
APPBP2
ANKRD11
WDCP
RBM8A
SLC35F5
MAP3K4
AP1G1
DNAJC28
ZNF645
ZBTB20
TSPYL1
SLC46A3
SPATA2
NEURL1B
GNG12
FAM122B
MFSD6
C1orf147
ARID1B
PPP6C
MYO5A
HOXA10
CLIC4
IL20RB
FKBP14
UBE2A
RNF111
PEX5L
TBX18
GRIK3
DCAF12L2
NANOGNB
ZNF827
MYCN
LEFTY1
APP
JCAD
SLC39A6
TNRC18P2
TGFBR3
NAA30
MAML3
GOLGA7
ATXN1L
RPL7L1
TMEM192
ZFP36L2
TFAP4
STAMBP
SLC7A2
SAMD12
RAP2C
RAB39B
PURB
NT5C3A
PLEKHA3
MORC3
LIFR
INO80D
EIF5A2
DIDO1
DCUN1D1
BICD2
ERCC8
ZNF749
SPAG1
PPP2R2A
CHORDC1
AGO4
WNK1
USP25
TTC37
RREB1
POU2F1
PHF3
PCCB
MOB4
LRRC1
HSPE1-MOB4
HNRNPAB
ATF7IP
FAM69A
ZNF284
SMARCA5
SIX4
ZNF350
CMTM6
LZIC
CADM1
TSC22D2
WNT7A
MLEC
PANK1
DENND5B
CNEP1R1
GPR50
TSPAN6
KCNQ5
TEX9
ETS1
SMAD4
ZEB1
ZEB2
PTGS2
Adamts1
TUG1
XIST
PBX3
IRS1
CHP1
DCBLD2
EHD2
FBXW7
HNRNPU
MSN
NPM1
PGAM1
TRIB1
B3GALNT2
TAF13
LANCL3
MCM8
NGFRAP1
C2orf44
KIAA1462
ADAM10
HGF
TLR2
ADAMTS5
RPE
PIK3R1
BCL6
CLK3
PQLC2L
DDIAS
MECP2
ESR1
ERBB4
NR4A2
KAT2B
SOCS1
PRMT5
TGFBR2
BMPR2
ARIH2
KIT
CUL5
TNF
SUZ12
RAB13
MSMO1
ABCA1
PSAP
THBS1
DPYSL2
VPS4B
RAB14
KDELR2
RNF4
PRRC2C
TMEM87A
MTF2
GRK6
RPS6KA5
WDFY3
PHLPP1
MXD1
TF
IMPDH1
NPEPL1
ZBTB4
MLLT10
OTUD1
ZMYND11
CEP55
SLC30A7
KLHL20
CEP350
FBXO28
WDR26
KLHL42
CCND2
ZBTB18
RAB5B
RAB21
SLC9A1
STX12
WDR20
SIVA1
SMOC1
RBM25
CALM1
RNF11
ZFYVE9
ERCC4
NFATC2IP
CHD9
C16orf70
SF3B3
CCDC137
FN3KRP
RBBP8
PRKACB
LDLR
HNRNPUL1
GINS1
CCNT2
SLC37A1
ATG16L1
CBY1
TNRC6B
SEC61A1
ARHGEF26
USP13
FXR1
ZBTB47
ABHD5
PTPRG
CYP2U1
PAICS
G3BP2
C5orf30
C5orf24
SMAD5
ATP6V0E1
RASA1
ARRDC3
QKI
SOX4
ENPP4
PNRC1
HBP1
CREB3L2
ANKIB1
EFR3A
VPS37A
ATP6V1B2
MIGA2
SMARCA2
HPRT1
MID1IP1
ADIPOR2
ZDHHC18
KPNA6
TGIF1
SCD
PLAU
FAS
CHEK1
FAM46C
TNFRSF1B
GATAD2B
ZBTB7B
GIT2
BCL7A
GPR137B
PLXNC1
AGO1
MACF1
RCOR1
KLHDC2
FRMD6
BTF3L4
KLF13
DMXL2
NPTN
ABHD17C
SMG1
TNFRSF12A
PHF13
MIER1
MAP2K3
NF1
DHX40
CAMTA1
VAMP3
PDE4A
CC2D1A
SLC27A1
ZNF526
FAM83D
RAPGEF4
COQ10B
CAB39
PPARA
NRBP1
LMLN
ITPR1
RAPGEF2
C5orf51
MAP3K1
MAPK14
IKZF1
CNOT7
TNKS
DDX3Y
WAC
SAMD8
C11orf57
PAFAH1B2
TBRG1
ESYT1
TMOD3
MCRIP2
ATMIN
DCAF7
AMMECR1L
MED12L
EIF4A2
ELMOD2
MOB1B
AFF1
DCP2
TMEM106B
NFIB
RPS4Y1
PRRG4
LCLAT1
SKIL
SLC38A2
DEF8
RNF167
BCL3
EVI5L
SLC6A8
KCNJ2
ASNA1
BTG1
ZIC5
GMFB
NIPA1
NFIA
ALG1
STAT5B
POLI
CHERP
BRWD1
RNF44
ITGA2
LONRF1
AGPAT5
PLEKHF2
HIST2H4A
HIST2H4B
ARFGEF1
WBP4
SOCS3
CD22
MYC
DNMT1
MB21D1
TNFRSF10B
ZNF644
YY1
WNT7B
TGOLN2
STX6
SGK1
SERINC3
RHOB
PPP6R1
PPP2R5E
PATL1
MTMR6
MAP3K9
KLHL11
KIF13A
KCTD10
IMPDH1P11
FBLIM1
EOGT
DLG5
DDX6
CD164
CCNA2
CAPRIN2
BLCAP
ARHGAP1
ANKRD50
ACTB
ABHD14B
ZFYVE26
SECISBP2L
FOXQ1
DICER1
ARPP19
CNOT4
PDRG1
WDR45B
SLC48A1
MMGT1
BRWD3
NICN1
G6PC
PTBP2
ZMAT3
TRIM37
SEMA4C
PPP1R15B
PHLDA3
NRBF2
MAPK1
CLIP1
CCNL1
ZNF154
SLC46A1
UBE2D3
SATB1
NUP54
NACC2
BEND3
PALM2-AKAP2
AKAP2
USP8
SPART
RAN
PPTC7
PFN2
MRPL17
ELOVL5
CREBL2
DCC
ZNF134
ADRM1
ZFAND5
VPS37B
RBM20
GRB10
DDX3X
RRAGD
CEP170
MALT1
HADHB
TMEM64
SLC12A7
PFN1
DGKH
CLOCK
ADSS
ZNF367
RAB34
TNFRSF11A
TMEM117
RPF2
NDRG1
MFF
ZNF772
STOX2
SNX5
RLIM
RAB1A
SFTPA1
POGZ
MBNL3
GIGYF1
GFPT1
ENPP5
E2F8
DCUN1D3
CREBRF
CERCAM
CHEK2
CASZ1
BMP3
ARHGAP12
ARC
ACBD5
ZNF138
MAVS
RBM38
TMEM138
DAD1
WNK3
WASL
TXLNG
TRPC3
TRIM33
SOX6
RAP1A
PURG
PRUNE2
PRICKLE2
MPRIP
MCC
JAZF1
GNPTAB
FRS2
FBXO8
DYNC1LI2
DEPDC1
DBN1
CFL2
GDNF
ARL8A
AGO3
ZNF680
ZNF107
PABPC4L
C15orf38-AP3S2
AP3S2
CLVS2
ZNF544
ZDHHC7
RACGAP1
FGFR1OP
RRAS2
HOMER1
ODF4
MBD3
MTX3
PTCD2
ETV3
C6orf132
DIP2A
MTHFD1
UBL3
KIAA0907
USP37
TMEM2
STK38
KITLG
FKBP15
CAMSAP1
ZNF721
ZNF217
XIAP
WNT10A
WDR1
WBP2
VAMP1
TRAK2
TP53INP1
TP53
TNPO2
TNIP1
TNFAIP3
TMEM9B
TFB1M
TAF4
STK4
SNX17
SLC9A6
SLC25A12
SHCBP1
SH3KBP1
SERBP1
SEPHS2
SEL1L
SEC63
SBF2
S1PR2
RNF216
RGL1
RASSF2
RAPGEF6
RAF1
RAB2B
PRKAA1
PIK3R3
PIGS
PGM2L1
PGK1
PCDH10
PRKN
OTUD7B
OTUD4
NAPB
MTMR12
MKL2
MEF2A
MCM3AP-AS1
MBD4
MAP3K14
LOC613266
LIN9
KLHL3
KIF3A
CCSER2
ATG14
KATNAL1
JARID2
INO80
HIPK3
HIC1
HECW2
HDAC4
GRSF1
GPAM
GAK
FOXP1
FBXO48
FBXO10
MIGA1
DENND6A
FAM102A
EXOC7
EPS15
EPN2
EIF4E2
EHD1
DUT
DSCR3
CNOT6
CIT
CBX7
CBX5
IDNK
C2orf42
PRR14L
SDE2
ARPIN
SPTSSA
BTBD7
BRD9
BCL7B
B4GALT1
AZIN1
ATXN7
ATPAF1
ATG5
ATG2B
ARMC8
ANGEL2
ALG2
AHDC1
PKNOX1
IL10
MEF2D
ALOX5
MTUS1
PIK3CA
TLR7
TUSC2
ADRB1
MAP3K5
CSNK2A1
EREG
PHLDA1
PKM
DSEL
IFITM1
TPRG1L
ZNF423
RPAP2
ZNF618
CTGF
FAM73B
FAM195A
SPG20
PARK2
FAM73A
C15orf38
XPO5
IL6
HIPK2
ADGRL2
MDM2
TMEM8A
ZC3H18
TIMP3
CUX1
DPM1
VTI1A
NCKAP1
COX7B
RBMS2
PITPNA
CDCA5
UTP14C
ZNF507
IFNAR2
AGFG1
LIN54
TBPL1
ID4
CLN8
VMA21
FBXL3
ATM
RNF138
ARF6
HIF1A
DCTN5
SP100
MRPL35
RAD51AP1
SYNM
CRIM1
SMAD2
FOXN1
PTCHD1
DCAF4
PCDH9
GNL1
PLA2G2F
SLC25A28
CRB1
TOMM20
RNLS
VCP
TXNIP
TSR1
TSC22D3
PSAT1
PDE4D
F3
DCAF8
CAD
WDR82P1
RAB5C
GNAS
SLC25A37
ZNF132
AHI1
ITM2C
MAPK13
PNISR
ZNF585B
IRF2
ZNF460
CA12
SAR1A
FAM3C
ZNF678
RNF157
TWF1
SUPT7L
RNF146
ALG14
ZNF670
VPS18
AS3MT
BDH1
SOX12
MBD1
IGF1
GATAD2A
ISCU
SPEN
TIMM50
ADGRF2
MTDH
BCL2
SOX9
ZNF429
ZCRB1
UBR3
UBQLN1
TMEM30A
TFRC
STAG2
SNX13
SNAP25
SCARB2
RNF6
PLOD2
PLEKHA6
PERP
PCLO
NUDT3
NUCKS1
NIPBL
NARS
MTPN
MTMR4
MADD
LUZP6
LGALS8
KDM5A
HIVEP2
H2AFV
GGA1
FNIP1
FAM105A
EIF4G3
DST
CAPZA2
CACNA1D
ASAP1
ABI2
ABCC8
RABL2A
RABL2B
EFHD2
PAFAH1B1
ACOT9
FCGR3B
ZNF621
SEC14L5
CSTF2T
SYDE2
SOCS7
FUT4
CCDC58
EXOSC2
POTEM
POTEG
RCBTB1
MSL2
URGCP-MRPS24
BSND
GUCA1B
DR1
ZNF730
PNPT1
C2CD2
PAK6
CENPN
NUBPL
DISC1
ICA1L
SNX9
SEC14L4
OLIG3
CD55
ZDHHC24
CHCHD4
CCDC140
ZNF614
POLD3
PPP1R15A
ZNF281
TMEM170A
SELENON
RBM12B
RBFOX2
PER1
PAIP2B
METTL1
MCU
GAPVD1
FAM13B
DDHD1
ADCYAP1R1
ABHD10
CCDC18
ENPP1
VCAM1
EGLN2
CHCHD3
CCDC71L
LYRM7
SLC12A3
CENPM
SERINC1
UNC13A
KCNC3
GALP
NPVF
GRIN2A
GMPS
SAMD7
HLA-DRB5
TTC33
FAM9C
PILRB
FAM214B
LGSN
COA4
OPA3
CSNK1A1
NR1H2
GANAB
RASAL2
IFI16
ILF3
SSFA2
WBP11
CBX4
FSD1L
NRG2
OSTF1
PAQR8
REEP5
SMIM21
SEPN1
ROCK1
CRNDE
TLK1
FOXO1
MITF
ADCY6
HTR1B
CDKN1A
FOXO3
KRAS
REV1
RAD51
CDON
MGST1
SRXN1
SUPT4H1
HNRNPDL
ZC3H15
ZYX
ZMIZ1
TRIM4
B4GALT3
POMP
GTF2A1
RELA
SLAIN1
RPS29
PON2
HMGCS1
SLC25A46
APPL1
BAG4
TSPAN14
CHML
TWISTNB
ECT2
NKIRAS2
DDIT3
RLF
MTHFD2L
SYNGR2
PHF19
SGK3
KDELR1
UBE2N
FBXO21
ARHGEF2
SPIN4
CGGBP1
PPP1R12A
EFNB2
YWHAG
NHLRC3
SNX16
EVI5
PRDM16
HOXA9
PLPBP
EIF4G1
FAM171A1
MED1
CNNM3
PROK2
PRKCE
SLC39A1
SCARB1
OTULIN
SNX7
EEF1A1
PAPD5
GAPDH
THAP9
MOXD1
ITPR3
ALKBH5
ADNP2
DYNC1H1
FLII
PMS2
TMPO
SMIM12
EDEM1
PRKAR1A
YTHDC2
ACTN4
TERF2
HNRNPA1
PAQR4
ALK
CCNG1
RAB35
CASP2
SOX5
ABCD1
PPP1R9B
ATG7
SNAI2
SLC1A1
SLC6A6
MAP3K3
NPTX1
TMEM170B
IGF1R
SIN3B
IARS
TRIB3
SYCP1
GPR156
PITPNM3
STOML3
CWC25
SLC25A25
SERPINH1
PPP1R11
CCL22
TSKU
SPPL2A
CASTOR2
ACER2
SESN2
RPS23
UBE2D4
TRIM71
PODXL
MORF4L1
NUP43
CRAMP1
DDAH1
TNFRSF10A
GINM1
NUP50
TUBD1
GID4
GABRB1
STK17B
CPE
PAK4
ANKRD36
ABCA6
TRAPPC3L
NOTCH2
EIF4EBP2
ASH1L
ZNF185
ZFAND1
USP5
ACY1
ABHD14A-ACY1
MIPOL1
WDR33
CTSB
PTPN9
MTSS1
TIMP1
BDNF
ATP8A2
CSNK1D
NFIC
S100A16
SH3BGRL3
ZFP36L1
IL31RA
LOX
LRTM1
PFKFB3
RGS2
CELSR2
ODF2
MYRIP
RYK
PROSC
FAM105B
GATSL2
CRAMP1L
HBEGF
PAX6
FHL1
CD59

## Sheet: Target genes for down-miRNAs
AEN
CRKL
RPS19
CRIM1
IFIT2
BTG2
TNRC6A
ZBTB47
C5orf51
RBPJ
UBE4A
DNAJC10
HOXB13
ZNF24
CHAC1
ALDOA
ZFP36L1
HSPB8
TMEM154
RCAN3
PSMB9
SYNPO2L
BMP8B
CHAF1B
KIAA1551
PGPEP1
ZNF573
FXYD5
RSL1D1
SLC38A7
PTGR2
SLC25A45
LYRM7
HACD4
LMOD3
CXorf36
FBXL13
ISY1
GPN2
A1CF
RAB3B
PRKN
MYPN
GSTK1
CAVIN1
C3orf62
NDUFV3
OTUD6A
ZNF347
DEGS1
ZNF491
TRIM72
DIS3L
ZNF366
RPL4
FGB
SLC27A4
THAP8
GDPD1
ATP8B1
NOA1
SLC4A1
PYCARD
CACNG1
RBM28
DNASE2
KCNA7
GLA
ZNF8
ZNF788
ZKSCAN4
TRPV2
TCF23
SRSF10
SOCS5
RTF1
RDH11
QSOX1
PAQR3
NR2F6
NPFFR1
NKAP
MANEAL
GMPS
GGCX
COQ10B
C12orf49
PHB2
GJD3
RRAD
COL9A2
RAB13
CMBL
ZFP14
MAP2K2
TMF1
MYO1C
CLPP
PCYT1A
PUM2
HOXC8
ZNF138
ZRANB3
FXN
UGT2B4
SLC35E2
RPP14
ZNF701
THBS2
ANKRD33B
ZNF556
API5
CCS
ZNF793
MACC1
GNE
ZNF813
PHF20
NTMT1
PPDPF
ZNF708
C6orf132
KIR3DX1
CLN8
SLC26A2
ZC2HC1A
YIPF4
GUCA1B
ART4
ZMYM1
TAOK1
RNF19B
KREMEN1
IPO9
MINDY1
DPP8
C6orf89
PLIN3
TIAL1
GDE1
C8orf17
ZNF677
ZNF878
KIAA0586
IPP
ICA1L
SLC38A5
POLR3A
LYPLA1
TMEM192
VHL
RRP36
ZNF384
UTP6
PAK3
MSRB3
GMEB1
DENND6A
BMP7
GRK3
MAVS
FAHD1
BORCS7
WDPCP
SMCR8
RHOBTB3
ZNF101
GAN
GPR156
RSBN1L
IFNAR1
SPPL3
CYCS
ATXN3
MIOX
PURB
ATP5G1
BACE2
C2orf68
TTPAL
KIAA1456
AKAP6
FLYWCH2
LARS
TRAT1
MAP4K2
CACNG8
ORMDL2
HEATR5A
ZNF669
MGAT5
FTCD
NUP93
SDK2
STMN1
ANP32B
CPSF7
FOXJ2
JADE2
MLF2
PDLIM5
TNRC18
ADD1
GSTO1
METTL2B
TOR2A
ZNF747
C19orf47
ERVMER34-1
FLVCR1
GPR155
POLL
RAB27A
TMEM245
TNFAIP8
PTPLAD2
PARK2
PTRF
FAM63A
ADRBK2
C10orf32
APLN
FGF13
CD44
TRP-AGG2-4
COA7
C21orf62-AS1
PCNA
ZC3H10
TMEM233
ARL6IP6
ZSCAN25
YWHAZ
HIST1H2BO
DLGAP5
SASH3
MKKS
FMN2
STXBP5L
MYCN
GSPT1
ZNF485
FAM135A
TUB
SALL1
CAMSAP2
RNF138
KLHL42
HMGB2
HMGB1
TMEM50A
CTTNBP2NL
MANSC1
EXOSC6
RD3
ELP6
TTC28
KLHL7
HLF
CREB5
MDM4
RSRP1
BCL9L
ZNF600
DCLRE1B
MAP7D1
SLC23A2
ZNF581
XPR1
HIST2H3A
RNF103
COX6B1
TMEM256
ERC1
PPIA
GNAS
ND2
EPB41
ZNF507
EPM2AIP1
RBM5
HOXC11
G3BP1
ELOA
TIMELESS
ATN1
PDCD11
N4BP1
VCL
SRP68
TUBB
CHCHD2
VOPP1
PHF12
ARF1
TXLNA
PTP4A2
ND1
CCT3
SH3GL1
TPI1
RTKN
ATF7IP
ACLY
RITA1
KMT2A
CLDN12
TANGO6
LY6G5B
SATB2
MAPK3
PLOD3
ATP5B
MYC
CMAS
HNRNPUL1
MKLN1
EHMT2
DHX34
TRPC4AP
HIST1H2BJ
UBA52
ITM2B
FAM234A
UQCRC1
GLUL
MLX
GOLPH3
ARID5B
ULK1
FBXO28
TNRC6C
PNN
FAM208B
DCTN5
ZBTB33
YIPF6
MAPK1IP1L
MRPS18B
ZNF275
KLHL15
ITPRIPL2
ACPP
SYNM
EIF2A
CKS1B
CREBRF
ACTBL2
BCL7B
SLC38A2
MAX
GXYLT1
ARL10
SEMA7A
IGF2
CTRC
SLC25A12
TAL1
TPD52
SYNCRIP
MTRNR2L6
NPM3
SF3A3
C20orf196
ZNF451
ZNF148
YOD1
AIMP1
ZNF267
SRSF7
GTPBP2
ASB6
CRK
FAM117B
MAK16
TP73
C2CD2
VPS45
FAM46B
VPS13D
TMEM43
ARL3
ABCA2
SEC24A
SRCAP
HSPA4L
EIF2B5
RPS6KA1
PCMTD1
NQO2
SWAP70
DLX5
NOD2
MCL1
PFN1
ABHD12
MDK
MTRNR2L8
ZNF394
THRB
TCEB3
C12orf52
ITFG3
PP13439
SNHG12
ABCG1
EEPD1
POLR3D
TAC1
TFRC
HSPB6
AQP1
AQP4
NPR1
MAPK1
SYF2
DIRC2
ZFP37
PRDX6
MED23
PPP4C
NPEPPS
IGF2BP1
CDS2
ARF3
TMEM101
RPL30
C20orf27
HIST1H2BL
ATPAF2
CTNNAL1
PANK3
IGF2BP3
NUDT21
EPHA4
VKORC1
GTF3C4
TSC22D2
TMEM64
NANOG
ZNF155
ANKHD1
TOP3A
DTX3
CSDE1
HIST1H2BH
HIST1H1A
ECH1
HIST1H2BK
AGO1
GGA1
DVL3
KMT2D
CDKN2A
PTTG1
ZEB2
CBX5
PRR12
TNRC6B
ORC1
HES6
RPS4X
RANBP6
FMO1
TEAD1
TCP1
CDK4
ARHGEF2
PIGP
RPL7A
UBAP2
2022-03-04
YRDC
RPL13A
MYO5C
LONP2
GPN1
SMC1A
ND4
DUSP8
PRDX3
IMP4
ARL9
CCNI
GHSR
HSPA9
ANKRD52
CYLD
SAMD4B
DCP2
H2AFX
EIF3F
SEC14L1
DHRSX
PAPOLA
BRD4
TCF3
ZNF282
ZNF496
UBE2G1
SINHCAF
NT5C3A
ANP32A
MEOX2
TFAP2A
WARS
SF1
2022-09-01
HAUS6
TMEM98
MCM4
SLC6A8
RPL9
USP16
EWSR1
NT5C
PPIF
KDM5C
PRR14L
LRCH3
PRMT5
NECTIN2
AXIN1
IGF1R
PTPN9
KMT2C
DOK3
MED24
ZNF710
BYSL
POM121
ZNF462
HIST1H2BC
DNAJB9
TAF15
SPRY3
CLUH
HUWE1
FBXO31
PPIL1
TJAP1
NOS1AP
HIST1H3B
COTL1
TOE1
MET
YPEL2
ATP1A1
RNF10
UBQLN4
EEF2
SDHC
CALR
HIST1H1E
LITAF
INO80D
GRK6
SNRNP48
MAN2A1
ADCY1
PSMD10
INTS3
OTUD1
PTPN11
MEF2D
NOC4L
COX1
CYBA
IFFO2
TUBA1B
TONSL
ZFP64
CALU
CANX
DNAJC14
PFKM
UBAP2L
GPT2
CAPN15
PPIAL4G
C20orf24
POLR2F
SYNJ2BP
PAF1
RAN
ZIC2
RALY
WBP1L
SBF1
EIF2B3
SPRYD4
IDH3G
GOLM1
NEO1
ALKBH6
PKM
NPLOC4
DPYSL2
RPL8
RPS16
WDR77
SRRM2
PIP4K2B
SNRPG
UNC13D
NCAPD3
SCAF1
GORASP2
HIST2H4B
RPS6KA3
NRF1
UNC5A
PRRC2C
NIT2
TOB2
MRPS5
MPI
RAD23A
ACTN4
PLCD3
MYO6
RPS27
HOXA10
ABHD16A
HIST2H2AA3
NXT2
PPIL4
ZC3H4
LAMA5
ENPEP
VAV2
HOXB8
ATXN1
MED12
DIAPH1
RBM38
MED26
ZNF646
SLC16A1
EXT1
RNF41
CDC42SE1
SRM
ND5
KCTD7
SIX4
CTNNBL1
COG5
NRBP1
CKB
PDLIM1
RNF130
SUPV3L1
HSPA4
EDC3
TSPYL2
USP22
BTRC
PPP1R14A
PAICS
COMMD4
PLS3
GRWD1
GAPDH
FAM102A
IKBIP
RFX7
MRPL9
PCBP2
OCRL
ZNF318
CTNS
FKBP1A
EP400
CSE1L
MIF
METTL17
CYTH3
LSM12
ANKRD39
ATP7A
RNF216
IVNS1ABP
CABIN1
SMARCC2
PSMF1
CALM3
TSPAN9
XBP1
DR1
CANT1
CTPS1
PPP1R7
R3HDM1
ISYNA1
POLR2A
SMUG1
RPS17
RERE
ABCF2
ZNF607
ORAI2
HIST1H3H
SNRPD2
KPNB1
FHL3
PSMD11
RPL36
EIF3L
PDSS1
NSFL1C
WNK1
DNAJB5
REPIN1
WDR13
RPS12
MYO1D
IRF2BP2
TUBGCP2
SNRPB
OAZ1
POP1
RNF125
ASCC2
ARPP19
RPLP1
AMELX
ANXA11
NPM1
MCRS1
RPL27
SMARCAD1
EARS2
YWHAE
BET1L
VDAC2
RAB2A
FLAD1
PSRC1
USPL1
ABLIM1
HSD17B10
NCOR1
VDAC1
UQCC2
PITX1
PAK1
RTN4
CDCA3
AK2
ACTB
TSC1
HSP90AB1
FRAT2
KDELR1
ZFAND5
RPAP1
PLS1
GART
NDUFA3
KIAA0368
TMCO6
RPRD2
SYNGR2
SF3B3
EIF3J
CDK2AP2
ACTG1
FOXP1
NET1
EIF3C
DYRK1B
TMPO
DPP3
ARHGAP26
CLN6
POLR3E
SPEN
CCND2
PDHX
CPEB3
TRAF4
METTL7A
PACS1
USF2
SETD1A
HSPA8
RELA
ILF3
AUP1
CHD1L
ARHGAP17
SORBS1
LMNB1
COX2
ZNF436
CPD
PYGO2
SENP3
SSSCA1
MARK2
NXT1
USP42
BCOR
TDP1
PPT1
TMTC1
MAPK8IP3
FLOT1
ATP6V1B2
MDH2
MMS22L
PFDN6
CAPNS1
MOCS1
INTS11
SRF
EAF1
EZH2
OPA1
STOML2
TMEM51
HNF1A
DENND4B
ATXN7L3B
DCAF11
PROSER1
ZNF432
TBC1D14
P4HA1
PLD3
COX3
XPO6
FAM83G
RTL8A
TRIM14
KIAA0100
EIF4G1
SLC2A1
SETD3
ITGB3
GNAI1
RAC1
PDCD4
BMI1
PBX3
NRP1
NFATC3
TRPC5
PTEN
BANP
RAB14
SUZ12
FOXM1
KITLG
RUNX2
MTDH
MMP9
VEGFA
VIM
USP14
ABCG2
CTNNB1
ESRRG
PICSAR
RAB11A
FH
AR
FAS
CDK6
FAM60A
PVRL2
SOLH
MNF1
CPSF3L
FAM127B
ANGPT2
FGF1
CRP
SIRT4
PIK3CA
RGS16
TGFBR2
AKT3
IL4
FSCN2
CD274
PLD1
CELF1
ZNF460
PPP1R1C
IREB2
ELAVL2
NUFIP2
ITGB1
URM1
GJD2
BMPR1A
MYCBP
SETBP1
TMEM181
FOSL2
GPKOW
MTMR12
CHRFAM7A
ANKRD13A
EIF5A2
ISCU
LINC01556
ZFAND3
TRIM35
DSEL

## Sheet: Info
Database	miRTarBase Release 9.0
Species	Homo sapiens
Steps	Target gene prediction was performed on each dyregulated miRNAs.
	Predicted target genes of all up-regulated miRNAs were grouped together, same for all down-regulgated miRNAs.
	Duplicated gene was removed, de-duplicated target genes were summarized in the excel file.
