# Supplementary material for: miR-193b-5p and miR-374b-5p Are Aberrantly Expressed in Endometriosis and Suppress Endometrial Cell Migration In Vitro
Source: Biomolecules. 2024 Nov 3;14(11):1400. doi: 10.3390/biom14111400 (PMC11592355; doi:10.3390/biom14111400)
Supplement: Supplementary file 1 [file biomolecules-14-01400-s001.zip › biomolecules-3238183-supplementary/Supplementray/Supplementary Table S2 Target gene KEGG pathway analysis list.xlsx]

## Sheet: Bar-plot down
KEGG pathway	-log(adjusted p-value)
Chemical carcinogenesis - reactive oxygen species	3.91504
Focal adhesion	2.31051
Cellular senescence	2.27297
Thyroid hormone signaling pathway	2.27107
MAPK signaling pathway	1.67253
Rap1 signaling pathway	1.61233
Pathways in cancer	1.46273
Proteoglycans in cancer	1.36491
Thermogenesis	1.34506

## Sheet: Bar-plot up
KEGG pathway	-log(adjusted p-value)
Proteoglycans in cancer	12.0964
Cellular senescence	10.7932
FoxO signaling pathway	7.46218
Signaling pathways regulating pluripotency of stem cells	5.78144
Endocrine resistance	5.39094
EGFR tyrosine kinase inhibitor resistance	5.14148
p53 signaling pathway	5.03345
TNF signaling pathway	4.90205
mTOR signaling pathway	4.85655
Prolactin signaling pathway	4.8118
Neurotrophin signaling pathway	3.92797
Growth hormone synthesis, secretion and action	3.77542
MAPK signaling pathway	3.74189
Insulin resistance	3.62472
Pathways in cancer	3.60765
C-type lectin receptor signaling pathway	3.39479
TGF-beta signaling pathway	3.16481
Central carbon metabolism in cancer	2.85652
Ras signaling pathway	2.56962
Rap1 signaling pathway	2.56631
HIF-1 signaling pathway	2.51077
MicroRNAs in cancer	2.34674
Apoptosis	2.29789
Sphingolipid signaling pathway	2.28077
Thyroid hormone signaling pathway	2.21952
PI3K-Akt signaling pathway	2.01146
AMPK signaling pathway	1.82561
ErbB signaling pathway	1.72605
Hippo signaling pathway	1.56945
Endometrial cancer	1.56648
PD-L1 expression and PD-1 checkpoint pathway in cancer	1.39428

## Sheet: KEGG Up-miR
source	term_name	term_id	highlighted	adjusted_p_value	negative_log10_of_adjusted_p_value	term_size	query_size	intersection_size	effective_domain_size	intersections
KEGG	Proteoglycans in cancer	KEGG:05205	false	8.013184663035429e-13	12.096194848870944	205	707	54	8484	FZD8,CCND1,FZD6,VEGFA,FZD5,WNT16,AKT1,FGFR1,VAV3,TGFB1,MTOR,FGF2,MET,TFAP4,WNT7A,MSN,HGF,TLR2,PIK3R1,ESR1,ERBB4,TNF,THBS1,SLC9A1,PRKACB,PLAU,FAS,ITPR1,MAPK14,ITGA2,MYC,WNT7B,ACTB,MAPK1,FRS2,RRAS2,WNT10A,TP53,RAF1,PIK3R3,PIK3CA,MDM2,TIMP3,HIF1A,SMAD2,MAPK13,IGF1,ROCK1,CDKN1A,KRAS,PPP1R12A,ITPR3,IGF1R,HBEGF
KEGG	Cellular senescence	KEGG:04218	false	1.6128508940310504e-11	10.79240578071565	155	707	44	8484	CDKN2B,CCND1,RASSF5,AKT1,CDK6,TGFB1,MTOR,PTEN,ZFP36L2,ETS1,PIK3R1,TGFBR2,CCND2,CHEK1,MAP2K3,ITPR1,MAPK14,MYC,CCNA2,MAPK1,CHEK2,RRAS2,TP53,RAF1,PIK3R3,LIN9,HIPK3,PIK3CA,IL6,HIPK2,MDM2,LIN54,ATM,SMAD2,MAPK13,CACNA1D,MCU,FOXO1,CDKN1A,FOXO3,KRAS,RELA,ITPR3,ZFP36L1
KEGG	FoxO signaling pathway	KEGG:04068	false	3.449689701935246e-8	7.4622199677667025	131	707	35	8484	CDKN2B,GABARAPL1,IRS2,CCND1,AKT1,SOD2,TGFB1,PTEN,BCL2L11,SMAD4,IRS1,PIK3R1,BCL6,TGFBR2,CCND2,MAPK14,SGK1,MAPK1,HOMER1,STK4,RAF1,PRKAA1,PIK3R3,IL10,PIK3CA,IL6,MDM2,ATM,MAPK13,IGF1,FOXO1,CDKN1A,FOXO3,KRAS,IGF1R
KEGG	Longevity regulating pathway	KEGG:04211	false	9.090920979464437e-7	6.041392117213858	89	707	26	8484	IRS2,ATF2,SESN3,AKT1,SOD2,MTOR,IRS1,PIK3R1,PRKACB,CREB3L2,ADIPOR2,TP53,PRKAA1,PIK3R3,EIF4E2,ATG5,PIK3CA,IGF1,FOXO1,ADCY6,FOXO3,KRAS,RELA,APPL1,IGF1R,SESN2
KEGG	Signaling pathways regulating pluripotency of stem cells	KEGG:04550	false	0.00000165410391296887	5.78143721097971	143	707	34	8484	FZD8,FZD6,ACVR2B,GSK3B,FZD5,WNT16,AKT1,HOXA1,FGFR1,FGF2,LEFTY1,LIFR,WNT7A,SMAD4,PIK3R1,BMPR2,SMAD5,MAPK14,SKIL,MYC,WNT7B,MAPK1,WNT10A,RAF1,PIK3R3,JARID2,PIK3CA,ID4,SMAD2,MAPK13,IGF1,KRAS,IGF1R,PAX6
KEGG	Endocrine resistance	KEGG:01522	false	0.000004065024587581098	5.390936823201893	95	707	26	8484	CCND1,SP1,AKT1,NOTCH1,MTOR,PIK3R1,ESR1,PRKACB,MAPK14,MAPK1,TP53,RAF1,PIK3R3,PIK3CA,MDM2,GNAS,MAPK13,IGF1,BCL2,ADCY6,CDKN1A,KRAS,MED1,IGF1R,NOTCH2,HBEGF
KEGG	Autophagy - animal	KEGG:04140	false	0.00000679427162720578	5.1678570945224385	165	707	36	8484	GABARAPL1,IRS2,PRKCD,AKT1,RAB7A,YKT6,MTOR,PTEN,RAB39B,IRS1,PIK3R1,WDFY3,PRKACB,ATG16L1,ITPR1,WDR45B,NRBF2,MAPK1,RRAGD,RAB1A,RRAS2,RAF1,PRKAA1,PIK3R3,ATG14,ATG5,ATG2B,PIK3CA,HIF1A,VPS18,BCL2,MTMR4,KRAS,ATG7,IGF1R,CTSB
KEGG	EGFR tyrosine kinase inhibitor resistance	KEGG:01521	false	0.000007219723889693093	5.141479411221999	79	707	23	8484	GSK3B,VEGFA,AKT1,MTOR,PTEN,FGF2,MET,BCL2L11,HGF,PIK3R1,NF1,MAPK1,RAF1,PIK3R3,EIF4E2,PIK3CA,IL6,IGF1,BCL2,NRG2,FOXO3,KRAS,IGF1R
KEGG	Hepatocellular carcinoma	KEGG:05225	false	0.000008002733189855712	5.096761662189507	166	707	36	8484	FZD8,CCND1,FZD6,GSK3B,FZD5,WNT16,AKT1,ARID1A,CDK6,TGFB1,MTOR,PTEN,NFE2L2,MET,ARID1B,WNT7A,SMAD4,HGF,PIK3R1,TGFBR2,SMARCA2,MYC,WNT7B,ACTB,MAPK1,WNT10A,TP53,RAF1,PIK3R3,PIK3CA,SMAD2,CSNK1A1,CDKN1A,KRAS,MGST1,IGF1R
KEGG	p53 signaling pathway	KEGG:04115	false	0.000009258606414541492	5.033454377467212	74	707	22	8484	CCND1,SESN3,CDK6,PTEN,THBS1,CCND2,SIVA1,FAS,CHEK1,TNFRSF10B,ZMAT3,CHEK2,TP53,MDM2,ATM,IGF1,BCL2,PERP,CDKN1A,CCNG1,SESN2,TNFRSF10A
KEGG	TNF signaling pathway	KEGG:04668	false	0.000012530244676861734	4.902040448497198	113	707	28	8484	MAP3K8,ATF2,CXCL5,AKT1,TRAF3,PTGS2,PIK3R1,TNF,RPS6KA5,CREB3L2,FAS,TNFRSF1B,MAP2K3,MAPK14,BCL3,SOCS3,MAPK1,XIAP,TNFAIP3,PIK3R3,MAP3K14,PIK3CA,MAP3K5,IL6,MAPK13,VCAM1,RELA,BAG4
KEGG	mTOR signaling pathway	KEGG:04150	false	0.000013914461545682625	4.856533595098059	155	707	34	8484	FZD8,ATP6V1C1,FZD6,GSK3B,FZD5,LAMTOR3,WNT16,AKT1,MTOR,PTEN,WNT7A,IRS1,PIK3R1,TNF,ATP6V1B2,CAB39,WNT7B,SGK1,MAPK1,CLIP1,GRB10,RRAGD,WNT10A,RAF1,PRKAA1,PIK3R3,EIF4E2,PIK3CA,IGF1,FNIP1,KRAS,IGF1R,CASTOR2,SESN2
KEGG	Prolactin signaling pathway	KEGG:04917	false	0.000015423869023067582	4.81180667138215	70	707	21	8484	CCND1,SOCS6,GSK3B,AKT1,PIK3R1,ESR1,SOCS1,CCND2,MAPK14,STAT5B,SOCS3,MAPK1,TNFRSF11A,RAF1,PIK3R3,PIK3CA,MAPK13,SOCS7,FOXO3,KRAS,RELA
KEGG	Breast cancer	KEGG:05224	false	0.0000396055667859966	4.402243767243	147	707	32	8484	FZD8,CCND1,FZD6,SP1,GSK3B,FZD5,WNT16,AKT1,CDK6,FGFR1,NOTCH1,MTOR,PTEN,FGF2,WNT7A,PIK3R1,ESR1,KIT,MYC,WNT7B,MAPK1,WNT10A,TP53,RAF1,PIK3R3,PIK3CA,IGF1,CSNK1A1,CDKN1A,KRAS,IGF1R,NOTCH2
KEGG	Renal cell carcinoma	KEGG:05211	false	0.000044109997143128396	4.355462970349537	68	707	20	8484	RAP1B,VEGFA,AKT1,RAPGEF1,TGFB1,MET,ETS1,HGF,PIK3R1,MAPK1,RAP1A,RAF1,PIK3R3,PIK3CA,HIF1A,PAK6,EGLN2,CDKN1A,KRAS,PAK4
KEGG	Type II diabetes mellitus	KEGG:04930	false	0.00005224857502473148	4.281925549567816	46	707	16	8484	IRS2,PRKCD,HK2,MTOR,IRS1,PIK3R1,SOCS1,TNF,SOCS3,MAPK1,PIK3R3,PIK3CA,PKM,CACNA1D,ABCC8,PRKCE
KEGG	Neurotrophin signaling pathway	KEGG:04722	false	0.00011804036168375388	3.927969468461998	118	707	27	8484	PRKCD,RAP1B,GSK3B,MAPK7,AKT1,RAPGEF1,BEX3,IRS1,PIK3R1,RPS6KA5,MAP3K1,MAPK14,MAPK1,RAP1A,FRS2,TP53,RAF1,PIK3R3,PIK3CA,MAP3K5,MAPK13,BCL2,FOXO3,KRAS,RELA,MAP3K3,BDNF
KEGG	Melanoma	KEGG:05218	false	0.00012173843571938106	3.914572283023339	72	707	20	8484	CCND1,AKT1,CDK6,FGFR1,PTEN,FGF2,MET,HGF,PIK3R1,MAPK1,TP53,RAF1,PIK3R3,PIK3CA,MDM2,IGF1,MITF,CDKN1A,KRAS,IGF1R
KEGG	Longevity regulating pathway - multiple species	KEGG:04213	false	0.00016109084164592506	3.7929291494361412	61	707	18	8484	IRS2,AKT1,SOD2,MTOR,IRS1,PIK3R1,PRKACB,PRKAA1,PIK3R3,ATG5,PIK3CA,IGF1,FOXO1,ADCY6,FOXO3,KRAS,IGF1R,EIF4EBP2
KEGG	Colorectal cancer	KEGG:05210	false	0.00016467162510993866	3.7833812285158706	86	707	22	8484	CCND1,GSK3B,AKT1,TGFB1,MTOR,BCL2L11,SMAD4,PIK3R1,TGFBR2,MYC,MAPK1,DCC,TP53,RAF1,PIK3R3,PIK3CA,EREG,SMAD2,BCL2,CDKN1A,KRAS,APPL1
KEGG	Growth hormone synthesis, secretion and action	KEGG:04935	false	0.00016772278648089723	3.7754079310095556	120	707	27	8484	IRS2,ATF2,GSK3B,AKT1,MTOR,IRS1,PIK3R1,SOCS1,PRKACB,CREB3L2,MAP2K3,ITPR1,MAP3K1,MAPK14,STAT5B,SOCS3,MAPK1,RAF1,PIK3R3,PIK3CA,GNAS,MAPK13,IGF1,CACNA1D,ADCY6,KRAS,ITPR3
KEGG	MAPK signaling pathway	KEGG:04010	false	0.00018118360206170923	3.741881110502308	301	707	50	8484	MAP3K8,ATF2,RAP1B,VEGFA,MAPK7,LAMTOR3,DUSP8,AKT1,FGFR1,TGFB1,TAOK1,FGF2,MET,MAP3K4,GNG12,HGF,ERBB4,TGFBR2,KIT,TNF,RPS6KA5,PRKACB,RASA1,FAS,MAP2K3,NF1,RAPGEF2,MAP3K1,MAPK14,MYC,MAP3K9,MAPK1,RAP1A,GDNF,RRAS2,KITLG,TP53,STK4,RAF1,MAP3K14,MAP3K5,EREG,MAPK13,IGF1,CACNA1D,KRAS,RELA,MAP3K3,IGF1R,BDNF
KEGG	AGE-RAGE signaling pathway in diabetic complications	KEGG:04933	false	0.00019104732464188934	3.718859039636917	100	707	24	8484	CCND1,PRKCD,VEGFA,AKT1,TGFB1,SMAD4,PIK3R1,TGFBR2,TNF,MAPK14,STAT5B,MAPK1,PIK3R3,PIK3CA,IL6,SMAD2,F3,MAPK13,BCL2,VCAM1,FOXO1,KRAS,RELA,PRKCE
KEGG	Insulin resistance	KEGG:04931	false	0.000237292566169346	3.6247158670173945	108	707	25	8484	IRS2,PRKCD,GSK3B,AKT1,MLX,MLXIP,MTOR,PTEN,IRS1,PIK3R1,TNF,CREB3L2,SLC27A1,PPARA,SOCS3,GFPT1,PRKAA1,PIK3R3,PIK3CA,IL6,NR1H2,FOXO1,RELA,PRKCE,TRIB3
KEGG	Pathways in cancer	KEGG:05200	false	0.0002468029885396098	3.6076495857311652	527	707	75	8484	CDKN2B,FZD8,CCND1,RASSF5,FZD6,SP1,GSK3B,VEGFA,FZD5,HHIP,WNT16,AKT1,TPR,TRAF3,CDK6,FGFR1,NOTCH1,TGFB1,MTOR,PTEN,NFE2L2,FGF2,MET,BCL2L11,GNG12,WNT7A,ETS1,SMAD4,PTGS2,HGF,PIK3R1,ESR1,TGFBR2,KIT,RPS6KA5,CCND2,PRKACB,FAS,STAT5B,ITGA2,MYC,WNT7B,CCNA2,MAPK1,DCC,KITLG,XIAP,WNT10A,TP53,STK4,RAF1,PIK3R3,PIK3CA,IL6,MDM2,IFNAR2,HIF1A,SMAD2,GNAS,IGF1,BCL2,EGLN2,ROCK1,FOXO1,MITF,ADCY6,CDKN1A,KRAS,RAD51,MGST1,R…
KEGG	Prostate cancer	KEGG:05215	false	0.00039353318802297404	3.4050186361957406	97	707	23	8484	CCND1,GSK3B,AKT1,FGFR1,MTOR,PTEN,ZEB1,PIK3R1,CREB3L2,PLAU,MAPK1,TP53,RAF1,PIK3R3,PIK3CA,MDM2,IGF1,BCL2,FOXO1,CDKN1A,KRAS,RELA,IGF1R
KEGG	C-type lectin receptor signaling pathway	KEGG:04625	false	0.00040291084948398254	3.394791037879469	104	707	24	8484	PRKCD,AKT1,PYCARD,PTGS2,PIK3R1,TNF,ITPR1,MAPK14,BCL3,MAPK1,MALT1,RRAS2,RAF1,PIK3R3,MAP3K14,IL10,PIK3CA,IL6,MDM2,MAPK13,KRAS,RELA,ITPR3,CCL22
KEGG	Human T-cell leukemia virus 1 infection	KEGG:05166	false	0.0004304927530188672	3.366034155128811	218	707	39	8484	CDKN2B,CCND1,ATF2,AKT1,TLN1,TGFB1,PTEN,ETS1,SMAD4,PIK3R1,KAT2B,TGFBR2,TNF,CCND2,PRKACB,CREB3L2,CHEK1,MAP3K1,STAT5B,MYC,CCNA2,MAPK1,RAN,CHEK2,XIAP,TP53,PIK3R3,MAP3K14,PIK3CA,IL6,TBPL1,ATM,SMAD2,HLA-DRB5,ADCY6,CDKN1A,KRAS,RELA,MAP3K3
KEGG	Gastric cancer	KEGG:05226	false	0.0004457654268417301	3.3508936180319044	148	707	30	8484	CDKN2B,FZD8,CCND1,FZD6,GSK3B,FZD5,WNT16,AKT1,TGFB1,MTOR,FGF2,MET,WNT7A,SMAD4,HGF,PIK3R1,TGFBR2,MYC,WNT7B,MAPK1,WNT10A,TP53,RAF1,PIK3R3,PIK3CA,SMAD2,BCL2,CSNK1A1,CDKN1A,KRAS
KEGG	Shigellosis	KEGG:05131	false	0.0006282012630626844	3.201901194743304	246	707	42	8484	PRKCD,GSK3B,AKT1,HK2,TLN1,PYCARD,MTOR,PIK3R1,TNF,RPS6KA5,ATG16L1,ITPR1,MAPK14,ACTB,MAPK1,UBE2D3,PFN2,RRAGD,MALT1,PFN1,WASL,TP53,TNIP1,PIK3R3,ATG14,ATG5,PIK3CA,MDM2,ATM,ARF6,MAPK13,BCL2,ROCK1,FOXO1,FOXO3,RELA,UBE2N,ARHGEF2,PRKCE,ITPR3,ACTN4,UBE2D4
KEGG	TGF-beta signaling pathway	KEGG:04350	false	0.0006842123554047831	3.1648090876550916	107	707	24	8484	CDKN2B,BAMBI,TFDP1,ACVR2B,SP1,PITX2,TGFB1,LEFTY1,SMAD4,TGFBR2,BMPR2,TNF,THBS1,TF,ZFYVE9,SMAD5,TGIF1,SKIL,MYC,MAPK1,ID4,SMAD2,TFRC,ROCK1
KEGG	Human papillomavirus infection	KEGG:05165	false	0.001216593397697369	2.9148545447294008	330	707	51	8484	FZD8,ATP6V1C1,CCND1,PARD6B,FZD6,UBE3A,GSK3B,VEGFA,FZD5,WNT16,AKT1,TRAF3,CDK6,NOTCH1,MTOR,PTEN,MAML3,PPP2R2A,WNT7A,PTGS2,PIK3R1,TNF,THBS1,CCND2,PRKACB,ATP6V0E1,CREB3L2,ATP6V1B2,FAS,ITGA2,WNT7B,PPP2R5E,CCNA2,MAPK1,WNT10A,TP53,RAF1,PIK3R3,PIK3CA,PKM,MDM2,IFNAR2,TBPL1,ATM,GNAS,CSNK1A1,FOXO1,CDKN1A,KRAS,RELA,NOTCH2
KEGG	Pancreatic cancer	KEGG:05212	false	0.0012420601713337132	2.9058573643484813	76	707	19	8484	CCND1,VEGFA,AKT1,CDK6,TGFB1,MTOR,SMAD4,PIK3R1,TGFBR2,MAPK1,TP53,RAF1,PIK3R3,PIK3CA,SMAD2,CDKN1A,KRAS,RAD51,RELA
KEGG	Central carbon metabolism in cancer	KEGG:05230	false	0.0013915039264508773	2.85651556386566	70	707	18	8484	AKT1,HK2,FGFR1,MTOR,PTEN,MET,PGAM1,PIK3R1,KIT,MYC,MAPK1,TP53,RAF1,PIK3R3,PIK3CA,PKM,HIF1A,KRAS
KEGG	Non-small cell lung cancer	KEGG:05223	false	0.0021202795538117943	2.6736068746024833	72	707	18	8484	CCND1,RASSF5,AKT1,CDK6,MET,HGF,PIK3R1,STAT5B,MAPK1,TP53,STK4,RAF1,PIK3R3,PIK3CA,CDKN1A,FOXO3,KRAS,ALK
KEGG	Ras signaling pathway	KEGG:04014	false	0.0026938723455978333	2.5696229880176316	235	707	39	8484	RASSF5,SHOC2,RAP1B,VEGFA,AKT1,BRAP,FGFR1,FGF2,MET,GNG12,ETS1,HGF,PIK3R1,KIT,RAB5B,PRKACB,RASA1,NF1,MAPK1,RAP1A,RRAS2,KITLG,STK4,RGL1,RAF1,PIK3R3,PIK3CA,ARF6,PLA2G2F,RAB5C,IGF1,PAK6,GRIN2A,RASAL2,KRAS,RELA,IGF1R,PAK4,BDNF
KEGG	Rap1 signaling pathway	KEGG:04015	false	0.002714475912534441	2.5663140077934514	210	707	36	8484	PARD6B,RASSF5,RAP1B,VEGFA,AKT1,RAPGEF1,FGFR1,TLN1,VAV3,FGF2,MET,HGF,PIK3R1,KIT,THBS1,MAP2K3,RAPGEF4,RAPGEF2,MAPK14,ACTB,MAPK1,PFN2,PFN1,RAP1A,KITLG,RAPGEF6,RAF1,PIK3R3,PIK3CA,GNAS,MAPK13,IGF1,GRIN2A,ADCY6,KRAS,IGF1R
KEGG	Hepatitis B	KEGG:05161	false	0.0029098330427445107	2.536131928778661	162	707	30	8484	ATF2,AKT1,TRAF3,TGFB1,SMAD4,TLR2,PIK3R1,TGFBR2,TNF,CREB3L2,FAS,MAP2K3,MAP3K1,MAPK14,STAT5B,MYC,CCNA2,MAPK1,DDX3X,MAVS,TP53,RAF1,PIK3R3,PIK3CA,IL6,MAPK13,BCL2,CDKN1A,KRAS,RELA
KEGG	HIF-1 signaling pathway	KEGG:04066	false	0.0030848298284664516	2.51076878838808	109	707	23	8484	VEGFA,AKT1,HK2,MTOR,PIK3R1,TF,MAPK1,PIK3R3,PGK1,EIF4E2,PIK3CA,IL6,HIF1A,IGF1,BCL2,TFRC,EGLN2,CDKN1A,RELA,GAPDH,IGF1R,TIMP1,PFKFB3
KEGG	MicroRNAs in cancer	KEGG:05206	false	0.004500539492123576	2.346735423022715	310	707	47	8484	IRS2,CCND1,RECK,VEGFA,MAPK7,CDK6,NOTCH1,MTOR,PTEN,EZH2,MET,MCL1,BCL2L11,ZEB1,ZEB2,PTGS2,IRS1,PIK3R1,SOCS1,BMPR2,THBS1,RPS6KA5,CCND2,SOX4,PLAU,MYC,DNMT1,DICER1,MAPK1,TP53,RAF1,PIK3R3,HDAC4,PIK3CA,MDM2,TIMP3,CDCA5,ATM,BCL2,ROCK1,CDKN1A,KRAS,PRKCE,CCNG1,TRIM71,PAK4,NOTCH2
KEGG	Chronic myeloid leukemia	KEGG:05220	false	0.004667182925104117	2.3309451770864635	76	707	18	8484	CCND1,AKT1,CDK6,TGFB1,SMAD4,PIK3R1,TGFBR2,STAT5B,MYC,MAPK1,TP53,RAF1,PIK3R3,PIK3CA,MDM2,CDKN1A,KRAS,RELA
KEGG	Apoptosis	KEGG:04210	false	0.005036267828747006	2.29789118216743	135	707	26	8484	AKT1,MCL1,LMNB2,BCL2L11,PIK3R1,TNF,FAS,ITPR1,TNFRSF10B,ACTB,MAPK1,XIAP,TP53,RAF1,PIK3R3,MAP3K14,PIK3CA,MAP3K5,ATM,BCL2,KRAS,RELA,ITPR3,CASP2,TNFRSF10A,CTSB
KEGG	Sphingolipid signaling pathway	KEGG:04071	false	0.0052387677433987844	2.280770855225695	120	707	24	8484	SPTLC1,AKT1,PTEN,SGPL1,PPP2R2A,PIK3R1,TNF,MAPK14,PPP2R5E,MAPK1,TP53,S1PR2,RAF1,PIK3R3,SPTSSA,PIK3CA,MAP3K5,MAPK13,BCL2,ROCK1,KRAS,RELA,PRKCE,ACER2
KEGG	Thyroid hormone signaling pathway	KEGG:04919	false	0.006032238024034103	2.219521530121526	121	707	24	8484	CCND1,GSK3B,AKT1,NOTCH1,MTOR,PIK3R1,ESR1,KAT2B,SLC9A1,PRKACB,MED12L,MYC,ACTB,MAPK1,TP53,RAF1,PIK3R3,PIK3CA,MDM2,HIF1A,FOXO1,KRAS,MED1,NOTCH2
KEGG	PI3K-Akt signaling pathway	KEGG:04151	false	0.009739517918964333	2.0114625390469545	356	707	51	8484	CCND1,ATF2,GSK3B,VEGFA,AKT1,CDK6,FGFR1,MTOR,PTEN,FGF2,MET,MCL1,BCL2L11,GNG12,PPP2R2A,IRS1,HGF,TLR2,PIK3R1,ERBB4,KIT,THBS1,PHLPP1,CCND2,CREB3L2,ITGA2,MYC,SGK1,PPP2R5E,MAPK1,GDNF,KITLG,TP53,RAF1,PRKAA1,PIK3R3,EIF4E2,PIK3CA,EREG,IL6,MDM2,IFNAR2,IGF1,BCL2,CDKN1A,FOXO3,KRAS,RELA,YWHAG,IGF1R,BDNF
KEGG	Bladder cancer	KEGG:05219	false	0.010451441178890934	1.980823819324746	41	707	12	8484	CCND1,VEGFA,THBS1,RPS6KA5,MYC,MAPK1,TP53,RAF1,MDM2,CDKN1A,KRAS,HBEGF
KEGG	AMPK signaling pathway	KEGG:04152	false	0.014941378017132426	1.8256093464538174	120	707	23	8484	IRS2,CCND1,AKT1,MTOR,CFTR,PPP2R2A,IRS1,PIK3R1,RAB14,CREB3L2,ADIPOR2,SCD,CAB39,PPP2R5E,CCNA2,PRKAA1,PIK3R3,PIK3CA,IGF1,FOXO1,FOXO3,IGF1R,PFKFB3
KEGG	Cushing syndrome	KEGG:04934	false	0.017316087563404792	1.7615502267277094	153	707	27	8484	CDKN2B,FZD8,CCND1,ATF2,FZD6,RAP1B,SP1,GSK3B,FZD5,WNT16,CDK6,WNT7A,PRKACB,LDLR,CREB3L2,ITPR1,WNT7B,MAPK1,USP8,RAP1A,WNT10A,GNAS,CACNA1D,ADCY6,CDKN1A,SCARB1,ITPR3
KEGG	ErbB signaling pathway	KEGG:04012	false	0.018791165800243415	1.7260462755191126	84	707	18	8484	GSK3B,AKT1,MTOR,PIK3R1,ERBB4,STAT5B,MYC,MAPK1,RAF1,PIK3R3,PIK3CA,EREG,PAK6,NRG2,CDKN1A,KRAS,PAK4,HBEGF
KEGG	Hippo signaling pathway	KEGG:04390	false	0.026949482997687818	1.569449561957948	157	707	27	8484	FZD8,CCND1,PARD6B,FZD6,GSK3B,FZD5,WWTR1,WNT16,TGFB1,PPP2R2A,WNT7A,SMAD4,TGFBR2,BMPR2,CCND2,FRMD6,MOB1B,MYC,WNT7B,DLG5,ACTB,WNT10A,SMAD2,CRB1,YWHAG,SNAI2,CSNK1D
KEGG	Endometrial cancer	KEGG:05213	false	0.02713438069838491	1.5664800860927357	58	707	14	8484	CCND1,GSK3B,AKT1,PTEN,PIK3R1,MYC,MAPK1,TP53,RAF1,PIK3R3,PIK3CA,CDKN1A,FOXO3,KRAS
KEGG	PD-L1 expression and PD-1 checkpoint pathway in cancer	KEGG:05235	false	0.04033839590752684	1.3942813758892623	89	707	18	8484	AKT1,MTOR,PTEN,TLR2,PIK3R1,MAP2K3,MAPK14,MAPK1,RAF1,PIK3R3,PIK3CA,CSNK2A1,HIF1A,MAPK13,KRAS,RELA,ALK,MAP3K3
KEGG	Salmonella infection	KEGG:05132	false	0.04524172236474054	1.344460869722181	249	707	37	8484	AKT1,RAB7A,PYCARD,DYNC2LI1,TLR2,TNF,RAB5B,ARHGEF26,MAP2K3,MAPK14,MYC,TNFRSF10B,RHOB,ACTB,MAPK1,PFN2,PFN1,WASL,DYNC1LI2,ARL8A,RAF1,EXOC7,PIK3CA,IL6,NCKAP1,ARF6,DCTN5,RAB5C,MAPK13,VPS18,BCL2,SNX9,RELA,GAPDH,DYNC1H1,PODXL,TNFRSF10A
KEGG	Glioma	KEGG:05214	false	0.04556292653417355	1.3413883887012785	75	707	16	8484	CCND1,AKT1,CDK6,MTOR,PTEN,PIK3R1,MAPK1,TP53,RAF1,PIK3R3,PIK3CA,MDM2,IGF1,CDKN1A,KRAS,IGF1R
Removed pathways = considered irrelevant for endometriosis

## Sheet: Selected pathways up
source	term_name	term_id	highlighted	adjusted_p_value	negative_log10_of_adjusted_p_value	term_size	query_size	intersection_size	effective_domain_size	intersections
KEGG	Proteoglycans in cancer	KEGG:05205	false	8.01318e-13	12.096194848870944	205	707	54	8484	FZD8,CCND1,FZD6,VEGFA,FZD5,WNT16,AKT1,FGFR1,VAV3,TGFB1,MTOR,FGF2,MET,TFAP4,WNT7A,MSN,HGF,TLR2,PIK3R1,ESR1,ERBB4,TNF,THBS1,SLC9A1,PRKACB,PLAU,FAS,ITPR1,MAPK14,ITGA2,MYC,WNT7B,ACTB,MAPK1,FRS2,RRAS2,WNT10A,TP53,RAF1,PIK3R3,PIK3CA,MDM2,TIMP3,HIF1A,SMAD2,MAPK13,IGF1,ROCK1,CDKN1A,KRAS,PPP1R12A,ITPR3,IGF1R,HBEGF
KEGG	Cellular senescence	KEGG:04218	false	1.61285e-11	10.79240578071565	155	707	44	8484	CDKN2B,CCND1,RASSF5,AKT1,CDK6,TGFB1,MTOR,PTEN,ZFP36L2,ETS1,PIK3R1,TGFBR2,CCND2,CHEK1,MAP2K3,ITPR1,MAPK14,MYC,CCNA2,MAPK1,CHEK2,RRAS2,TP53,RAF1,PIK3R3,LIN9,HIPK3,PIK3CA,IL6,HIPK2,MDM2,LIN54,ATM,SMAD2,MAPK13,CACNA1D,MCU,FOXO1,CDKN1A,FOXO3,KRAS,RELA,ITPR3,ZFP36L1
KEGG	FoxO signaling pathway	KEGG:04068	false	3.44969e-08	7.4622199677667025	131	707	35	8484	CDKN2B,GABARAPL1,IRS2,CCND1,AKT1,SOD2,TGFB1,PTEN,BCL2L11,SMAD4,IRS1,PIK3R1,BCL6,TGFBR2,CCND2,MAPK14,SGK1,MAPK1,HOMER1,STK4,RAF1,PRKAA1,PIK3R3,IL10,PIK3CA,IL6,MDM2,ATM,MAPK13,IGF1,FOXO1,CDKN1A,FOXO3,KRAS,IGF1R
KEGG	Signaling pathways regulating pluripotency of stem cells	KEGG:04550	false	1.6541e-06	5.78143721097971	143	707	34	8484	FZD8,FZD6,ACVR2B,GSK3B,FZD5,WNT16,AKT1,HOXA1,FGFR1,FGF2,LEFTY1,LIFR,WNT7A,SMAD4,PIK3R1,BMPR2,SMAD5,MAPK14,SKIL,MYC,WNT7B,MAPK1,WNT10A,RAF1,PIK3R3,JARID2,PIK3CA,ID4,SMAD2,MAPK13,IGF1,KRAS,IGF1R,PAX6
KEGG	Endocrine resistance	KEGG:01522	false	4.06502e-06	5.390936823201893	95	707	26	8484	CCND1,SP1,AKT1,NOTCH1,MTOR,PIK3R1,ESR1,PRKACB,MAPK14,MAPK1,TP53,RAF1,PIK3R3,PIK3CA,MDM2,GNAS,MAPK13,IGF1,BCL2,ADCY6,CDKN1A,KRAS,MED1,IGF1R,NOTCH2,HBEGF
KEGG	EGFR tyrosine kinase inhibitor resistance	KEGG:01521	false	7.21972e-06	5.141479411221999	79	707	23	8484	GSK3B,VEGFA,AKT1,MTOR,PTEN,FGF2,MET,BCL2L11,HGF,PIK3R1,NF1,MAPK1,RAF1,PIK3R3,EIF4E2,PIK3CA,IL6,IGF1,BCL2,NRG2,FOXO3,KRAS,IGF1R
KEGG	p53 signaling pathway	KEGG:04115	false	9.25861e-06	5.033454377467212	74	707	22	8484	CCND1,SESN3,CDK6,PTEN,THBS1,CCND2,SIVA1,FAS,CHEK1,TNFRSF10B,ZMAT3,CHEK2,TP53,MDM2,ATM,IGF1,BCL2,PERP,CDKN1A,CCNG1,SESN2,TNFRSF10A
KEGG	TNF signaling pathway	KEGG:04668	false	1.25302e-05	4.902040448497198	113	707	28	8484	MAP3K8,ATF2,CXCL5,AKT1,TRAF3,PTGS2,PIK3R1,TNF,RPS6KA5,CREB3L2,FAS,TNFRSF1B,MAP2K3,MAPK14,BCL3,SOCS3,MAPK1,XIAP,TNFAIP3,PIK3R3,MAP3K14,PIK3CA,MAP3K5,IL6,MAPK13,VCAM1,RELA,BAG4
KEGG	mTOR signaling pathway	KEGG:04150	false	1.39145e-05	4.856533595098059	155	707	34	8484	FZD8,ATP6V1C1,FZD6,GSK3B,FZD5,LAMTOR3,WNT16,AKT1,MTOR,PTEN,WNT7A,IRS1,PIK3R1,TNF,ATP6V1B2,CAB39,WNT7B,SGK1,MAPK1,CLIP1,GRB10,RRAGD,WNT10A,RAF1,PRKAA1,PIK3R3,EIF4E2,PIK3CA,IGF1,FNIP1,KRAS,IGF1R,CASTOR2,SESN2
KEGG	Prolactin signaling pathway	KEGG:04917	false	1.54239e-05	4.81180667138215	70	707	21	8484	CCND1,SOCS6,GSK3B,AKT1,PIK3R1,ESR1,SOCS1,CCND2,MAPK14,STAT5B,SOCS3,MAPK1,TNFRSF11A,RAF1,PIK3R3,PIK3CA,MAPK13,SOCS7,FOXO3,KRAS,RELA
KEGG	Neurotrophin signaling pathway	KEGG:04722	false	0.00011804	3.927969468461998	118	707	27	8484	PRKCD,RAP1B,GSK3B,MAPK7,AKT1,RAPGEF1,BEX3,IRS1,PIK3R1,RPS6KA5,MAP3K1,MAPK14,MAPK1,RAP1A,FRS2,TP53,RAF1,PIK3R3,PIK3CA,MAP3K5,MAPK13,BCL2,FOXO3,KRAS,RELA,MAP3K3,BDNF
KEGG	Growth hormone synthesis, secretion and action	KEGG:04935	false	0.000167723	3.7754079310095556	120	707	27	8484	IRS2,ATF2,GSK3B,AKT1,MTOR,IRS1,PIK3R1,SOCS1,PRKACB,CREB3L2,MAP2K3,ITPR1,MAP3K1,MAPK14,STAT5B,SOCS3,MAPK1,RAF1,PIK3R3,PIK3CA,GNAS,MAPK13,IGF1,CACNA1D,ADCY6,KRAS,ITPR3
KEGG	MAPK signaling pathway	KEGG:04010	false	0.000181184	3.741881110502308	301	707	50	8484	MAP3K8,ATF2,RAP1B,VEGFA,MAPK7,LAMTOR3,DUSP8,AKT1,FGFR1,TGFB1,TAOK1,FGF2,MET,MAP3K4,GNG12,HGF,ERBB4,TGFBR2,KIT,TNF,RPS6KA5,PRKACB,RASA1,FAS,MAP2K3,NF1,RAPGEF2,MAP3K1,MAPK14,MYC,MAP3K9,MAPK1,RAP1A,GDNF,RRAS2,KITLG,TP53,STK4,RAF1,MAP3K14,MAP3K5,EREG,MAPK13,IGF1,CACNA1D,KRAS,RELA,MAP3K3,IGF1R,BDNF
KEGG	Insulin resistance	KEGG:04931	false	0.000237293	3.6247158670173945	108	707	25	8484	IRS2,PRKCD,GSK3B,AKT1,MLX,MLXIP,MTOR,PTEN,IRS1,PIK3R1,TNF,CREB3L2,SLC27A1,PPARA,SOCS3,GFPT1,PRKAA1,PIK3R3,PIK3CA,IL6,NR1H2,FOXO1,RELA,PRKCE,TRIB3
KEGG	Pathways in cancer	KEGG:05200	false	0.000246803	3.6076495857311652	527	707	75	8484	CDKN2B,FZD8,CCND1,RASSF5,FZD6,SP1,GSK3B,VEGFA,FZD5,HHIP,WNT16,AKT1,TPR,TRAF3,CDK6,FGFR1,NOTCH1,TGFB1,MTOR,PTEN,NFE2L2,FGF2,MET,BCL2L11,GNG12,WNT7A,ETS1,SMAD4,PTGS2,HGF,PIK3R1,ESR1,TGFBR2,KIT,RPS6KA5,CCND2,PRKACB,FAS,STAT5B,ITGA2,MYC,WNT7B,CCNA2,MAPK1,DCC,KITLG,XIAP,WNT10A,TP53,STK4,RAF1,PIK3R3,PIK3CA,IL6,MDM2,IFNAR2,HIF1A,SMAD2,GNAS,IGF1,BCL2,EGLN2,ROCK1,FOXO1,MITF,ADCY6,CDKN1A,KRAS,RAD51,MGST1,R…
KEGG	C-type lectin receptor signaling pathway	KEGG:04625	false	0.000402911	3.394791037879469	104	707	24	8484	PRKCD,AKT1,PYCARD,PTGS2,PIK3R1,TNF,ITPR1,MAPK14,BCL3,MAPK1,MALT1,RRAS2,RAF1,PIK3R3,MAP3K14,IL10,PIK3CA,IL6,MDM2,MAPK13,KRAS,RELA,ITPR3,CCL22
KEGG	TGF-beta signaling pathway	KEGG:04350	false	0.000684212	3.1648090876550916	107	707	24	8484	CDKN2B,BAMBI,TFDP1,ACVR2B,SP1,PITX2,TGFB1,LEFTY1,SMAD4,TGFBR2,BMPR2,TNF,THBS1,TF,ZFYVE9,SMAD5,TGIF1,SKIL,MYC,MAPK1,ID4,SMAD2,TFRC,ROCK1
KEGG	Central carbon metabolism in cancer	KEGG:05230	false	0.0013915	2.85651556386566	70	707	18	8484	AKT1,HK2,FGFR1,MTOR,PTEN,MET,PGAM1,PIK3R1,KIT,MYC,MAPK1,TP53,RAF1,PIK3R3,PIK3CA,PKM,HIF1A,KRAS
KEGG	Ras signaling pathway	KEGG:04014	false	0.00269387	2.5696229880176316	235	707	39	8484	RASSF5,SHOC2,RAP1B,VEGFA,AKT1,BRAP,FGFR1,FGF2,MET,GNG12,ETS1,HGF,PIK3R1,KIT,RAB5B,PRKACB,RASA1,NF1,MAPK1,RAP1A,RRAS2,KITLG,STK4,RGL1,RAF1,PIK3R3,PIK3CA,ARF6,PLA2G2F,RAB5C,IGF1,PAK6,GRIN2A,RASAL2,KRAS,RELA,IGF1R,PAK4,BDNF
KEGG	Rap1 signaling pathway	KEGG:04015	false	0.00271448	2.5663140077934514	210	707	36	8484	PARD6B,RASSF5,RAP1B,VEGFA,AKT1,RAPGEF1,FGFR1,TLN1,VAV3,FGF2,MET,HGF,PIK3R1,KIT,THBS1,MAP2K3,RAPGEF4,RAPGEF2,MAPK14,ACTB,MAPK1,PFN2,PFN1,RAP1A,KITLG,RAPGEF6,RAF1,PIK3R3,PIK3CA,GNAS,MAPK13,IGF1,GRIN2A,ADCY6,KRAS,IGF1R
KEGG	HIF-1 signaling pathway	KEGG:04066	false	0.00308483	2.51076878838808	109	707	23	8484	VEGFA,AKT1,HK2,MTOR,PIK3R1,TF,MAPK1,PIK3R3,PGK1,EIF4E2,PIK3CA,IL6,HIF1A,IGF1,BCL2,TFRC,EGLN2,CDKN1A,RELA,GAPDH,IGF1R,TIMP1,PFKFB3
KEGG	MicroRNAs in cancer	KEGG:05206	false	0.00450054	2.346735423022715	310	707	47	8484	IRS2,CCND1,RECK,VEGFA,MAPK7,CDK6,NOTCH1,MTOR,PTEN,EZH2,MET,MCL1,BCL2L11,ZEB1,ZEB2,PTGS2,IRS1,PIK3R1,SOCS1,BMPR2,THBS1,RPS6KA5,CCND2,SOX4,PLAU,MYC,DNMT1,DICER1,MAPK1,TP53,RAF1,PIK3R3,HDAC4,PIK3CA,MDM2,TIMP3,CDCA5,ATM,BCL2,ROCK1,CDKN1A,KRAS,PRKCE,CCNG1,TRIM71,PAK4,NOTCH2
KEGG	Apoptosis	KEGG:04210	false	0.00503627	2.29789118216743	135	707	26	8484	AKT1,MCL1,LMNB2,BCL2L11,PIK3R1,TNF,FAS,ITPR1,TNFRSF10B,ACTB,MAPK1,XIAP,TP53,RAF1,PIK3R3,MAP3K14,PIK3CA,MAP3K5,ATM,BCL2,KRAS,RELA,ITPR3,CASP2,TNFRSF10A,CTSB
KEGG	Sphingolipid signaling pathway	KEGG:04071	false	0.00523877	2.280770855225695	120	707	24	8484	SPTLC1,AKT1,PTEN,SGPL1,PPP2R2A,PIK3R1,TNF,MAPK14,PPP2R5E,MAPK1,TP53,S1PR2,RAF1,PIK3R3,SPTSSA,PIK3CA,MAP3K5,MAPK13,BCL2,ROCK1,KRAS,RELA,PRKCE,ACER2
KEGG	Thyroid hormone signaling pathway	KEGG:04919	false	0.00603224	2.219521530121526	121	707	24	8484	CCND1,GSK3B,AKT1,NOTCH1,MTOR,PIK3R1,ESR1,KAT2B,SLC9A1,PRKACB,MED12L,MYC,ACTB,MAPK1,TP53,RAF1,PIK3R3,PIK3CA,MDM2,HIF1A,FOXO1,KRAS,MED1,NOTCH2
KEGG	PI3K-Akt signaling pathway	KEGG:04151	false	0.00973952	2.0114625390469545	356	707	51	8484	CCND1,ATF2,GSK3B,VEGFA,AKT1,CDK6,FGFR1,MTOR,PTEN,FGF2,MET,MCL1,BCL2L11,GNG12,PPP2R2A,IRS1,HGF,TLR2,PIK3R1,ERBB4,KIT,THBS1,PHLPP1,CCND2,CREB3L2,ITGA2,MYC,SGK1,PPP2R5E,MAPK1,GDNF,KITLG,TP53,RAF1,PRKAA1,PIK3R3,EIF4E2,PIK3CA,EREG,IL6,MDM2,IFNAR2,IGF1,BCL2,CDKN1A,FOXO3,KRAS,RELA,YWHAG,IGF1R,BDNF
KEGG	AMPK signaling pathway	KEGG:04152	false	0.0149414	1.8256093464538174	120	707	23	8484	IRS2,CCND1,AKT1,MTOR,CFTR,PPP2R2A,IRS1,PIK3R1,RAB14,CREB3L2,ADIPOR2,SCD,CAB39,PPP2R5E,CCNA2,PRKAA1,PIK3R3,PIK3CA,IGF1,FOXO1,FOXO3,IGF1R,PFKFB3
KEGG	ErbB signaling pathway	KEGG:04012	false	0.0187912	1.7260462755191126	84	707	18	8484	GSK3B,AKT1,MTOR,PIK3R1,ERBB4,STAT5B,MYC,MAPK1,RAF1,PIK3R3,PIK3CA,EREG,PAK6,NRG2,CDKN1A,KRAS,PAK4,HBEGF
KEGG	Hippo signaling pathway	KEGG:04390	false	0.0269495	1.569449561957948	157	707	27	8484	FZD8,CCND1,PARD6B,FZD6,GSK3B,FZD5,WWTR1,WNT16,TGFB1,PPP2R2A,WNT7A,SMAD4,TGFBR2,BMPR2,CCND2,FRMD6,MOB1B,MYC,WNT7B,DLG5,ACTB,WNT10A,SMAD2,CRB1,YWHAG,SNAI2,CSNK1D
KEGG	Endometrial cancer	KEGG:05213	false	0.0271344	1.5664800860927357	58	707	14	8484	CCND1,GSK3B,AKT1,PTEN,PIK3R1,MYC,MAPK1,TP53,RAF1,PIK3R3,PIK3CA,CDKN1A,FOXO3,KRAS
KEGG	PD-L1 expression and PD-1 checkpoint pathway in cancer	KEGG:05235	false	0.0403384	1.3942813758892623	89	707	18	8484	AKT1,MTOR,PTEN,TLR2,PIK3R1,MAP2K3,MAPK14,MAPK1,RAF1,PIK3R3,PIK3CA,CSNK2A1,HIF1A,MAPK13,KRAS,RELA,ALK,MAP3K3

## Sheet: KEGG down-miR
source	term_name	term_id	highlighted	adjusted_p_value	negative_log10_of_adjusted_p_value	term_size	query_size	intersection_size	effective_domain_size	intersections
KEGG	Chemical carcinogenesis - reactive oxygen species	KEGG:05208	false	0.00012160860453530574	3.915035695046874	221	439	30	8484	NDUFV3,MAP2K2,SLC26A2,ATP5G1,GSTO1,COX6B1,ND2,ND1,MAPK3,UQCRC1,MAPK1,ND4,PPIF,MET,SDHC,PTPN11,COX1,CYBA,ND5,VDAC2,VDAC1,NDUFA3,RELA,COX2,COX3,PTEN,VEGFA,PIK3CA,AKT3,PLD1
KEGG	Renal cell carcinoma	KEGG:05211	false	0.000167275054199358	3.77656882073128	68	439	15	8484	CRKL,MAP2K2,VHL,PAK3,MAPK3,CRK,MAPK1,MET,PTPN11,PAK1,SLC2A1,VEGFA,FH,PIK3CA,AKT3
KEGG	Chronic myeloid leukemia	KEGG:05220	false	0.0033930454686097065	2.469410320539384	76	439	14	8484	CRKL,MAP2K2,MAPK3,MYC,CRK,MAPK1,CDKN2A,CDK4,PTPN11,RELA,CDK6,PIK3CA,TGFBR2,AKT3
KEGG	Diabetic cardiomyopathy	KEGG:05415	false	0.004892017719717746	2.310511978544644	202	439	25	8484	NDUFV3,ATP5G1,COX6B1,ND2,ND1,UQCRC1,ND4,PPIF,SDHC,COX1,CYBA,ND5,GAPDH,VDAC2,VDAC1,NDUFA3,RELA,COX2,COX3,SLC2A1,PTEN,MMP9,PIK3CA,TGFBR2,AKT3
KEGG	Focal adhesion	KEGG:04510	false	0.004892017719717746	2.310511978544644	202	439	25	8484	CRKL,COL9A2,THBS2,PAK3,VCL,MAPK3,CRK,MAPK1,IGF1R,MET,ACTN4,LAMA5,VAV2,DIAPH1,PAK1,ACTB,ACTG1,CCND2,ITGB3,PTEN,VEGFA,CTNNB1,PIK3CA,AKT3,ITGB1
KEGG	Hepatocellular carcinoma	KEGG:05225	false	0.004974000748460736	2.3032941537157927	166	439	22	8484	MAP2K2,GSTO1,MAPK3,MYC,IGF2,MAPK1,DVL3,CDKN2A,CDK4,AXIN1,IGF1R,MET,SMARCC2,ACTB,FRAT2,ACTG1,PTEN,CTNNB1,CDK6,PIK3CA,TGFBR2,AKT3
KEGG	Cellular senescence	KEGG:04218	false	0.005333775271371362	2.272965286445051	155	439	21	8484	ZFP36L1,MAP2K2,MAPK3,MYC,MAPK1,CDKN2A,CDK4,BTRC,CALM3,VDAC2,VDAC1,TSC1,CCND2,RELA,NFATC3,PTEN,FOXM1,CDK6,PIK3CA,TGFBR2,AKT3
KEGG	Thyroid hormone signaling pathway	KEGG:04919	false	0.005357074320575767	2.2710723284652867	121	439	18	8484	MAP2K2,MAPK3,MYC,THRB,MAPK1,MED24,ATP1A1,PFKM,PLCD3,MED12,NCOR1,ACTB,ACTG1,SLC2A1,ITGB3,CTNNB1,PIK3CA,AKT3
KEGG	Alzheimer disease	KEGG:05010	false	0.008462197346612042	2.0725168507200107	382	439	38	8484	NDUFV3,MAP2K2,CYCS,ATP5G1,BACE2,COX6B1,ND2,TUBB,ND1,MAPK3,UQCRC1,ULK1,MAPK1,DVL3,ND4,PPIF,AXIN1,SDHC,COX1,TUBA1B,ND5,GAPDH,CALM3,XBP1,PSMD11,VDAC2,HSD17B10,VDAC1,RTN4,FRAT2,NDUFA3,RELA,COX2,COX3,CTNNB1,FAS,PIK3CA,AKT3
KEGG	Pathogenic Escherichia coli infection	KEGG:05130	false	0.008970662544566056	2.0471754801640425	197	439	24	8484	PYCARD,MYO1C,PAK3,CYCS,TUBB,ARF1,CLDN12,MAPK3,SEC24A,MAPK1,ARHGEF2,MYO5C,PTPN11,TUBA1B,MYO6,GAPDH,CYTH3,MYO1D,PAK1,ACTB,ACTG1,RELA,FAS,ITGB1
KEGG	Human T-cell leukemia virus 1 infection	KEGG:05166	false	0.017111745305821824	1.766705692502642	218	439	25	8484	MAP2K2,CREB5,MAPK3,MYC,MAPK1,CDKN2A,PTTG1,CDK4,TCF3,CALR,ADCY1,CANX,RAN,VDAC2,VDAC1,CCND2,RELA,SRF,SLC2A1,NRP1,NFATC3,PTEN,PIK3CA,TGFBR2,AKT3
KEGG	MAPK signaling pathway	KEGG:04010	false	0.021255241036248946	1.6725339657324119	301	439	31	8484	CRKL,CACNG1,MAP2K2,TAOK1,MAP4K2,CACNG8,STMN1,MAPK3,MYC,MAX,IGF2,CRK,RPS6KA1,MAPK1,DUSP8,IGF1R,MET,RPS6KA3,PAK1,HSPA8,RELA,MAPK8IP3,SRF,NFATC3,KITLG,VEGFA,FAS,ANGPT2,FGF1,TGFBR2,AKT3
KEGG	Rap1 signaling pathway	KEGG:04015	false	0.02441584958068489	1.6123281592854917	210	439	24	8484	CRKL,MAP2K2,GNAS,MAPK3,CRK,PFN1,MAPK1,IGF1R,MET,ADCY1,VAV2,CALM3,ACTB,ACTG1,ITGB3,GNAI1,KITLG,VEGFA,CTNNB1,ANGPT2,FGF1,PIK3CA,AKT3,ITGB1
KEGG	Human cytomegalovirus infection	KEGG:05163	false	0.02450722872524507	1.6107057959441666	223	439	25	8484	CRKL,MAP2K2,CYCS,CREB5,GNAS,MAPK3,MYC,CRK,MAPK1,CDKN2A,CDK4,CALR,ADCY1,CALM3,TSC1,RELA,ITGB3,GNAI1,NFATC3,VEGFA,CTNNB1,FAS,CDK6,PIK3CA,AKT3
KEGG	Melanoma	KEGG:05218	false	0.03379671059906831	1.4711255671244678	72	439	12	8484	MAP2K2,MAPK3,MAPK1,CDKN2A,CDK4,IGF1R,MET,PTEN,CDK6,FGF1,PIK3CA,AKT3
KEGG	Pathways in cancer	KEGG:05200	false	0.03445617727284642	1.4627329068473562	527	439	46	8484	CRKL,MAP2K2,VHL,IFNAR1,CYCS,GSTO1,GNAS,MAPK3,MYC,CKS1B,MAX,IGF2,CRK,MAPK1,DVL3,CDKN2A,CDK4,AXIN1,IGF1R,MET,ADCY1,LAMA5,CALM3,HSP90AB1,FRAT2,CCND2,TRAF4,RELA,SLC2A1,GNAI1,PTEN,KITLG,MMP9,VEGFA,CTNNB1,FH,AR,FAS,CDK6,FGF1,PIK3CA,TGFBR2,AKT3,IL4,PLD1,ITGB1
KEGG	Proteoglycans in cancer	KEGG:05205	false	0.04316043329262397	1.3649142040342828	205	439	23	8484	MAP2K2,CD44,MAPK3,MYC,IGF2,MAPK1,NANOG,IGF1R,MET,PTPN11,VAV2,PAK1,ACTB,ACTG1,ITGB3,PDCD4,MMP9,VEGFA,CTNNB1,FAS,PIK3CA,AKT3,ITGB1
KEGG	Influenza A	KEGG:05164	false	0.04421067707686179	1.3544728339180747	167	439	20	8484	PYCARD,MAP2K2,MAVS,IFNAR1,CYCS,MAPK3,HNRNPUL1,MAPK1,CDK4,NXT2,VDAC1,ACTB,ACTG1,RELA,NXT1,RAB11A,FAS,CDK6,PIK3CA,AKT3
KEGG	Thermogenesis	KEGG:04714	false	0.04517961636719707	1.3450574611163364	232	439	25	8484	BMP8B,NDUFV3,ATP5G1,COA7,CREB5,COX6B1,GNAS,ND2,ND1,UQCRC1,RPS6KA1,NPR1,ND4,SDHC,ADCY1,COX1,RPS6KA3,ND5,SMARCC2,ACTB,TSC1,NDUFA3,ACTG1,COX2,COX3

## Sheet: Selected pathways down
source	term_name	term_id	highlighted	adjusted_p_value	negative_log10_of_adjusted_p_value	term_size	query_size	intersection_size	effective_domain_size	intersections
KEGG	Chemical carcinogenesis - reactive oxygen species	KEGG:05208	false	0.000121609	3.915035695046874	221	439	30	8484	NDUFV3,MAP2K2,SLC26A2,ATP5G1,GSTO1,COX6B1,ND2,ND1,MAPK3,UQCRC1,MAPK1,ND4,PPIF,MET,SDHC,PTPN11,COX1,CYBA,ND5,VDAC2,VDAC1,NDUFA3,RELA,COX2,COX3,PTEN,VEGFA,PIK3CA,AKT3,PLD1
KEGG	Focal adhesion	KEGG:04510	false	0.00489202	2.310511978544644	202	439	25	8484	CRKL,COL9A2,THBS2,PAK3,VCL,MAPK3,CRK,MAPK1,IGF1R,MET,ACTN4,LAMA5,VAV2,DIAPH1,PAK1,ACTB,ACTG1,CCND2,ITGB3,PTEN,VEGFA,CTNNB1,PIK3CA,AKT3,ITGB1
KEGG	Cellular senescence	KEGG:04218	false	0.00533378	2.272965286445051	155	439	21	8484	ZFP36L1,MAP2K2,MAPK3,MYC,MAPK1,CDKN2A,CDK4,BTRC,CALM3,VDAC2,VDAC1,TSC1,CCND2,RELA,NFATC3,PTEN,FOXM1,CDK6,PIK3CA,TGFBR2,AKT3
KEGG	Thyroid hormone signaling pathway	KEGG:04919	false	0.00535707	2.2710723284652867	121	439	18	8484	MAP2K2,MAPK3,MYC,THRB,MAPK1,MED24,ATP1A1,PFKM,PLCD3,MED12,NCOR1,ACTB,ACTG1,SLC2A1,ITGB3,CTNNB1,PIK3CA,AKT3
KEGG	MAPK signaling pathway	KEGG:04010	false	0.0212552	1.6725339657324119	301	439	31	8484	CRKL,CACNG1,MAP2K2,TAOK1,MAP4K2,CACNG8,STMN1,MAPK3,MYC,MAX,IGF2,CRK,RPS6KA1,MAPK1,DUSP8,IGF1R,MET,RPS6KA3,PAK1,HSPA8,RELA,MAPK8IP3,SRF,NFATC3,KITLG,VEGFA,FAS,ANGPT2,FGF1,TGFBR2,AKT3
KEGG	Rap1 signaling pathway	KEGG:04015	false	0.0244158	1.6123281592854917	210	439	24	8484	CRKL,MAP2K2,GNAS,MAPK3,CRK,PFN1,MAPK1,IGF1R,MET,ADCY1,VAV2,CALM3,ACTB,ACTG1,ITGB3,GNAI1,KITLG,VEGFA,CTNNB1,ANGPT2,FGF1,PIK3CA,AKT3,ITGB1
KEGG	Pathways in cancer	KEGG:05200	false	0.0344562	1.4627329068473562	527	439	46	8484	CRKL,MAP2K2,VHL,IFNAR1,CYCS,GSTO1,GNAS,MAPK3,MYC,CKS1B,MAX,IGF2,CRK,MAPK1,DVL3,CDKN2A,CDK4,AXIN1,IGF1R,MET,ADCY1,LAMA5,CALM3,HSP90AB1,FRAT2,CCND2,TRAF4,RELA,SLC2A1,GNAI1,PTEN,KITLG,MMP9,VEGFA,CTNNB1,FH,AR,FAS,CDK6,FGF1,PIK3CA,TGFBR2,AKT3,IL4,PLD1,ITGB1
KEGG	Proteoglycans in cancer	KEGG:05205	false	0.0431604	1.3649142040342828	205	439	23	8484	MAP2K2,CD44,MAPK3,MYC,IGF2,MAPK1,NANOG,IGF1R,MET,PTPN11,VAV2,PAK1,ACTB,ACTG1,ITGB3,PDCD4,MMP9,VEGFA,CTNNB1,FAS,PIK3CA,AKT3,ITGB1
KEGG	Thermogenesis	KEGG:04714	false	0.0451796	1.3450574611163364	232	439	25	8484	BMP8B,NDUFV3,ATP5G1,COA7,CREB5,COX6B1,GNAS,ND2,ND1,UQCRC1,RPS6KA1,NPR1,ND4,SDHC,ADCY1,COX1,RPS6KA3,ND5,SMARCC2,ACTB,TSC1,NDUFA3,ACTG1,COX2,COX3

## Sheet: Info
G:profiler
version
e111_eg58_p18_30541362
date
2024-05-30 10:17:02
organism
hsapiens
