# Supplementary material for: miR-193b-5p and miR-374b-5p Are Aberrantly Expressed in Endometriosis and Suppress Endometrial Cell Migration In Vitro
Source: Biomolecules. 2024 Nov 3;14(11):1400. doi: 10.3390/biom14111400 (PMC11592355; doi:10.3390/biom14111400)
Supplement: Supplementary file 1 [file biomolecules-14-01400-s001.zip › biomolecules-3238183-supplementary/Supplementray/Supplementary Table S3_mRNAseq_DEGs.xlsx]

## Sheet: 12Z_193b_FC1.5
Ensembl	Total counts	gene_biotype	gene_name	P-value (mimic_ vs control_)	FDR step up (mimic_ vs control_)	Fold change (mimic_ vs control_)
ENSG00000107984	3953.78	protein_coding	DKK1	9.47687e-47	1.08122e-42	-3.48
ENSG00000160446	2326.37	protein_coding	ZDHHC12	1.15649e-39	6.5972e-36	-4.36
ENSG00000136908	3719.93	protein_coding	DPM2	1.0649e-27	4.04982e-24	-2.54
ENSG00000101057	3141.65	protein_coding	MYBL2	2.46521e-24	7.03139e-21	-2.88
ENSG00000109062	3155.42	protein_coding	NHERF1	5.10791e-24	1.16552e-20	-2.8
ENSG00000146674	1218.04	protein_coding	IGFBP3	2.05261e-23	3.71062e-20	-3.8
ENSG00000103202	1264.67	protein_coding	NME4	2.27665e-23	3.71062e-20	-3.37
ENSG00000119917	7762.24	protein_coding	IFIT3	1.59721e-22	2.27782e-19	1.97321
ENSG00000013297	5188.31	protein_coding	CLDN11	4.86131e-20	6.06091e-17	-2.23
ENSG00000133110	1605.56	protein_coding	POSTN	5.31239e-20	6.06091e-17	-2.8
ENSG00000112576	3315.98	protein_coding	CCND3	3.70658e-19	3.8444e-16	2.2252
ENSG00000141741	2539.5	protein_coding	MIEN1	5.87564e-19	5.58626e-16	-2.38
ENSG00000122359	2405.5	protein_coding	ANXA11	1.26511e-16	1.11028e-13	-2.28
ENSG00000151893	1548.17	protein_coding	CACUL1	1.79024e-16	1.45891e-13	-2.65
ENSG00000111665	4570.39	protein_coding	CDCA3	2.35647e-16	1.79233e-13	-1.92
ENSG00000128283	726.738	protein_coding	CDC42EP1	3.34346e-16	2.38409e-13	-4.04
ENSG00000068079	1875.26	protein_coding	IFI35	4.34454e-16	2.9157e-13	-2.58
ENSG00000119922	2463.58	protein_coding	IFIT2	9.75805e-16	6.18497e-13	2.35244
ENSG00000167552	21906.4	protein_coding	TUBA1A	2.48454e-15	1.4919e-12	1.55889
ENSG00000171345	42957.6	protein_coding	KRT19	3.71764e-15	2.12073e-12	-1.64
ENSG00000170955	1848.41	protein_coding	CAVIN3	5.35101e-15	2.90713e-12	-3.12
ENSG00000116096	1775.48	protein_coding	SPR	7.10288e-15	3.68349e-12	-2.59
ENSG00000120742	2178.97	protein_coding	SERP1	7.63822e-15	3.78889e-12	-2.16
ENSG00000178999	6190.62	protein_coding	AURKB	9.66017e-15	4.5922e-12	-1.74
ENSG00000101224	4726.12	protein_coding	CDC25B	1.44112e-14	6.57669e-12	-1.73
ENSG00000107796	1179.64	protein_coding	ACTA2	2.04111e-14	8.95656e-12	3.05597
ENSG00000235106	905.308	protein_coding	BRD3OS	2.15521e-14	9.10697e-12	-3.72
ENSG00000163382	3428.83	protein_coding	NAXE	3.92892e-14	1.60089e-11	-1.93
ENSG00000090861	5349.33	protein_coding	AARS1	4.13583e-14	1.62709e-11	-1.88
ENSG00000135114	3306.44	protein_coding	OASL	4.33824e-14	1.64983e-11	1.96172
ENSG00000128510	334.555	protein_coding	CPA4	5.19803e-14	1.86369e-11	-6.36
ENSG00000183978	4525.09	protein_coding	COA3	5.22729e-14	1.86369e-11	-1.88
ENSG00000137309	3008.54	protein_coding	HMGA1	6.69957e-14	2.31622e-11	-2.13
ENSG00000155366	22515.9	protein_coding	RHOC	1.05778e-13	3.54948e-11	-1.6
ENSG00000131669	4024.83	protein_coding	NINJ1	1.45239e-13	4.73437e-11	-1.81
ENSG00000205352	6198.54	protein_coding	PRR13	1.69547e-13	5.37324e-11	-1.67
ENSG00000013588	7867.07	protein_coding	GPRC5A	1.78289e-13	5.49758e-11	-1.56
ENSG00000117691	418.387	protein_coding	NENF	1.87634e-13	5.63347e-11	-4.69
ENSG00000090621	1002.79	protein_coding	PABPC4	2.27315e-13	6.64983e-11	-3.16
ENSG00000175567	2558.87	protein_coding	UCP2	2.85094e-13	8.13161e-11	-2.02
ENSG00000204356	4868.29	protein_coding	NELFE	3.25177e-13	9.04866e-11	-1.91
ENSG00000125458	2378.22	protein_coding	NT5C	3.67448e-13	9.98146e-11	-1.95
ENSG00000071859	1708.92	protein_coding	FAM50A	4.6662e-13	1.23806e-10	-2.88
ENSG00000169188	1961.46	protein_coding	APEX2	4.92858e-13	1.27796e-10	-2.21
ENSG00000139329	12449.2	protein_coding	LUM	5.54151e-13	1.40496e-10	-1.55
ENSG00000204392	2474.83	protein_coding	LSM2	7.25266e-13	1.79882e-10	-1.99
ENSG00000262814	2641.73	protein_coding	MRPL12	7.77662e-13	1.88773e-10	-2.36
ENSG00000175482	501.789	protein_coding	POLD4	9.73554e-13	2.31402e-10	-4.07
ENSG00000058668	2329.53	protein_coding	ATP2B4	1.04297e-12	2.42841e-10	-2.01
ENSG00000011465	5693.36	protein_coding	DCN	1.53098e-12	3.49339e-10	-1.66
ENSG00000134245	1000.56	protein_coding	WNT2B	1.86102e-12	4.16322e-10	-2.53
ENSG00000176046	936.816	protein_coding	NUPR1	2.07619e-12	4.39838e-10	-3.2
ENSG00000112977	3831.09	protein_coding	DAP	2.08065e-12	4.39838e-10	-1.77
ENSG00000008394	3167.12	protein_coding	MGST1	2.11625e-12	4.39838e-10	-1.89
ENSG00000111348	3592.39	protein_coding	ARHGDIB	2.12035e-12	4.39838e-10	1.86708
ENSG00000119333	4444.2	protein_coding	DYNC2I2	2.59934e-12	5.2957e-10	-2.02
ENSG00000071553	12489	protein_coding	ATP6AP1	2.73035e-12	5.46502e-10	1.54491
ENSG00000126254	701.358	protein_coding	RBM42	2.79081e-12	5.48972e-10	-4.08
ENSG00000108528	4203.66	protein_coding	SLC25A11	2.84121e-12	5.49414e-10	-1.77
ENSG00000168476	1897.49	protein_coding	REEP4	3.64369e-12	6.92848e-10	-2.23
ENSG00000243749	2207.05	protein_coding	TMEM35B	4.63486e-12	8.66871e-10	-2.06
ENSG00000105281	3245.63	protein_coding	SLC1A5	5.98194e-12	1.10077e-09	-1.96
ENSG00000160691	4469.85	protein_coding	SHC1	1.09589e-11	1.9621e-09	-1.77
ENSG00000185122	870.293	protein_coding	HSF1	1.10066e-11	1.9621e-09	-2.71
ENSG00000198715	2269.9	protein_coding	GLMP	1.29022e-11	2.26464e-09	-2.16
ENSG00000160285	5133.38	protein_coding	LSS	1.59561e-11	2.75823e-09	1.62882
ENSG00000171227	1505.36	protein_coding	TMEM37	2.41256e-11	4.10819e-09	-2.12
ENSG00000169230	5472.07	protein_coding	PRELID1	2.65001e-11	4.44617e-09	-1.83
ENSG00000172315	1001.58	protein_coding	TP53RK	3.05018e-11	5.04341e-09	-2.6
ENSG00000140939	400.408	protein_coding	NOL3	4.06292e-11	6.62198e-09	-4.22
ENSG00000157593	3129.82	protein_coding	SLC35B2	4.77207e-11	7.66824e-09	-1.7
ENSG00000169241	2215.85	protein_coding	SLC50A1	4.89423e-11	7.75531e-09	-1.86
ENSG00000134202	4929.86	protein_coding	GSTM3	7.73422e-11	1.20876e-08	-1.67
ENSG00000149591	1511.82	protein_coding	TAGLN	9.30302e-11	1.4343e-08	2.26486
ENSG00000164111	20752.2	protein_coding	ANXA5	1.11178e-10	1.69124e-08	-1.51
ENSG00000189060	3519.91	protein_coding	H1-0	1.53398e-10	2.30279e-08	-1.84
ENSG00000100243	5958.84	protein_coding	CYB5R3	1.83158e-10	2.71383e-08	-1.57
ENSG00000112972	3854.06	protein_coding	HMGCS1	2.15468e-10	3.15164e-08	1.70609
ENSG00000125901	2252.77	protein_coding	MRPS26	4.44151e-10	6.41432e-08	-2.21
ENSG00000137312	4849.74	protein_coding	FLOT1	4.77695e-10	6.81253e-08	-1.6
ENSG00000152332	2444.19	protein_coding	UHMK1	5.58965e-10	7.87313e-08	1.76522
ENSG00000149485	8753.1	protein_coding	FADS1	6.00941e-10	8.32312e-08	-1.5
ENSG00000047634	1247.95	protein_coding	SCML1	6.05504e-10	8.32312e-08	2.09696
ENSG00000183010	4976.04	protein_coding	PYCR1	6.88722e-10	9.24427e-08	-1.59
ENSG00000167657	307.647	protein_coding	DAPK3	7.55559e-10	1.00235e-07	-5.16
ENSG00000174775	505.259	protein_coding	HRAS	9.05071e-10	1.18689e-07	-3.05
ENSG00000111674	4003.49	protein_coding	ENO2	9.90448e-10	1.28409e-07	1.71122
ENSG00000147955	2311.14	protein_coding	SIGMAR1	1.23989e-09	1.58943e-07	-1.88
ENSG00000167553	14960.1	protein_coding	TUBA1C	1.34196e-09	1.70116e-07	-1.59
ENSG00000155660	7229.58	protein_coding	PDIA4	1.47178e-09	1.8321e-07	1.50423
ENSG00000243137	541.806	protein_coding	PSG4	1.47737e-09	1.8321e-07	-4.45
ENSG00000174099	1848.76	protein_coding	MSRB3	1.88828e-09	2.31649e-07	1.89721
ENSG00000143355	955.668	protein_coding	LHX9	2.15299e-09	2.61314e-07	-2.32
ENSG00000071127	7024.55	protein_coding	WDR1	2.3031e-09	2.7659e-07	1.54482
ENSG00000127445	1850.83	protein_coding	PIN1	2.39864e-09	2.85064e-07	-1.92
ENSG00000265972	1151.2	protein_coding	TXNIP	2.70176e-09	3.17777e-07	-2.76
ENSG00000178802	2261.44	protein_coding	MPI	2.9371e-09	3.38985e-07	-1.83
ENSG00000104332	1836.84	protein_coding	SFRP1	2.94149e-09	3.38985e-07	-1.85
ENSG00000122705	2671.26	protein_coding	CLTA	3.02869e-09	3.45543e-07	-1.95
ENSG00000101220	2130.4	protein_coding	ADISSP	3.11266e-09	3.50858e-07	-1.83
ENSG00000106992	2574.13	protein_coding	AK1	3.13678e-09	3.50858e-07	-1.69
ENSG00000196924	8976.53	protein_coding	FLNA	3.59355e-09	3.98047e-07	1.52581
ENSG00000100823	5308.05	protein_coding	APEX1	4.073e-09	4.46816e-07	-1.56
ENSG00000143314	2251	protein_coding	MRPL24	4.40994e-09	4.79171e-07	-1.85
ENSG00000168214	2339.84	protein_coding	RBPJ	4.49811e-09	4.84141e-07	1.75738
ENSG00000172893	9597.24	protein_coding	DHCR7	5.3198e-09	5.6723e-07	1.5053
ENSG00000244187	1434.9	protein_coding	TMEM141	5.54767e-09	5.8605e-07	-2.03
ENSG00000172348	1676.62	protein_coding	RCAN2	8.46998e-09	8.86551e-07	-1.95
ENSG00000114383	799.388	protein_coding	TUSC2	1.01217e-08	1.03105e-06	-2.29
ENSG00000153406	1027.66	protein_coding	NMRAL1	1.24138e-08	1.25335e-06	-2.16
ENSG00000103507	3395.84	protein_coding	BCKDK	1.3393e-08	1.34036e-06	-1.72
ENSG00000037897	1415.01	protein_coding	METTL1	1.45853e-08	1.44699e-06	-2.12
ENSG00000171222	1115.98	protein_coding	SCAND1	1.65151e-08	1.62432e-06	-2.19
ENSG00000087088	706.479	protein_coding	BAX	1.73026e-08	1.68722e-06	-2.42
ENSG00000141696	979.172	protein_coding	P3H4	2.03224e-08	1.94839e-06	-2.13
ENSG00000137210	8027.04	protein_coding	TMEM14B	2.04973e-08	1.94878e-06	-1.53
ENSG00000197555	335.002	protein_coding	SIPA1L1	2.1444e-08	2.02194e-06	4.0401
ENSG00000179091	5833.89	protein_coding	CYC1	2.28781e-08	2.13948e-06	-1.6
ENSG00000136279	4231.82	protein_coding	DBNL	2.55576e-08	2.37062e-06	-1.64
ENSG00000120896	676.237	protein_coding	SORBS3	3.01148e-08	2.7708e-06	-2.41
ENSG00000103187	2259.01	protein_coding	COTL1	3.40948e-08	3.1119e-06	-2.23
ENSG00000117308	3154.4	protein_coding	GALE	3.60349e-08	3.26287e-06	-1.6
ENSG00000198892	517.537	protein_coding	SHISA4	3.94064e-08	3.54006e-06	-2.66
ENSG00000240065	4750.73	protein_coding	PSMB9	4.22537e-08	3.76619e-06	-1.52
ENSG00000156515	3219.17	protein_coding	HK1	4.44522e-08	3.93143e-06	1.57776
ENSG00000110628	1281.91	protein_coding	SLC22A18	4.55126e-08	3.98799e-06	1.90645
ENSG00000142949	3641.3	protein_coding	PTPRF	4.57907e-08	3.98799e-06	1.72374
ENSG00000204308	3217.15	protein_coding	RNF5	4.92925e-08	4.2284e-06	-1.81
ENSG00000122861	3542.83	protein_coding	PLAU	6.35667e-08	5.3721e-06	1.56314
ENSG00000187840	6438.76	protein_coding	EIF4EBP1	7.14552e-08	5.99436e-06	-1.51
ENSG00000204520	4526.43	protein_coding	MICA	7.43596e-08	6.19247e-06	1.5058
ENSG00000079257	1908.06	protein_coding	LXN	7.7671e-08	6.42136e-06	-1.78
ENSG00000158793	885.331	protein_coding	NIT1	7.85005e-08	6.44325e-06	-2.16
ENSG00000179632	1248.84	protein_coding	MAF1	8.66963e-08	7.06513e-06	-2.42
ENSG00000174446	2575.47	protein_coding	SNAPC5	8.85804e-08	7.16747e-06	-1.67
ENSG00000197635	1075.13	protein_coding	DPP4	9.34563e-08	7.50875e-06	-1.96
ENSG00000181924	2228.32	protein_coding	COA4	1.14893e-07	9.16653e-06	-1.67
ENSG00000177606	350.483	protein_coding	JUN	1.25674e-07	9.95707e-06	-3.53
ENSG00000172663	557.912	protein_coding	TMEM134	1.33877e-07	1.04617e-05	-2.49
ENSG00000143575	5265.12	protein_coding	HAX1	1.36184e-07	1.05696e-05	-1.55
ENSG00000161179	563.689	protein_coding	YDJC	1.51335e-07	1.14343e-05	-2.72
ENSG00000135451	3141.41	protein_coding	TROAP	1.61091e-07	1.20914e-05	-1.64
ENSG00000037757	638.496	protein_coding	MRI1	1.66581e-07	1.24217e-05	-2.44
ENSG00000136877	858.084	protein_coding	FPGS	1.76972e-07	1.31109e-05	-2.63
ENSG00000138073	1445.66	protein_coding	PREB	1.80009e-07	1.32498e-05	-1.94
ENSG00000204261	605.251	lncRNA	PSMB8-AS1	1.96168e-07	1.42553e-05	-2.6
ENSG00000090013	3117.24	protein_coding	BLVRB	2.15473e-07	1.5559e-05	-1.61
ENSG00000137133	761.354	protein_coding	HINT2	2.22739e-07	1.58933e-05	-2.18
ENSG00000013563	662.996	protein_coding	DNASE1L1	2.26194e-07	1.60289e-05	-2.82
ENSG00000187051	2831.44	protein_coding	RPS19BP1	2.30477e-07	1.62315e-05	-1.55
ENSG00000011485	1073.89	protein_coding	PPP5C	2.34902e-07	1.64417e-05	-2.04
ENSG00000160888	617.336	protein_coding	IER2	2.3741e-07	1.65159e-05	-2.45
ENSG00000127324	840.001	protein_coding	TSPAN8	2.44659e-07	1.69171e-05	-2.35
ENSG00000170638	439.914	protein_coding	TRABD	2.5358e-07	1.74283e-05	-2.8
ENSG00000125872	1836.32	protein_coding	LRRN4	2.7179e-07	1.8568e-05	-1.78
ENSG00000142541	3177.06	protein_coding	RPL13A	3.01896e-07	2.0502e-05	-1.54
ENSG00000135916	1727.56	protein_coding	ITM2C	3.07431e-07	2.07543e-05	-1.85
ENSG00000104889	5200.28	protein_coding	RNASEH2A	3.12987e-07	2.10051e-05	-1.51
ENSG00000067182	4116.65	protein_coding	TNFRSF1A	3.63689e-07	2.42651e-05	-1.51
ENSG00000133026	4042.08	protein_coding	MYH10	3.7013e-07	2.45512e-05	1.56481
ENSG00000126768	3495.47	protein_coding	TIMM17B	3.96445e-07	2.61448e-05	-1.55
ENSG00000126749	3108.18	protein_coding	EMG1	4.42728e-07	2.88634e-05	-1.71
ENSG00000100075	2670.75	protein_coding	SLC25A1	4.77695e-07	3.08773e-05	-1.64
ENSG00000178927	2734.89	protein_coding	CYBC1	4.89428e-07	3.13702e-05	-1.55
ENSG00000142871	4189.14	protein_coding	CCN1	5.62751e-07	3.58683e-05	-1.63
ENSG00000144713	3935.4	protein_coding	RPL32	6.33686e-07	3.97238e-05	-1.6
ENSG00000164125	227.225	protein_coding	GASK1B	6.42797e-07	3.99363e-05	-4.83
ENSG00000188938	936.85	protein_coding	FAM120AOS	6.72336e-07	4.14632e-05	-2.04
ENSG00000128228	744.932	protein_coding	SDF2L1	6.97714e-07	4.27969e-05	-2.41
ENSG00000136875	2884.14	protein_coding	PRPF4	7.19692e-07	4.39089e-05	1.53143
ENSG00000170989	1134.15	protein_coding	S1PR1	7.85697e-07	4.7179e-05	-1.94
ENSG00000168002	5909.68	protein_coding	POLR2G	7.9469e-07	4.74692e-05	-1.52
ENSG00000213722	1323.41	protein_coding	DDAH2	8.32849e-07	4.94894e-05	-1.8
ENSG00000155876	1304.92	protein_coding	RRAGA	8.46165e-07	5.00202e-05	-1.94
ENSG00000130066	2243.76	protein_coding	SAT1	8.54506e-07	5.02529e-05	-1.58
ENSG00000173391	859.533	protein_coding	OLR1	8.99367e-07	5.23514e-05	-2.09
ENSG00000181222	2949.13	protein_coding	POLR2A	9.13201e-07	5.28869e-05	-1.51
ENSG00000180425	188.422	protein_coding	C11orf71	9.21042e-07	5.30716e-05	-4.52
ENSG00000175854	2347.53	protein_coding	SWI5	9.56832e-07	5.48463e-05	-1.68
ENSG00000174791	129.937	protein_coding	RIN1	9.61457e-07	5.48463e-05	-7.87
ENSG00000116679	1925.29	protein_coding	IVNS1ABP	9.89094e-07	5.61422e-05	1.66035
ENSG00000151348	2280.71	protein_coding	EXT2	1.01586e-06	5.69408e-05	1.70263
ENSG00000262664	1337.69	protein_coding	OVCA2	1.01707e-06	5.69408e-05	-1.81
ENSG00000160688	2026.71	protein_coding	FLAD1	1.02258e-06	5.69408e-05	-1.64
ENSG00000132612	716.62	protein_coding	VPS4A	1.02313e-06	5.69408e-05	-2.47
ENSG00000153002	295.71	protein_coding	CPB1	1.03962e-06	5.75781e-05	-3.48
ENSG00000118515	1615.99	protein_coding	SGK1	1.14802e-06	6.29701e-05	-1.75
ENSG00000205220	2684.24	protein_coding	PSMB10	1.22732e-06	6.69974e-05	-1.55
ENSG00000289754	587.355	lncRNA	---	1.26497e-06	6.8724e-05	-2.94
ENSG00000139405	1125.5	protein_coding	RITA1	1.40274e-06	7.58478e-05	-1.92
ENSG00000242114	3309.18	protein_coding	MTFP1	1.43998e-06	7.731e-05	-1.53
ENSG00000115758	2749.84	protein_coding	ODC1	1.44334e-06	7.731e-05	-1.65
ENSG00000162654	122.581	protein_coding	GBP4	1.46234e-06	7.79617e-05	8.17712
ENSG00000137965	877.736	protein_coding	IFI44	1.47469e-06	7.82546e-05	1.93583
ENSG00000133313	2426.06	protein_coding	CNDP2	1.48906e-06	7.86514e-05	1.55046
ENSG00000111321	2570.65	protein_coding	LTBR	1.51294e-06	7.95442e-05	-1.62
ENSG00000134321	373.782	protein_coding	RSAD2	1.59815e-06	8.3639e-05	3.50489
ENSG00000148175	2696.13	protein_coding	STOM	1.64448e-06	8.56708e-05	1.59126
ENSG00000172725	1184.45	protein_coding	CORO1B	1.67099e-06	8.6656e-05	-2
ENSG00000149809	975.222	protein_coding	TM7SF2	1.70035e-06	8.77796e-05	-2.09
ENSG00000133265	1359.13	protein_coding	HSPBP1	1.70951e-06	8.7855e-05	-1.74
ENSG00000175305	1320.07	protein_coding	CCNE2	1.74595e-06	8.93255e-05	1.91418
ENSG00000137713	1478.14	protein_coding	PPP2R1B	1.80529e-06	9.19491e-05	1.70957
ENSG00000134318	1581.49	protein_coding	ROCK2	1.88732e-06	9.56996e-05	1.69431
ENSG00000059691	2032.4	protein_coding	GATB	1.92132e-06	9.68947e-05	-1.58
ENSG00000105825	632.031	protein_coding	TFPI2	2.10462e-06	0.000105314	-2.23
ENSG00000155363	2422.36	protein_coding	MOV10	2.13851e-06	0.000106543	-1.7
ENSG00000111907	1631.86	protein_coding	TPD52L1	2.16597e-06	0.000107441	-1.69
ENSG00000099624	1071.09	protein_coding	ATP5F1D	2.18087e-06	0.000107712	-2.36
ENSG00000160299	2273.55	protein_coding	PCNT	2.29297e-06	0.000112761	1.59182
ENSG00000185551	2165.82	protein_coding	NR2F2	2.41604e-06	0.000117879	-1.68
ENSG00000108946	3404.48	protein_coding	PRKAR1A	2.48349e-06	0.000120571	1.5143
ENSG00000143867	721.846	protein_coding	OSR1	2.66713e-06	0.000128938	-2.41
ENSG00000156113	1469.86	protein_coding	KCNMA1	2.68741e-06	0.00012937	-1.91
ENSG00000130520	4959.35	protein_coding	LSM4	2.80699e-06	0.000134558	-1.63
ENSG00000099960	487.076	protein_coding	SLC7A4	3.04892e-06	0.000145545	-2.57
ENSG00000101439	2391.09	protein_coding	CST3	3.31123e-06	0.000156755	-1.75
ENSG00000005884	2608.39	protein_coding	ITGA3	3.38424e-06	0.000159549	1.56352
ENSG00000165685	942.817	protein_coding	TMEM52B	3.61935e-06	0.000168543	-2.01
ENSG00000102225	1601.88	protein_coding	CDK16	3.68548e-06	0.000170925	-1.64
ENSG00000100889	849.244	protein_coding	PCK2	3.89077e-06	0.000179716	-1.91
ENSG00000184508	540.045	protein_coding	HDDC3	4.04114e-06	0.000185909	-2.32
ENSG00000105254	2722.55	protein_coding	TBCB	4.09879e-06	0.000187804	-1.65
ENSG00000136068	3073.31	protein_coding	FLNB	4.17271e-06	0.000190192	1.5081
ENSG00000132635	576.674	protein_coding	PCED1A	4.18425e-06	0.000190192	-2.22
ENSG00000130724	4757.33	protein_coding	CHMP2A	4.48338e-06	0.00020298	-1.52
ENSG00000112902	1135.79	protein_coding	SEMA5A	4.5202e-06	0.000203838	-1.79
ENSG00000141556	1101.58	protein_coding	TBCD	4.74512e-06	0.000212668	1.76576
ENSG00000104611	2438.86	protein_coding	SH2D4A	4.7533e-06	0.000212668	-1.57
ENSG00000101460	263.072	protein_coding	MAP1LC3A	4.83473e-06	0.000215467	-3.29
ENSG00000171067	1160.89	protein_coding	C11orf24	5.18909e-06	0.000230359	-1.79
ENSG00000145022	1340.18	protein_coding	TCTA	5.35043e-06	0.000234781	-1.72
ENSG00000071994	1180.99	protein_coding	PDCD2	5.60206e-06	0.000244881	-1.84
ENSG00000140829	994.148	protein_coding	DHX38	5.76397e-06	0.000250997	1.84732
ENSG00000179526	662.048	protein_coding	SHARPIN	5.81413e-06	0.000251786	-2.2
ENSG00000163947	780.54	protein_coding	ARHGEF3	5.82623e-06	0.000251786	-2.05
ENSG00000170458	1167.01	protein_coding	CD14	6.28129e-06	0.000270427	-1.88
ENSG00000105202	1690.79	protein_coding	FBL	6.32251e-06	0.000271179	-1.63
ENSG00000163069	2412.19	protein_coding	SGCB	6.67837e-06	0.000284304	1.51818
ENSG00000144028	3885.34	protein_coding	SNRNP200	6.8113e-06	0.000288885	1.5207
ENSG00000197568	868.591	lncRNA	HHLA3	6.95013e-06	0.000293682	-1.87
ENSG00000212747	830.892	protein_coding	RTL8B	6.98604e-06	0.00029411	-1.93
ENSG00000120129	337.12	protein_coding	DUSP1	7.22732e-06	0.000299441	-3.43
ENSG00000127481	2781.87	protein_coding	UBR4	7.25195e-06	0.000299441	1.51271
ENSG00000167930	1941.84	protein_coding	FAM234A	7.31281e-06	0.000300115	-1.57
ENSG00000205138	169.188	protein_coding	SDHAF1	7.77942e-06	0.000316854	-4.47
ENSG00000225921	1151.12	protein_coding	NOL7	7.80401e-06	0.000316854	-1.86
ENSG00000165912	482.774	protein_coding	PACSIN3	8.24654e-06	0.000333634	-2.39
ENSG00000126456	1554.3	protein_coding	IRF3	8.41467e-06	0.000339233	-1.66
ENSG00000122644	1745.02	protein_coding	ARL4A	8.50481e-06	0.00034166	-1.65
ENSG00000243477	294.928	protein_coding	NAA80	8.84178e-06	0.000353951	-3.43
ENSG00000255737	440.538	lncRNA	AGAP2-AS1	9.16149e-06	0.000365467	-2.37
ENSG00000130479	200.778	protein_coding	MAP1S	9.42713e-06	0.000373452	-3.58
ENSG00000205544	567.794	protein_coding	TMEM256	9.8035e-06	0.000387018	-2.17
ENSG00000130005	1143.56	protein_coding	GAMT	1.05552e-05	0.00041383	-1.75
ENSG00000012061	2747.29	protein_coding	ERCC1	1.06882e-05	0.000417607	-1.5
ENSG00000205221	186.352	protein_coding	VIT	1.16088e-05	0.000452032	-4.17
ENSG00000113161	1088.84	protein_coding	HMGCR	1.19638e-05	0.000463442	1.74742
ENSG00000073060	1556.35	protein_coding	SCARB1	1.19831e-05	0.000463442	-1.61
ENSG00000183741	985.135	protein_coding	CBX6	1.23298e-05	0.000475241	-1.81
ENSG00000110536	1770.36	protein_coding	PTPMT1	1.25135e-05	0.000478988	1.57848
ENSG00000171311	2382.37	protein_coding	EXOSC1	1.25412e-05	0.000478988	-1.54
ENSG00000137642	750.952	protein_coding	SORL1	1.2553e-05	0.000478988	2.06607
ENSG00000171097	690.24	protein_coding	KYAT1	1.38308e-05	0.000522502	-2.09
ENSG00000138757	1929.97	protein_coding	G3BP2	1.3989e-05	0.000525965	1.56546
ENSG00000137699	557.733	protein_coding	TRIM29	1.40147e-05	0.000525965	2.13065
ENSG00000196396	1512.85	protein_coding	PTPN1	1.44991e-05	0.00054059	1.60682
ENSG00000122585	1348.53	protein_coding	NPY	1.47653e-05	0.00054872	-1.72
ENSG00000171617	1255.41	protein_coding	ENC1	1.59712e-05	0.000589696	1.79245
ENSG00000136146	2170.97	protein_coding	MED4	1.61076e-05	0.000592813	1.60709
ENSG00000206573	841.486	lncRNA	THUMPD3-AS1	1.80233e-05	0.000659064	-1.86
ENSG00000108439	415.814	protein_coding	PNPO	1.837e-05	0.000667463	-2.47
ENSG00000105939	1536.97	protein_coding	ZC3HAV1	1.91816e-05	0.000693423	1.65475
ENSG00000148358	1668.84	protein_coding	GPR107	1.9206e-05	0.000693423	1.58571
ENSG00000167767	963.605	protein_coding	KRT80	1.97503e-05	0.000706457	-1.88
ENSG00000117461	511.237	protein_coding	PIK3R3	1.98078e-05	0.000706457	2.45653
ENSG00000134824	3352.8	protein_coding	FADS2	1.98324e-05	0.000706457	-2.45
ENSG00000131652	1448.75	protein_coding	THOC6	1.98729e-05	0.000706457	-1.64
ENSG00000065268	1508.02	protein_coding	WDR18	1.98767e-05	0.000706457	-1.76
ENSG00000164402	894.827	protein_coding	SEPTIN8	2.14388e-05	0.00075726	1.96933
ENSG00000130508	2698.96	protein_coding	PXDN	2.19193e-05	0.000769906	1.52533
ENSG00000137076	942.498	protein_coding	TLN1	2.20034e-05	0.000770051	-1.77
ENSG00000137880	3036.73	protein_coding	GCHFR	2.27106e-05	0.000789954	-1.56
ENSG00000111786	1420.59	protein_coding	SRSF9	2.28983e-05	0.000793843	-1.69
ENSG00000142751	807.459	protein_coding	GPN2	2.33796e-05	0.000805854	-1.92
ENSG00000135318	951.33	protein_coding	NT5E	2.47286e-05	0.000846264	1.821
ENSG00000203993	460.325	lncRNA	ARRDC1-AS1	2.47745e-05	0.000846264	-2.29
ENSG00000132254	2783.06	protein_coding	ARFIP2	2.51876e-05	0.000857808	-1.6
ENSG00000147804	638.584	protein_coding	SLC39A4	2.54496e-05	0.00086415	-2.02
ENSG00000099250	827.062	protein_coding	NRP1	2.6033e-05	0.000878728	1.8232
ENSG00000071889	437.972	protein_coding	FAM3A	2.62411e-05	0.000883139	-2.37
ENSG00000100139	462.805	protein_coding	MICALL1	2.65414e-05	0.000890199	-2.36
ENSG00000250786	760.104	lncRNA	SNHG18	2.66069e-05	0.000890199	-1.92
ENSG00000246705	583.751	protein_coding	H2AJ	2.89914e-05	0.000955961	-2.14
ENSG00000005339	610.865	protein_coding	CREBBP	2.91373e-05	0.000958003	-2.11
ENSG00000146540	3775.69	protein_coding	C7orf50	2.94901e-05	0.000966127	-1.59
ENSG00000158373	207.341	protein_coding	H2BC5	2.95537e-05	0.000966127	-3.55
ENSG00000171307	941.689	protein_coding	ZDHHC16	3.00725e-05	0.000980277	-1.95
ENSG00000141867	753.894	protein_coding	BRD4	3.10085e-05	0.00100455	-1.98
ENSG00000123353	3221.03	protein_coding	ORMDL2	3.11074e-05	0.00100455	-1.51
ENSG00000223749	333.278	lncRNA	MIR503HG	3.11337e-05	0.00100455	-2.54
ENSG00000103490	1393.11	protein_coding	PYCARD	3.21596e-05	0.00103064	-1.69
ENSG00000204469	591.38	protein_coding	PRRC2A	3.30069e-05	0.00104947	-2.01
ENSG00000162300	1281.97	protein_coding	ZFPL1	3.30229e-05	0.00104947	-1.64
ENSG00000107566	2206.4	protein_coding	ERLIN1	3.39067e-05	0.00107158	1.6269
ENSG00000073050	1019.42	protein_coding	XRCC1	3.60741e-05	0.0011338	-1.75
ENSG00000127824	1734.32	protein_coding	TUBA4A	3.63425e-05	0.0011391	-1.55
ENSG00000050438	165.904	protein_coding	SLC4A8	3.78045e-05	0.00117204	3.90654
ENSG00000277443	1235.66	protein_coding	MARCKS	3.86873e-05	0.00119293	-1.72
ENSG00000173465	919.816	protein_coding	ZNRD2	3.95714e-05	0.0012169	-1.87
ENSG00000170464	525.875	protein_coding	DNAJC18	4.0552e-05	0.00124037	2.20623
ENSG00000128626	3261.75	protein_coding	MRPS12	4.13499e-05	0.00126139	-1.51
ENSG00000173141	2854.53	protein_coding	MRPL57	4.37096e-05	0.00132277	-1.51
ENSG00000285508	370.087	protein_coding	MKKS	4.70579e-05	0.00141658	-2.77
ENSG00000182168	438.216	protein_coding	UNC5C	4.76363e-05	0.00143022	-2.37
ENSG00000184967	662.452	protein_coding	NOC4L	4.80058e-05	0.00143753	-2.02
ENSG00000182247	542.845	protein_coding	UBE2E2	4.85459e-05	0.00144611	-2.07
ENSG00000147010	1033.14	protein_coding	SH3KBP1	4.87763e-05	0.00144919	-1.72
ENSG00000108443	1275.57	protein_coding	RPS6KB1	4.99532e-05	0.0014803	1.64838
ENSG00000075461	643.346	protein_coding	CACNG4	5.39484e-05	0.00158882	2.0269
ENSG00000141905	2099.4	protein_coding	NFIC	5.40328e-05	0.00158882	-1.53
ENSG00000169692	2697.71	protein_coding	AGPAT2	5.494e-05	0.00160721	-1.53
ENSG00000110514	652.558	protein_coding	MADD	5.52398e-05	0.00161184	1.99791
ENSG00000174437	1264.12	protein_coding	ATP2A2	5.54307e-05	0.00161286	1.65454
ENSG00000146072	952.17	protein_coding	TNFRSF21	5.63773e-05	0.00162837	-1.89
ENSG00000100445	1803.7	protein_coding	SDR39U1	5.79159e-05	0.00166439	-1.52
ENSG00000149743	1088.11	protein_coding	TRPT1	5.82928e-05	0.00167101	-1.68
ENSG00000007866	355.665	protein_coding	TEAD3	5.94707e-05	0.00169625	-2.68
ENSG00000059804	1180.34	protein_coding	SLC2A3	6.16769e-05	0.00175043	1.71865
ENSG00000011304	1452.84	protein_coding	PTBP1	6.21053e-05	0.00175821	-1.63
ENSG00000065600	617.664	protein_coding	PACC1	6.67707e-05	0.00187632	2.03284
ENSG00000077463	236.69	protein_coding	SIRT6	6.91238e-05	0.0019282	-3.36
ENSG00000144591	1330.61	protein_coding	GMPPA	7.12551e-05	0.00197869	-1.61
ENSG00000145569	1091.31	protein_coding	OTULINL	7.12808e-05	0.00197869	-1.63
ENSG00000163161	2191.68	protein_coding	ERCC3	7.2102e-05	0.00199663	1.62535
ENSG00000144567	603.057	protein_coding	RETREG2	7.39968e-05	0.00204414	-1.98
ENSG00000161277	487.071	protein_coding	THAP8	7.54633e-05	0.00207962	-2.17
ENSG00000257732	164.966	lncRNA	---	7.62489e-05	0.0020962	-3.78
ENSG00000010404	1285.61	protein_coding	IDS	7.71235e-05	0.00211008	1.65662
ENSG00000278615	2701.79	protein_coding	C11orf98	7.76766e-05	0.00212013	-1.52
ENSG00000126246	237.012	protein_coding	IGFLR1	7.78734e-05	0.00212042	-3.52
ENSG00000040199	724.569	protein_coding	PHLPP2	7.96382e-05	0.00216332	1.97487
ENSG00000012963	1030.02	protein_coding	UBR7	8.18135e-05	0.00221713	1.78127
ENSG00000166949	1184.22	protein_coding	SMAD3	8.37565e-05	0.0022644	1.6188
ENSG00000143393	1428.39	protein_coding	PI4KB	8.75675e-05	0.00236184	-1.62
ENSG00000099330	210.957	protein_coding	OCEL1	8.8894e-05	0.00239196	-3.09
ENSG00000240849	987.577	protein_coding	PEDS1	8.93096e-05	0.00239749	-1.71
ENSG00000135452	945.223	protein_coding	TSPAN31	9.24575e-05	0.00247212	-1.71
ENSG00000144043	2128.39	protein_coding	TEX261	9.26984e-05	0.00247212	1.55126
ENSG00000180573	1458.18	protein_coding	H2AC6	9.33038e-05	0.00247559	-1.56
ENSG00000213347	390.387	protein_coding	MXD3	9.43572e-05	0.00249017	-2.42
ENSG00000164294	1776.79	protein_coding	GPX8	9.45082e-05	0.00249017	-1.51
ENSG00000134575	1654.37	protein_coding	ACP2	9.49985e-05	0.00249609	-1.56
ENSG00000110811	820.116	protein_coding	P3H3	9.89229e-05	0.00257884	1.73419
ENSG00000160972	237.507	protein_coding	PPP1R16A	9.90036e-05	0.00257884	-2.88
ENSG00000181467	704.65	protein_coding	RAP2B	9.92648e-05	0.00257975	-1.83
ENSG00000135108	1972.48	protein_coding	FBXO21	0.000103686	0.00268496	1.50366
ENSG00000179163	1400.33	protein_coding	FUCA1	0.00010422	0.00269016	1.55418
ENSG00000100697	523.06	protein_coding	DICER1	0.000106383	0.00273977	2.01006
ENSG00000092330	1262.67	protein_coding	TINF2	0.000107557	0.00276378	-1.56
ENSG00000243989	624.561	protein_coding	ACY1	0.000113149	0.00289444	-2.03
ENSG00000117758	830.858	protein_coding	STX12	0.000113415	0.00289475	1.88319
ENSG00000145882	632.107	protein_coding	PCYOX1L	0.00011702	0.00297345	1.89977
ENSG00000134247	1407.76	protein_coding	PTGFRN	0.000117332	0.00297475	1.53541
ENSG00000178209	1423.96	protein_coding	PLEC	0.00011798	0.00298456	-1.65
ENSG00000083720	1379.73	protein_coding	OXCT1	0.000118669	0.00299534	1.56162
ENSG00000158290	1756.72	protein_coding	CUL4B	0.00011938	0.0030046	1.5253
ENSG00000164896	1373.12	protein_coding	FASTK	0.000120283	0.00301606	-1.68
ENSG00000183401	155.167	protein_coding	CCDC159	0.000123619	0.00308178	-4.48
ENSG00000176986	2285.26	protein_coding	SEC24C	0.000123714	0.00308178	1.50005
ENSG00000269190	454.148	protein_coding	FBXO17	0.000124816	0.00310246	-2.16
ENSG00000196517	175.476	protein_coding	SLC6A9	0.000131336	0.00322239	-4.21
ENSG00000115756	1250.7	protein_coding	HPCAL1	0.000133307	0.00326372	-1.81
ENSG00000181045	521.972	protein_coding	SLC26A11	0.000135574	0.00330504	1.98426
ENSG00000184922	124.69	protein_coding	FMNL1	0.000138931	0.00335818	-4.51
ENSG00000204220	636.589	protein_coding	PFDN6	0.000141862	0.00340022	-1.85
ENSG00000131435	946.574	protein_coding	PDLIM4	0.000144592	0.00345115	-1.71
ENSG00000139998	273.684	protein_coding	RAB15	0.000145459	0.0034646	2.81089
ENSG00000166780	1323.79	protein_coding	BMERB1	0.000146643	0.00347107	1.60055
ENSG00000142156	1992.35	protein_coding	COL6A1	0.000152205	0.00358042	1.5623
ENSG00000226950	466.301	lncRNA	DANCR	0.000154818	0.00363441	-2.34
ENSG00000147536	1107.41	protein_coding	GINS4	0.00015572	0.00364059	-1.76
ENSG00000136213	341.824	protein_coding	CHST12	0.000164233	0.00381052	-2.53
ENSG00000040487	960.55	protein_coding	SLC66A1	0.000164324	0.00381052	-1.84
ENSG00000182154	1104.17	protein_coding	MRPL41	0.000175966	0.00405098	-1.73
ENSG00000122592	1026.44	protein_coding	HOXA7	0.000177023	0.00406369	-1.62
ENSG00000021355	1043.43	protein_coding	SERPINB1	0.000178381	0.00407845	-1.64
ENSG00000204348	912.787	protein_coding	DXO	0.000180832	0.00409964	-1.69
ENSG00000158470	1061.07	protein_coding	B4GALT5	0.000184364	0.00415694	1.65611
ENSG00000182173	1180.24	protein_coding	TSEN54	0.000191085	0.00428308	-1.71
ENSG00000118058	1593.72	protein_coding	KMT2A	0.000191538	0.00428481	1.54021
ENSG00000176485	1481.4	protein_coding	PLAAT3	0.000197143	0.00440157	1.63181
ENSG00000116649	457.605	protein_coding	SRM	0.000205029	0.00454209	-2.25
ENSG00000176532	343.808	protein_coding	PRR15	0.000208492	0.00460986	-2.25
ENSG00000108256	983.013	protein_coding	NUFIP2	0.000210961	0.00464644	1.65397
ENSG00000111341	463.672	protein_coding	MGP	0.000212906	0.00468024	-2.25
ENSG00000167543	384.218	protein_coding	TP53I13	0.000219868	0.00481474	-2.4
ENSG00000133131	197.972	protein_coding	MORC4	0.000221991	0.00485191	3.08161
ENSG00000106077	638.906	protein_coding	ABHD11	0.000225449	0.00490868	-1.88
ENSG00000183828	518.44	protein_coding	NUDT14	0.000228281	0.00496086	-2.15
ENSG00000185442	193.734	protein_coding	FAM174B	0.000230709	0.0049946	-3.12
ENSG00000062038	856.028	protein_coding	CDH3	0.000234303	0.00506282	-1.7
ENSG00000173875	857.922	protein_coding	ZNF791	0.000236317	0.00509668	1.6694
ENSG00000198730	1636.06	protein_coding	CTR9	0.000242711	0.00521486	1.51046
ENSG00000280789	366.112	protein_coding	PAGR1	0.000245342	0.00526148	-2.86
ENSG00000261801	260.209	lncRNA	LOXL1-AS1	0.000250373	0.00534925	-2.64
ENSG00000176170	288.625	protein_coding	SPHK1	0.000251818	0.00536007	-2.68
ENSG00000170632	260.895	protein_coding	ARMC10	0.000257546	0.00546161	-2.56
ENSG00000140285	350.753	protein_coding	FGF7	0.000258389	0.00546932	-2.23
ENSG00000176903	755.936	protein_coding	PNMA1	0.00026131	0.00551069	-1.94
ENSG00000152147	1321.39	protein_coding	GEMIN6	0.000262209	0.00551946	-1.59
ENSG00000076662	385.299	protein_coding	ICAM3	0.00026385	0.00554376	-2.11
ENSG00000205250	811.963	protein_coding	E2F4	0.000264603	0.00554937	-1.76
ENSG00000137573	1546.19	protein_coding	SULF1	0.000266995	0.00558926	-1.63
ENSG00000125848	574.705	protein_coding	FLRT3	0.000268023	0.00560051	-2.12
ENSG00000124212	655.769	protein_coding	PTGIS	0.000272184	0.0056667	-1.8
ENSG00000167969	470.37	protein_coding	ECI1	0.000301806	0.00620416	-2.19
ENSG00000169299	989.239	protein_coding	PGM2	0.00031758	0.00651667	1.65757
ENSG00000100219	1104.71	protein_coding	XBP1	0.000323132	0.00660683	-1.62
ENSG00000214194	615.997	protein_coding	SMIM30	0.000323752	0.00660766	-1.88
ENSG00000066379	833.825	protein_coding	POLR1H	0.000325508	0.00663165	-1.73
ENSG00000196839	571.263	protein_coding	ADA	0.000330392	0.00671915	-1.9
ENSG00000277972	1138.01	protein_coding	CISD3	0.000339445	0.00683538	-1.68
ENSG00000006715	936.17	protein_coding	VPS41	0.000339672	0.00683538	1.6428
ENSG00000124067	874.482	protein_coding	SLC12A4	0.000339702	0.00683538	1.65416
ENSG00000113657	1418.1	protein_coding	DPYSL3	0.00034063	0.00684199	1.5227
ENSG00000234171	310.063	lncRNA	RNASEH1-DT	0.000345355	0.00689908	-2.33
ENSG00000145050	724.728	protein_coding	MANF	0.000347766	0.00692437	-1.97
ENSG00000158006	316.571	protein_coding	PAFAH2	0.000350415	0.00696495	-2.21
ENSG00000276170	359.31	lncRNA	---	0.000368138	0.00724152	-2.36
ENSG00000161677	448.695	protein_coding	JOSD2	0.000371457	0.00729423	-2.01
ENSG00000133101	2466.77	protein_coding	CCNA1	0.00038289	0.00747507	-1.53
ENSG00000169718	411.875	protein_coding	DUS1L	0.000383532	0.00747507	-2.14
ENSG00000075539	846.119	protein_coding	FRYL	0.000388342	0.00753501	1.63995
ENSG00000106366	1350.17	protein_coding	SERPINE1	0.000389001	0.00753501	-1.55
ENSG00000099910	555.284	protein_coding	KLHL22	0.000393914	0.00761724	-1.83
ENSG00000153066	496.524	protein_coding	TXNDC11	0.000406387	0.00779049	2.00077
ENSG00000122966	590.598	protein_coding	CIT	0.000410584	0.00784649	1.83246
ENSG00000168077	1262.44	protein_coding	SCARA3	0.000430309	0.00815515	1.63792
ENSG00000114735	459.581	protein_coding	HEMK1	0.00043295	0.00817802	-1.94
ENSG00000122971	156.206	protein_coding	ACADS	0.000435669	0.00821578	-3.38
ENSG00000160075	2706.79	protein_coding	SSU72	0.000437829	0.00824289	-1.59
ENSG00000164631	732.096	protein_coding	ZNF12	0.000459576	0.00860969	1.75076
ENSG00000096433	968.557	protein_coding	ITPR3	0.000460908	0.0086205	1.62453
ENSG00000116688	2062.31	protein_coding	MFN2	0.000466516	0.00866854	1.50221
ENSG00000043093	967.349	protein_coding	DCUN1D1	0.000470851	0.00872068	1.59063
ENSG00000175376	997.443	protein_coding	EIF1AD	0.000475569	0.00876537	1.60221
ENSG00000099899	458.979	protein_coding	TRMT2A	0.000478491	0.00879082	-1.94
ENSG00000105976	631.418	protein_coding	MET	0.000483589	0.00884541	1.80382
ENSG00000157193	408.985	protein_coding	LRP8	0.000483788	0.00884541	2.31258
ENSG00000157657	891.506	protein_coding	ZNF618	0.000491972	0.0089486	-1.63
ENSG00000143543	1494.25	protein_coding	JTB	0.000492569	0.0089486	-1.64
ENSG00000108984	359.207	protein_coding	MAP2K6	0.000495645	0.00897589	2.22034
ENSG00000106635	1291.86	protein_coding	BCL7B	0.000497371	0.00899287	-1.51
ENSG00000125355	517.396	protein_coding	TMEM255A	0.000507606	0.00910578	2.01123
ENSG00000006015	577.691	protein_coding	REX1BD	0.000511026	0.00912409	-1.96
ENSG00000095777	858.101	protein_coding	MYO3A	0.000520846	0.0092704	-1.68
ENSG00000203875	577.786	lncRNA	SNHG5	0.000534035	0.00947953	-1.85
ENSG00000062598	1059.79	protein_coding	ELMO2	0.000541279	0.00957434	1.60901
ENSG00000141738	301.656	protein_coding	GRB7	0.000542747	0.00958545	-2.21
ENSG00000111266	288.162	protein_coding	DUSP16	0.000544776	0.00960641	2.6381
ENSG00000174917	1314.54	protein_coding	MICOS13	0.00054838	0.00964016	-1.66
ENSG00000009335	1297.27	protein_coding	UBE3C	0.000551539	0.00966592	1.52657
ENSG00000124784	896.881	protein_coding	RIOK1	0.000552902	0.00967494	1.63514
ENSG00000280987	692.235	protein_coding	MATR3	0.000556789	0.00971316	1.88566
ENSG00000162076	872.694	protein_coding	FLYWCH2	0.000562952	0.00979074	-1.71
ENSG00000147100	104.463	protein_coding	SLC16A2	0.000573664	0.0099467	4.33894
ENSG00000058600	376.533	protein_coding	POLR3E	0.000574924	0.00995343	-2.11
ENSG00000061273	846.861	protein_coding	HDAC7	0.00057915	0.0100114	-1.69
ENSG00000185808	585.235	protein_coding	PIGP	0.000582706	0.0100576	-1.77
ENSG00000099385	186.516	protein_coding	BCL7C	0.000584746	0.0100776	-2.84
ENSG00000176208	1039.13	protein_coding	ATAD5	0.000589433	0.0101278	1.57251
ENSG00000161920	824.542	protein_coding	MED11	0.000592135	0.0101589	-1.62
ENSG00000146085	1238.58	protein_coding	MMUT	0.000619412	0.0105006	1.59057
ENSG00000267041	95.0221	protein_coding	ZNF850	0.000623595	0.0105558	4.86515
ENSG00000204498	92.5269	protein_coding	NFKBIL1	0.000633099	0.0106692	-5.47
ENSG00000169242	1618.41	protein_coding	EFNA1	0.000646439	0.0108141	-1.5
ENSG00000198417	443.725	protein_coding	MT1F	0.000659599	0.0109859	1.98662
ENSG00000049656	863.653	protein_coding	CLPTM1L	0.000672458	0.0111513	1.62634
ENSG00000182150	870.205	protein_coding	ERCC6L2	0.000684089	0.0113277	1.67402
ENSG00000147813	1709.75	protein_coding	NAPRT	0.000687177	0.0113623	-1.58
ENSG00000131015	738.279	protein_coding	ULBP2	0.000693499	0.0114337	1.74579
ENSG00000102854	398.483	protein_coding	MSLN	0.000695233	0.0114458	-2.2
ENSG00000187688	786.46	protein_coding	TRPV2	0.000697882	0.0114657	1.64129
ENSG00000126453	799.788	protein_coding	BCL2L12	0.000711588	0.0116478	-1.73
ENSG00000160767	233.78	protein_coding	ENTREP3	0.000713281	0.0116588	-2.7
ENSG00000138642	172.368	protein_coding	HERC6	0.000717638	0.0117132	2.87576
ENSG00000102871	585.659	protein_coding	TRADD	0.00072572	0.0118282	-1.78
ENSG00000197217	784.919	protein_coding	ENTPD4	0.000727435	0.0118392	1.74469
ENSG00000132716	1355.1	protein_coding	DCAF8	0.000731626	0.0118736	1.59938
ENSG00000168282	378.282	protein_coding	MGAT2	0.000764722	0.0123057	-2.45
ENSG00000112305	1052.56	protein_coding	SMAP1	0.000787157	0.0126488	1.58781
ENSG00000079931	1140.67	protein_coding	MOXD1	0.000790759	0.0126889	-1.64
ENSG00000169583	188.649	protein_coding	CLIC3	0.000796298	0.0127598	-2.87
ENSG00000143850	92.3069	protein_coding	PLEKHA6	0.000800581	0.0128104	-4.28
ENSG00000128965	237.814	protein_coding	CHAC1	0.000807961	0.0128923	-2.58
ENSG00000132434	661.5	protein_coding	LANCL2	0.000829484	0.0131439	1.69149
ENSG00000101255	877.371	protein_coding	TRIB3	0.00083078	0.0131461	-1.77
ENSG00000075945	656.732	protein_coding	KIFAP3	0.000835195	0.0131794	1.69548
ENSG00000234975	857.837	processed_pseudogene	FTH1P2	0.000878624	0.013713	-1.6
ENSG00000168389	351.16	protein_coding	MFSD2A	0.000886291	0.0138138	2.11431
ENSG00000128590	678.559	protein_coding	DNAJB9	0.000888801	0.0138235	1.82415
ENSG00000131724	960.237	protein_coding	IL13RA1	0.000894945	0.0138917	1.55021
ENSG00000147421	779.24	protein_coding	HMBOX1	0.000899743	0.0139472	1.70898
ENSG00000115137	143.351	protein_coding	DNAJC27	0.000902983	0.0139595	3.31289
ENSG00000033327	160.418	protein_coding	GAB2	0.000926418	0.0142765	3.51425
ENSG00000115129	1204.28	protein_coding	TP53I3	0.000949433	0.0145592	-1.54
ENSG00000187024	215.352	protein_coding	PTRH1	0.000969057	0.0148203	-2.48
ENSG00000259431	326.934	protein_coding	THTPA	0.000986608	0.0150523	-2.12
ENSG00000165359	192.656	protein_coding	INTS6L	0.00099453	0.015149	2.82941
ENSG00000126070	604.873	protein_coding	AGO3	0.000999944	0.0152112	1.86849
ENSG00000128973	758.668	protein_coding	CLN6	0.00100403	0.015253	1.6803
ENSG00000177410	641.043	lncRNA	ZFAS1	0.00100657	0.0152712	-1.75
ENSG00000184281	571.682	protein_coding	TSSC4	0.00102456	0.0155029	-1.9
ENSG00000166133	483.163	protein_coding	RPUSD2	0.00104822	0.015798	-1.88
ENSG00000237651	919.012	protein_coding	C2orf74	0.00105776	0.0158998	-1.58
ENSG00000167766	315.613	protein_coding	ZNF83	0.00106229	0.0159303	2.10577
ENSG00000185298	1200.98	protein_coding	CCDC137	0.00111973	0.0166341	-1.64
ENSG00000004866	775.975	protein_coding	ST7	0.00114625	0.017006	-1.6
ENSG00000125970	1327.06	protein_coding	RALY	0.00114889	0.017023	-1.56
ENSG00000169221	535.314	protein_coding	TBC1D10B	0.00116032	0.0171346	-1.82
ENSG00000115661	493.636	protein_coding	STK16	0.00117124	0.0172644	-1.83
ENSG00000104980	906.091	protein_coding	TIMM44	0.00117962	0.0173431	-1.55
ENSG00000160087	1393.8	protein_coding	UBE2J2	0.00118565	0.0173695	-1.54
ENSG00000100209	442.66	protein_coding	HSCB	0.00118598	0.0173695	-1.9
ENSG00000105810	503.927	protein_coding	CDK6	0.00120372	0.0175842	-1.83
ENSG00000004975	296.346	protein_coding	DVL2	0.00121827	0.0176835	-2.16
ENSG00000175048	99.7017	protein_coding	ZDHHC14	0.00122398	0.0177438	3.80238
ENSG00000105229	766.684	protein_coding	PIAS4	0.00123546	0.0178423	-1.83
ENSG00000175197	1164.32	protein_coding	DDIT3	0.00125376	0.0180837	-1.58
ENSG00000042088	584.678	protein_coding	TDP1	0.00126367	0.0182035	1.73779
ENSG00000101846	200.247	protein_coding	STS	0.00126745	0.0182121	2.66291
ENSG00000185033	810.152	protein_coding	SEMA4B	0.00128695	0.0184287	1.59308
ENSG00000165424	338.252	protein_coding	ZCCHC24	0.00129178	0.0184686	-2.14
ENSG00000108963	367.838	protein_coding	DPH1	0.00132469	0.0188446	-2.15
ENSG00000267673	825.828	protein_coding	FDX2	0.00133895	0.0189764	-1.66
ENSG00000168310	658.434	protein_coding	IRF2	0.0013422	0.0189786	1.69877
ENSG00000168303	980.127	protein_coding	MPLKIP	0.00134242	0.0189786	-3.12
ENSG00000239382	351.046	protein_coding	ALKBH6	0.0013725	0.0192369	-2.13
ENSG00000173083	691.561	protein_coding	HPSE	0.00138347	0.0193669	1.76285
ENSG00000106638	608.334	protein_coding	TBL2	0.00139412	0.019492	-1.84
ENSG00000239779	701.852	protein_coding	WBP1	0.0014051	0.0195975	-1.9
ENSG00000278828	242.36	protein_coding	H3C10	0.00140823	0.0196173	-2.5
ENSG00000173258	300.792	protein_coding	ZNF483	0.00142348	0.0197573	2.08074
ENSG00000176422	637.261	protein_coding	SPRYD4	0.0014368	0.0198696	-1.74
ENSG00000198780	90.6094	protein_coding	FAM169A	0.0014571	0.020072	4.53828
ENSG00000178718	404.024	protein_coding	RPP25	0.00145847	0.020072	-2.06
ENSG00000103512	822.856	protein_coding	NOMO1	0.00146956	0.0202002	1.57166
ENSG00000166140	1012.9	protein_coding	ZFYVE19	0.00148666	0.0203758	-1.53
ENSG00000138829	707.076	protein_coding	FBN2	0.00148769	0.0203758	1.66854
ENSG00000242028	1872.99	protein_coding	HYPK	0.00152004	0.0207897	-1.58
ENSG00000224870	1288.49	lncRNA	MRPL20-AS1	0.00152338	0.0207897	-1.54
ENSG00000007520	199.149	protein_coding	TSR3	0.00153226	0.0208737	-2.45
ENSG00000105429	252.355	protein_coding	MEGF8	0.00153967	0.020937	2.39134
ENSG00000099940	716.112	protein_coding	SNAP29	0.00155479	0.0210923	-1.66
ENSG00000105063	187.084	protein_coding	PPP6R1	0.00157266	0.0212589	-2.55
ENSG00000095739	130.459	protein_coding	BAMBI	0.00158852	0.0214225	-3.45
ENSG00000156983	421.32	protein_coding	BRPF1	0.00162313	0.0218119	1.84231
ENSG00000143373	287.442	protein_coding	ZNF687	0.00162651	0.0218316	-2.21
ENSG00000163703	817.021	protein_coding	CRELD1	0.00163177	0.0218507	1.58315
ENSG00000213339	1183.66	protein_coding	QTRT1	0.00164202	0.0219454	-1.53
ENSG00000132330	244.382	protein_coding	SCLY	0.00164268	0.0219454	-2.26
ENSG00000124786	698.226	protein_coding	SLC35B3	0.00165071	0.022001	-1.61
ENSG00000012171	623.318	protein_coding	SEMA3B	0.00165826	0.0220759	-1.79
ENSG00000137135	400.328	protein_coding	ARHGEF39	0.00167788	0.0222851	-1.96
ENSG00000139437	639.144	protein_coding	TCHP	0.00169769	0.0224697	1.63737
ENSG00000179454	687.134	protein_coding	KLHL28	0.001703	0.0224853	1.71819
ENSG00000163389	917.511	protein_coding	POGLUT1	0.00170876	0.0224853	1.58774
ENSG00000084710	175.723	protein_coding	EFR3B	0.00171012	0.0224853	2.748
ENSG00000166582	491.562	protein_coding	CENPV	0.00171069	0.0224853	-2.05
ENSG00000165948	493.052	protein_coding	IFI27L1	0.00171267	0.0224854	1.80191
ENSG00000129354	1714.69	protein_coding	AP1M2	0.00173165	0.0227055	-1.53
ENSG00000119777	1110.59	protein_coding	TMEM214	0.00173517	0.0227055	-1.57
ENSG00000127564	901.104	protein_coding	PKMYT1	0.00175323	0.0228706	-1.59
ENSG00000197696	385.163	protein_coding	NMB	0.00175404	0.0228706	-1.9
ENSG00000246089	92.1303	lncRNA	MCPH1-DT	0.00176001	0.0228927	-4.12
ENSG00000126107	652.753	protein_coding	HECTD3	0.00176175	0.0228927	-1.72
ENSG00000204439	711.342	protein_coding	C6orf47	0.00177055	0.0229548	-1.75
ENSG00000019549	366.627	protein_coding	SNAI2	0.00177501	0.0229865	-2.06
ENSG00000103335	814.101	protein_coding	PIEZO1	0.00178589	0.0231011	1.70339
ENSG00000142632	461.891	protein_coding	ARHGEF19	0.00178813	0.0231039	1.97276
ENSG00000118200	521.399	protein_coding	CAMSAP2	0.00179519	0.0231689	1.74617
ENSG00000172732	635.18	protein_coding	MUS81	0.00180375	0.0232522	-1.78
ENSG00000140199	212.753	protein_coding	SLC12A6	0.00182801	0.0235127	2.37033
ENSG00000280893	291.278	protein_coding	---	0.00183045	0.0235176	-2.31
ENSG00000253570	659.652	processed_pseudogene	RNF5P1	0.00185883	0.0237751	-1.72
ENSG00000141873	542.301	protein_coding	SLC39A3	0.00188811	0.0240337	-1.84
ENSG00000070018	741.398	protein_coding	LRP6	0.00188958	0.0240337	1.58783
ENSG00000175727	1036.58	protein_coding	MLXIP	0.00190601	0.0242156	-1.68
ENSG00000216490	683.858	protein_coding	IFI30	0.00193478	0.0244451	-1.63
ENSG00000084676	710.872	protein_coding	NCOA1	0.00195859	0.024664	1.60751
ENSG00000205336	502.161	protein_coding	ADGRG1	0.00197702	0.0248687	-1.78
ENSG00000164151	600.505	protein_coding	ICE1	0.00198707	0.0249181	1.68181
ENSG00000169116	726.231	protein_coding	PARM1	0.00198888	0.0249181	-1.68
ENSG00000118193	894.253	protein_coding	KIF14	0.00198927	0.0249181	1.58003
ENSG00000003402	1029.37	protein_coding	CFLAR	0.00198969	0.0249181	1.54793
ENSG00000125755	237.158	protein_coding	SYMPK	0.00199557	0.0249644	-2.35
ENSG00000148290	515.381	protein_coding	SURF1	0.00203859	0.0254467	-1.78
ENSG00000143970	1007.2	protein_coding	ASXL2	0.00205565	0.0256036	-1.6
ENSG00000221838	515.217	protein_coding	AP4M1	0.00206252	0.0256612	-1.72
ENSG00000175643	245.608	protein_coding	RMI2	0.00206757	0.0256959	-2.45
ENSG00000132639	299.543	protein_coding	SNAP25	0.0020764	0.0257777	2.24033
ENSG00000164967	327.443	protein_coding	RPP25L	0.00210227	0.0260421	-2
ENSG00000090612	674.386	protein_coding	ZNF268	0.00213609	0.0263751	1.74977
ENSG00000186153	218.263	protein_coding	WWOX	0.0022027	0.0270759	2.33483
ENSG00000109320	595.441	protein_coding	NFKB1	0.00220485	0.0270759	1.72958
ENSG00000228300	661.927	protein_coding	FAM174C	0.0022109	0.0270937	-1.7
ENSG00000152661	1209.63	protein_coding	GJA1	0.0022523	0.0274772	-1.57
ENSG00000225439	362.029	lncRNA	BOLA3-DT	0.00225397	0.0274772	-2.1
ENSG00000095564	723.551	protein_coding	BTAF1	0.00225842	0.0274772	1.65265
ENSG00000124181	484.775	protein_coding	PLCG1	0.00226275	0.0274772	1.75521
ENSG00000174292	216.245	protein_coding	TNK1	0.00226387	0.0274772	-2.48
ENSG00000184635	325.007	protein_coding	ZNF93	0.00227784	0.0276113	2.18019
ENSG00000162692	868.631	protein_coding	VCAM1	0.00227977	0.0276113	1.7439
ENSG00000169683	201.761	protein_coding	LRRC45	0.00230225	0.027754	-2.53
ENSG00000164169	302.662	protein_coding	PRMT9	0.00231308	0.0278374	2.21468
ENSG00000244694	146.192	protein_coding	PTCHD4	0.0023315	0.0280171	-2.73
ENSG00000116539	1170.37	protein_coding	ASH1L	0.00233292	0.0280171	1.50934
ENSG00000172346	226.422	protein_coding	CSDC2	0.00234241	0.0281015	-2.32
ENSG00000188428	873.451	protein_coding	BLOC1S5	0.00236587	0.0283234	1.54412
ENSG00000167191	598.948	protein_coding	GPRC5B	0.00238862	0.0285359	-1.76
ENSG00000072401	291.346	protein_coding	UBE2D1	0.00240254	0.0286422	-2.01
ENSG00000153936	767.305	protein_coding	HS2ST1	0.00242006	0.0288209	1.60942
ENSG00000149582	1011.64	protein_coding	TMEM25	0.00243513	0.0289702	1.56719
ENSG00000084731	621.358	protein_coding	KIF3C	0.00245593	0.0291872	1.67824
ENSG00000085982	464.728	protein_coding	USP40	0.00251859	0.0298077	-1.79
ENSG00000107562	313.562	protein_coding	CXCL12	0.00255337	0.0301255	-1.95
ENSG00000169750	352.239	protein_coding	RAC3	0.00256228	0.0301827	-1.91
ENSG00000259956	752.912	protein_coding	RBM15B	0.00258486	0.0302687	-1.61
ENSG00000132718	821.583	protein_coding	SYT11	0.00258938	0.0302687	1.5702
ENSG00000118640	1221.63	protein_coding	VAMP8	0.00262089	0.030512	-1.54
ENSG00000117868	796.134	protein_coding	ESYT2	0.00262936	0.0305378	1.67137
ENSG00000168040	487.963	protein_coding	FADD	0.00263839	0.0305597	-1.83
ENSG00000129315	953.225	protein_coding	CCNT1	0.00264905	0.0306521	1.50868
ENSG00000070718	771.846	protein_coding	AP3M2	0.00273544	0.0314289	1.57455
ENSG00000144810	308.033	protein_coding	COL8A1	0.00273546	0.0314289	2.11431
ENSG00000167644	765.783	protein_coding	C19orf33	0.00274659	0.0314933	-1.61
ENSG00000182504	718.656	protein_coding	CEP97	0.00275674	0.0315779	1.82548
ENSG00000135632	803.824	protein_coding	SMYD5	0.00280213	0.0320015	-1.68
ENSG00000100784	387.207	protein_coding	RPS6KA5	0.00281087	0.0320692	1.85698
ENSG00000174827	134.97	protein_coding	PDZK1	0.00283173	0.0321785	-3.05
ENSG00000125520	260.213	protein_coding	SLC2A4RG	0.00283459	0.0321789	-2.09
ENSG00000173137	783.648	protein_coding	ADCK5	0.00285657	0.032332	1.67688
ENSG00000135334	525.538	protein_coding	AKIRIN2	0.00287983	0.0325629	-1.7
ENSG00000070159	640.082	protein_coding	PTPN3	0.00288868	0.0326307	1.75063
ENSG00000090061	260.373	protein_coding	CCNK	0.00294044	0.0330569	-2.09
ENSG00000223784	466.394	lncRNA	LINP1	0.00294931	0.0331188	-1.76
ENSG00000186260	583.664	protein_coding	MRTFB	0.00296048	0.0332115	1.62435
ENSG00000165689	380.619	protein_coding	ENTR1	0.00297622	0.0333553	-1.82
ENSG00000168792	250.811	protein_coding	ABHD15	0.00299258	0.0335058	-2.09
ENSG00000188486	458.594	protein_coding	H2AX	0.00305459	0.034154	-1.79
ENSG00000196659	107.85	protein_coding	TTC30B	0.00305647	0.034154	-3.53
ENSG00000135241	883.186	protein_coding	PNPLA8	0.003099	0.0345278	1.55017
ENSG00000113716	839.867	protein_coding	HMGXB3	0.00319383	0.0354013	1.53187
ENSG00000187097	210.274	protein_coding	ENTPD5	0.00319791	0.0354013	2.25575
ENSG00000149499	129.421	protein_coding	EML3	0.00320164	0.0354013	-2.86
ENSG00000183386	310.548	protein_coding	FHL3	0.00328518	0.0362131	-2.16
ENSG00000076706	1002.82	protein_coding	MCAM	0.00334101	0.0366227	1.57592
ENSG00000112200	927.577	protein_coding	ZNF451	0.00334193	0.0366227	1.51742
ENSG00000168569	1336.8	protein_coding	TMEM223	0.00340206	0.0371427	-1.54
ENSG00000162729	547.592	protein_coding	IGSF8	0.00343821	0.0374153	1.91102
ENSG00000112149	222.207	protein_coding	CD83	0.00345435	0.0375339	2.32938
ENSG00000110723	193.351	protein_coding	EXPH5	0.00354051	0.0383605	2.3783
ENSG00000183864	570.93	protein_coding	TOB2	0.00364849	0.0393389	-1.66
ENSG00000169710	453.023	protein_coding	FASN	0.0036515	0.0393389	-1.8
ENSG00000161202	450.073	protein_coding	DVL3	0.00366479	0.0394449	-1.76
ENSG00000183856	663.36	protein_coding	IQGAP3	0.00367862	0.0395192	1.74153
ENSG00000122490	317.035	protein_coding	SLC66A2	0.00369976	0.0396716	-2.09
ENSG00000232187	535.982	processed_pseudogene	FTH1P7	0.00373924	0.040016	-1.66
ENSG00000123405	237.968	protein_coding	NFE2	0.0037424	0.040016	-2.13
ENSG00000157150	160.283	protein_coding	TIMP4	0.00375829	0.0401107	-2.93
ENSG00000288602	165.173	protein_coding	C8orf44-SGK3	0.0038405	0.0408734	-2.74
ENSG00000121897	259.724	protein_coding	LIAS	0.00386916	0.0410344	-2.04
ENSG00000122420	691.619	protein_coding	PTGFR	0.00387361	0.0410344	-1.67
ENSG00000136935	437.843	protein_coding	GOLGA1	0.00388222	0.0410874	1.74067
ENSG00000120662	314.642	protein_coding	MTRF1	0.00392318	0.0414824	-2.03
ENSG00000138386	365.004	protein_coding	NAB1	0.0039882	0.0419597	1.91143
ENSG00000126214	402.489	protein_coding	KLC1	0.00399038	0.0419597	1.8309
ENSG00000106009	657.765	protein_coding	BRAT1	0.00399484	0.0419679	-1.61
ENSG00000103657	950.173	protein_coding	HERC1	0.0040019	0.0420034	1.51619
ENSG00000056972	800.948	protein_coding	TRAF3IP2	0.00406734	0.0426118	-1.53
ENSG00000141985	781.511	protein_coding	SH3GL1	0.00407828	0.0426534	-1.71
ENSG00000170234	140.553	protein_coding	PWWP2A	0.00412155	0.0428794	2.67229
ENSG00000120820	581.354	protein_coding	GLT8D2	0.0041497	0.0429619	-1.7
ENSG00000169957	138.691	protein_coding	ZNF768	0.00415419	0.0429693	-3.07
ENSG00000226742	440.393	protein_coding	HSBP1L1	0.00416998	0.0430545	-1.87
ENSG00000065559	507.312	protein_coding	MAP2K4	0.00421835	0.043436	1.69389
ENSG00000291174	112.507	lncRNA	---	0.00427674	0.0437821	-3.17
ENSG00000071282	650.514	protein_coding	LMCD1	0.00428417	0.0437821	-1.56
ENSG00000106330	113.8	protein_coding	MOSPD3	0.00428559	0.0437821	-3.33
ENSG00000087448	574.656	protein_coding	KLHL42	0.00428569	0.0437821	1.65123
ENSG00000169981	284.157	protein_coding	ZNF35	0.00428649	0.0437821	1.98581
ENSG00000214655	469.798	protein_coding	ZSWIM8	0.00431349	0.0439881	1.72836
ENSG00000166925	280.067	protein_coding	TSC22D4	0.00433346	0.0441432	-2.02
ENSG00000146278	366.3	protein_coding	PNRC1	0.00441473	0.044851	-1.83
ENSG00000093100	355.868	lncRNA	---	0.00442136	0.0448784	-1.89
ENSG00000196850	152.131	protein_coding	PPTC7	0.00444252	0.0449731	2.70308
ENSG00000100422	530.052	protein_coding	CERK	0.00445386	0.0450479	1.6746
ENSG00000173653	675.698	protein_coding	RCE1	0.00451915	0.0455468	-1.57
ENSG00000101825	386.533	protein_coding	MXRA5	0.00456057	0.0458024	1.9889
ENSG00000123064	626.976	protein_coding	DDX54	0.00458053	0.0459624	-1.62
ENSG00000147457	661.421	protein_coding	CHMP7	0.00459847	0.0461018	-1.74
ENSG00000173540	528.746	protein_coding	GMPPB	0.00463077	0.0462777	-1.7
ENSG00000160055	710.135	protein_coding	TMEM234	0.0046913	0.0466635	-1.56
ENSG00000100731	290.46	protein_coding	PCNX1	0.00470832	0.0467513	2.00999
ENSG00000109072	762.664	protein_coding	VTN	0.00472047	0.0468312	-1.57
ENSG00000160803	330.61	protein_coding	UBQLN4	0.0047448	0.0469706	-1.9
ENSG00000228305	402.31	processed_pseudogene	PRELID1P6	0.00477076	0.0471252	-1.83
ENSG00000291078	648.268	lncRNA	---	0.00481269	0.0474162	-1.59
ENSG00000099992	366.431	protein_coding	TBC1D10A	0.00483563	0.0476011	-1.82
ENSG00000064961	649.239	protein_coding	HMG20B	0.00492976	0.0484441	-1.68
ENSG00000219507	776.022	processed_pseudogene	FTH1P8	0.00498833	0.0488934	-1.52
ENSG00000140943	1055.86	protein_coding	MBTPS1	0.00504332	0.0493899	1.50003
ENSG00000163041	558.343	protein_coding	H3-3A	0.00512359	0.0498338	1.71559

## Sheet: 12Z_374_FC1.5
Ensembl	Total counts	gene_biotype	gene_name	P-value (mimic_ vs control_)	FDR step up (mimic_ vs control_)	Fold change (mimic_ vs control_)
ENSG00000167767	1221.27	protein_coding	KRT80	6.14872e-12	4.09136e-08	-2.5856
ENSG00000152332	1497.69	protein_coding	UHMK1	6.20067e-10	1.48763e-06	-2.37488
ENSG00000105971	1299.26	protein_coding	CAV2	1.19787e-08	1.31552e-05	-2.31201
ENSG00000168615	1516.09	protein_coding	ADAM9	1.38393e-08	1.31552e-05	-2.24608
ENSG00000106771	1620.37	protein_coding	TMEM245	3.41441e-09	5.67986e-06	-2.11693
ENSG00000152558	1781.14	protein_coding	TMEM123	5.72403e-07	0.000346252	-1.93575
ENSG00000120992	1624.4	protein_coding	LYPLA1	1.08265e-05	0.00470835	-1.82269
ENSG00000230989	5251.3	protein_coding	HSBP1	6.70706e-10	1.48763e-06	-1.79918
ENSG00000148700	3563.79	protein_coding	ADD3	8.53215e-07	0.000473107	-1.77485
ENSG00000087245	1697.11	protein_coding	MMP2	8.91173e-05	0.0204478	-1.77284
ENSG00000180573	1555.97	protein_coding	H2AC6	0.000104583	0.0231964	-1.77071
ENSG00000013297	4907.89	protein_coding	CLDN11	9.04898e-09	1.20424e-05	-1.73921
ENSG00000198431	5338.51	protein_coding	TXNRD1	2.8485e-07	0.000210599	-1.69627
ENSG00000158864	7886.92	protein_coding	NDUFS2	8.72292e-08	7.25529e-05	-1.62447
ENSG00000168209	3941.04	protein_coding	DDIT4	1.46731e-05	0.00513866	-1.62255
ENSG00000130707	2433.7	protein_coding	ASS1	3.89137e-05	0.0103573	-1.58479
ENSG00000111674	3287.18	protein_coding	ENO2	0.000219606	0.0394935	-1.58208
ENSG00000154639	3526.47	protein_coding	CXADR	1.69664e-05	0.00564472	-1.5772
ENSG00000134013	6795.34	protein_coding	LOXL2	3.51232e-05	0.0101613	-1.57377
ENSG00000172380	7695.48	protein_coding	GNG12	0.000116773	0.0250647	-1.56843
ENSG00000189060	4259.19	protein_coding	H1-0	7.41179e-05	0.0182659	-1.56446
ENSG00000107984	5202.04	protein_coding	DKK1	0.000179222	0.0361376	-1.55191
ENSG00000120708	8923.84	protein_coding	TGFBI	1.24316e-05	0.00470835	-1.54597
ENSG00000112110	4622.2	protein_coding	MRPL18	6.404e-06	0.00304373	-1.54195
ENSG00000265190	4199.79	protein_coding	ANXA8	1.94789e-05	0.00617201	-1.53173
ENSG00000108639	8131.5	protein_coding	SYNGR2	3.87794e-05	0.0103573	-1.50741
ENSG00000159403	8401.82	protein_coding	C1R	6.0968e-05	0.0156031	1.51428
ENSG00000112576	2922.99	protein_coding	CCND3	1.16885e-05	0.00470835	1.61017
ENSG00000049249	1724.89	protein_coding	TNFRSF9	0.000275052	0.048163	1.65405
ENSG00000196821	3606.33	protein_coding	ILRUN	1.27367e-05	0.00470835	1.65932
ENSG00000168077	1202.13	protein_coding	SCARA3	0.000205023	0.0378951	1.72085
ENSG00000127616	1328.46	protein_coding	SMARCA4	0.000185901	0.036382	1.76766
ENSG00000136235	2399.27	protein_coding	GPNMB	4.95304e-07	0.000329575	1.83601
ENSG00000107796	898.025	protein_coding	ACTA2	8.43856e-05	0.0200536	1.99671
ENSG00000135048	559.74	protein_coding	CEMIP2	0.000199796	0.0378951	2.21801
ENSG00000197355	631.575	protein_coding	UAP1L1	1.01199e-06	0.000517982	2.39391

## Sheet: HESC_193b_FC1.5
Ensembl	Total counts	gene_biotype	gene_name	P-value (mimic_ vs control_)	FDR step up (mimic_ vs control_)	Fold change (mimic_ vs control_)
ENSG00000291240	48.8492	protein_coding	---	1.22614e-05	0.000326436	-97.5401
ENSG00000170425	82.2358	protein_coding	ADORA2B	5.42597e-06	0.000161123	-30.7525
ENSG00000183580	82.1229	protein_coding	FBXL7	5.9519e-06	0.000173188	-22.2986
ENSG00000143842	47.6982	protein_coding	SOX13	0.000911476	0.0125069	-17.7607
ENSG00000160803	99.776	protein_coding	UBQLN4	2.26428e-06	7.53523e-05	-17.1152
ENSG00000103888	149.74	protein_coding	CEMIP	7.62814e-08	3.45084e-06	-15.1031
ENSG00000235385	56.1865	lncRNA	LINC02154	0.000323424	0.00530534	-14.7679
ENSG00000196517	135.739	protein_coding	SLC6A9	1.99482e-07	8.28028e-06	-13.8891
ENSG00000162946	51.5627	protein_coding	DISC1	0.000787089	0.0111162	-13.7041
ENSG00000266086	52.017	protein_coding	---	0.00073819	0.0105024	-12.8177
ENSG00000113389	92.2624	protein_coding	NPR3	2.09638e-05	0.000514369	-11.4529
ENSG00000151320	51.9118	protein_coding	AKAP6	0.000938889	0.0128072	-11.0118
ENSG00000165194	80.7099	protein_coding	PCDH19	7.31579e-05	0.00154325	-10.9376
ENSG00000090621	291.023	protein_coding	PABPC4	4.99896e-13	5.36381e-11	-9.89873
ENSG00000184226	745.153	protein_coding	PCDH9	1.24501e-31	9.61232e-29	-9.78151
ENSG00000169744	376.078	protein_coding	LDB2	1.49814e-15	2.22435e-13	-9.20889
ENSG00000261351	44.3719	lncRNA	---	0.00306173	0.0322932	-9.11296
ENSG00000198846	119.639	protein_coding	TOX	4.5841e-06	0.000138975	-9.10028
ENSG00000285608	65.3634	lncRNA	---	0.0044955	0.0429558	-9.09246
ENSG00000078804	272.47	protein_coding	TP53INP2	5.21887e-12	4.72185e-10	-8.97166
ENSG00000099960	86.3266	protein_coding	SLC7A4	0.000100636	0.00197203	-8.86899
ENSG00000174564	100.274	protein_coding	IL20RB	8.51052e-05	0.00172716	-8.84287
ENSG00000289744	106.244	lncRNA	---	2.58793e-05	0.000621801	-8.58766
ENSG00000121440	59.7829	protein_coding	PDZRN3	0.00170712	0.020733	-8.53393
ENSG00000240184	835.803	protein_coding	PCDHGC3	2.36452e-21	5.82629e-19	-8.37647
ENSG00000146950	47.4827	protein_coding	SHROOM2	0.00362626	0.0366135	-8.32758
ENSG00000177169	89.1719	protein_coding	ULK1	0.000142027	0.00263593	-8.22566
ENSG00000185742	63.0421	protein_coding	C11orf87	0.00150708	0.0187874	-8.08164
ENSG00000137672	52.0543	protein_coding	TRPC6	0.00477518	0.0447784	-7.89948
ENSG00000230615	60.6229	lncRNA	---	0.00205085	0.0239183	-7.87501
ENSG00000263244	89.3931	lncRNA	---	0.000218232	0.00380625	-7.84347
ENSG00000145675	2285.66	protein_coding	PIK3R1	2.593e-59	7.50737e-56	-7.81394
ENSG00000105063	104.773	protein_coding	PPP6R1	3.56056e-05	0.000821412	-7.58674
ENSG00000111077	92.3656	protein_coding	TNS2	0.000517176	0.00791204	-7.56585
ENSG00000236130	50.4329	lncRNA	PTCSC2	0.00436661	0.0420713	-7.52025
ENSG00000169933	60.6176	protein_coding	FRMPD4	0.00374404	0.0374113	-7.45206
ENSG00000102096	90.8338	protein_coding	PIM2	8.57567e-05	0.00173457	-7.4221
ENSG00000204469	141.36	protein_coding	PRRC2A	2.36162e-06	7.74785e-05	-7.12864
ENSG00000188566	57.4416	protein_coding	NDOR1	0.00232174	0.0261812	-7.11703
ENSG00000107731	62.337	protein_coding	UNC5B	0.00193499	0.0229838	-7.07422
ENSG00000138449	155.818	protein_coding	SLC40A1	1.93379e-05	0.000479556	-6.74583
ENSG00000211448	127.227	protein_coding	DIO2	1.66955e-05	0.000422164	-6.68625
ENSG00000061273	283.622	protein_coding	HDAC7	6.31851e-11	4.94423e-09	-6.58125
ENSG00000143507	1072.85	protein_coding	DUSP10	1.12221e-29	5.90744e-27	-6.44955
ENSG00000173040	65.4608	protein_coding	EVC2	0.00183161	0.021913	-6.44475
ENSG00000204219	134.611	protein_coding	TCEA3	9.68503e-06	0.000265159	-6.37731
ENSG00000223609	404.371	protein_coding	HBD	2.83812e-11	2.26678e-09	-6.32423
ENSG00000013297	1011.35	protein_coding	CLDN11	1.4846e-25	5.73104e-23	-5.98796
ENSG00000110031	1101.92	protein_coding	LPXN	1.44399e-31	1.00899e-28	-5.95761
ENSG00000259091	91.3197	lncRNA	LINC00517	0.000376823	0.00607797	-5.91677
ENSG00000176971	347.373	protein_coding	FIBIN	2.31185e-11	1.89883e-09	-5.88647
ENSG00000160446	786.428	protein_coding	ZDHHC12	5.77131e-16	9.15583e-14	-5.79005
ENSG00000133805	185.042	protein_coding	AMPD3	4.97521e-06	0.000149657	-5.54115
ENSG00000143515	115.981	protein_coding	ATP8B2	0.000192802	0.00342986	-5.49619
ENSG00000288725	123.246	protein_coding	---	0.00213455	0.0245972	-5.48706
ENSG00000133110	439.59	protein_coding	POSTN	1.59974e-12	1.58347e-10	-5.39331
ENSG00000189320	135.752	protein_coding	FAM180A	6.63928e-05	0.00142125	-5.32526
ENSG00000171067	2310.48	protein_coding	C11orf24	2.20441e-39	2.83659e-36	-5.23137
ENSG00000181072	386.307	protein_coding	CHRM2	4.8446e-09	2.79131e-07	-5.11202
ENSG00000120896	304.727	protein_coding	SORBS3	2.74572e-09	1.62235e-07	-5.06443
ENSG00000120833	186.494	protein_coding	SOCS2	1.05636e-05	0.000286499	-5.0016
ENSG00000171246	118.066	protein_coding	NPTX1	0.00048186	0.00748045	-4.93468
ENSG00000172346	98.2291	protein_coding	CSDC2	0.00396576	0.039054	-4.93173
ENSG00000156860	83.0488	protein_coding	FBRS	0.00451453	0.0430665	-4.91665
ENSG00000137872	179.539	protein_coding	SEMA6D	7.50163e-05	0.00156897	-4.90941
ENSG00000183691	165.996	protein_coding	NOG	8.08202e-05	0.00166544	-4.78399
ENSG00000138867	348.515	protein_coding	GUCD1	3.15122e-08	1.55295e-06	-4.75139
ENSG00000181222	634.049	protein_coding	POLR2A	5.00209e-13	5.36381e-11	-4.72622
ENSG00000100739	205.354	protein_coding	BDKRB1	6.59093e-05	0.00141876	-4.69934
ENSG00000197024	94.5049	protein_coding	ZNF398	0.00198181	0.0233181	-4.66884
ENSG00000291223	191.143	lncRNA	FAM86DP	7.26551e-06	0.000204725	-4.66055
ENSG00000171345	6653.46	protein_coding	KRT19	2.47488e-91	2.86615e-87	-4.65481
ENSG00000138134	1047.96	protein_coding	STAMBPL1	4.05935e-20	9.59416e-18	-4.61392
ENSG00000128965	531.174	protein_coding	CHAC1	1.62679e-08	8.37325e-07	-4.53278
ENSG00000177888	144.154	protein_coding	ZBTB41	0.0010831	0.0143473	-4.47296
ENSG00000102678	383.529	protein_coding	FGF9	3.26475e-09	1.90955e-07	-4.46004
ENSG00000164125	140.206	protein_coding	GASK1B	0.000156011	0.00286333	-4.45643
ENSG00000119938	1335.17	protein_coding	PPP1R3C	5.63069e-27	2.32889e-24	-4.38339
ENSG00000153317	621.202	protein_coding	ASAP1	2.57533e-14	3.35111e-12	-4.37844
ENSG00000136908	2531.73	protein_coding	DPM2	9.35017e-40	1.35355e-36	-4.36929
ENSG00000138162	110.614	protein_coding	TACC2	0.00150003	0.0187317	-4.34831
ENSG00000258655	123.142	lncRNA	ARHGAP5-AS1	0.000586332	0.00880714	-4.31883
ENSG00000092421	304.193	protein_coding	SEMA6A	3.28219e-08	1.61064e-06	-4.2495
ENSG00000198959	2726.47	protein_coding	TGM2	1.16141e-32	1.03464e-29	-4.19785
ENSG00000127863	562.926	protein_coding	TNFRSF19	1.07622e-11	9.23239e-10	-4.19736
ENSG00000170323	2562.74	protein_coding	FABP4	3.50576e-30	1.93335e-27	-4.19492
ENSG00000080709	149.956	protein_coding	KCNN2	0.000607225	0.00899267	-4.11548
ENSG00000065491	117.739	protein_coding	TBC1D22B	0.00152751	0.0189807	-4.11507
ENSG00000132906	1275.73	protein_coding	CASP9	6.65817e-18	1.27783e-15	-4.11347
ENSG00000112902	1128.98	protein_coding	SEMA5A	4.66925e-21	1.12655e-18	-4.10973
ENSG00000248698	243.725	transcribed_processed_pseudogene	LINC01085	3.9405e-06	0.000124346	-4.07218
ENSG00000150630	119.655	protein_coding	VEGFC	0.00476927	0.0447592	-4.07126
ENSG00000090061	201.648	protein_coding	CCNK	0.000246013	0.00420218	-4.05573
ENSG00000166689	92.4989	protein_coding	PLEKHA7	0.00533097	0.0482665	-3.99337
ENSG00000111961	581.427	protein_coding	SASH1	2.36211e-11	1.92645e-09	-3.97594
ENSG00000186854	140.68	protein_coding	TRABD2A	0.00117807	0.015364	-3.97166
ENSG00000073331	85.4156	protein_coding	ALPK1	0.00552171	0.0495713	-3.92123
ENSG00000019991	386.684	protein_coding	HGF	8.99764e-05	0.00180592	-3.88801
ENSG00000008118	596.081	protein_coding	CAMK1G	1.83597e-08	9.40813e-07	-3.88333
ENSG00000116649	218.882	protein_coding	SRM	9.38262e-05	0.00186062	-3.88176
ENSG00000162981	237.268	protein_coding	LRATD1	5.86624e-06	0.000171219	-3.85735
ENSG00000073060	472.9	protein_coding	SCARB1	2.47858e-10	1.76101e-08	-3.84275
ENSG00000116132	405.588	protein_coding	PRRX1	3.58049e-09	2.0837e-07	-3.80028
ENSG00000287516	121.566	lncRNA	---	0.00209336	0.0242675	-3.7892
ENSG00000123689	3496.66	protein_coding	G0S2	1.11011e-43	1.83659e-40	-3.77839
ENSG00000165424	286.417	protein_coding	ZCCHC24	1.28431e-06	4.43989e-05	-3.75123
ENSG00000129422	1036.15	protein_coding	MTUS1	1.55564e-14	2.04725e-12	-3.73569
ENSG00000265972	8167.29	protein_coding	TXNIP	1.67414e-68	9.69409e-65	-3.69323
ENSG00000205861	225.811	lncRNA	PCOTH	2.9391e-05	0.000698926	-3.68078
ENSG00000173801	138.205	protein_coding	JUP	0.00390443	0.0385155	-3.67342
ENSG00000126010	347.23	protein_coding	GRPR	3.68672e-06	0.00011746	-3.66498
ENSG00000173598	135.785	protein_coding	NUDT4	0.000809605	0.0113787	-3.65487
ENSG00000175727	348.243	protein_coding	MLXIP	7.6832e-06	0.000215969	-3.65387
ENSG00000166923	10578.5	protein_coding	GREM1	4.2134e-68	1.62651e-64	-3.63955
ENSG00000100139	145.97	protein_coding	MICALL1	0.00203244	0.0237275	-3.63454
ENSG00000221852	2090.37	protein_coding	KRTAP1-5	7.90526e-25	2.86096e-22	-3.62821
ENSG00000100403	151.757	protein_coding	ZC3H7B	0.000710637	0.0101981	-3.62695
ENSG00000251442	121.096	lncRNA	LINC01094	0.00178371	0.0213842	-3.5912
ENSG00000291212	112.414	lncRNA	---	0.00363229	0.0366425	-3.53232
ENSG00000184575	277.261	protein_coding	XPOT	1.12252e-05	0.000300923	-3.47671
ENSG00000165030	121.532	protein_coding	NFIL3	0.00375333	0.0374395	-3.46733
ENSG00000225190	227.289	protein_coding	PLEKHM1	5.09694e-05	0.00112648	-3.44653
ENSG00000072422	177.611	protein_coding	RHOBTB1	0.000746077	0.0106016	-3.43416
ENSG00000185070	569.465	protein_coding	FLRT2	6.44575e-10	4.21742e-08	-3.42603
ENSG00000189184	1058.09	protein_coding	PCDH18	4.1903e-15	5.99109e-13	-3.41488
ENSG00000124370	348.403	protein_coding	MCEE	3.42592e-06	0.000109601	-3.41184
ENSG00000226950	323.94	lncRNA	DANCR	4.3676e-06	0.000134524	-3.38838
ENSG00000145390	482.09	protein_coding	USP53	2.38944e-08	1.19792e-06	-3.37052
ENSG00000141867	239.7	protein_coding	BRD4	0.000214923	0.00375985	-3.3674
ENSG00000136859	1157.58	protein_coding	ANGPTL2	8.02298e-18	1.49862e-15	-3.34859
ENSG00000137076	1161.21	protein_coding	TLN1	3.59863e-18	7.18547e-16	-3.34151
ENSG00000081189	117.83	protein_coding	MEF2C	0.00461753	0.0437123	-3.33087
ENSG00000123610	263.031	protein_coding	TNFAIP6	0.000216296	0.00377816	-3.32952
ENSG00000175183	3761.41	protein_coding	CSRP2	4.74205e-38	5.49177e-35	-3.32086
ENSG00000025434	162.077	protein_coding	NR1H3	0.00272688	0.0297364	-3.31869
ENSG00000131374	350.598	protein_coding	TBC1D5	2.91735e-06	9.4111e-05	-3.31617
ENSG00000137486	292.213	protein_coding	ARRB1	6.82066e-06	0.000195037	-3.29681
ENSG00000197852	364.628	protein_coding	INKA2	8.90236e-06	0.000245472	-3.27973
ENSG00000145901	242.203	protein_coding	TNIP1	0.000174431	0.00315145	-3.25839
ENSG00000171724	161.816	protein_coding	VAT1L	0.000878434	0.0121398	-3.24384
ENSG00000101825	1009.34	protein_coding	MXRA5	1.07609e-14	1.48359e-12	-3.23835
ENSG00000058668	1418.15	protein_coding	ATP2B4	7.98673e-12	6.95446e-10	-3.23446
ENSG00000183775	714.736	protein_coding	KCTD16	2.76772e-11	2.23563e-09	-3.22769
ENSG00000204392	403.596	protein_coding	LSM2	6.2913e-07	2.33524e-05	-3.22741
ENSG00000156011	301.635	protein_coding	PSD3	1.16243e-05	0.000310188	-3.21594
ENSG00000146648	712.496	protein_coding	EGFR	5.8602e-10	3.87811e-08	-3.17596
ENSG00000124702	1966.26	protein_coding	KLHDC3	4.72004e-22	1.27123e-19	-3.17492
ENSG00000115738	373.649	protein_coding	ID2	1.9328e-06	6.52588e-05	-3.16589
ENSG00000133794	143.418	protein_coding	BMAL1	0.00194091	0.0230221	-3.15481
ENSG00000107984	9321.81	protein_coding	DKK1	1.46453e-50	2.82679e-47	-3.14626
ENSG00000276107	329.347	lncRNA	THBS1-IT1	5.03707e-06	0.000151125	-3.14166
ENSG00000019549	2725.62	protein_coding	SNAI2	1.7804e-25	6.65123e-23	-3.11564
ENSG00000122359	758.367	protein_coding	ANXA11	5.6223e-08	2.5941e-06	-3.10341
ENSG00000064692	127.062	protein_coding	SNCAIP	0.00374069	0.0374102	-3.09
ENSG00000142687	934.342	protein_coding	KIAA0319L	1.41105e-11	1.18416e-09	-3.07706
ENSG00000172663	706.881	protein_coding	TMEM134	2.40932e-10	1.72236e-08	-3.07372
ENSG00000183808	134.851	protein_coding	RBM12B	0.0045335	0.043212	-3.06907
ENSG00000155792	336.736	protein_coding	DEPTOR	0.000835354	0.0117121	-3.05463
ENSG00000013588	14197.3	protein_coding	GPRC5A	3.78233e-56	8.76063e-53	-3.03927
ENSG00000108840	222.179	protein_coding	HDAC5	0.000591064	0.00884382	-3.03624
ENSG00000138738	148.841	protein_coding	PRDM5	0.00544984	0.0491164	-3.01155
ENSG00000140285	3312.85	protein_coding	FGF7	1.73352e-31	1.11533e-28	-3.00956
ENSG00000196843	342.714	protein_coding	ARID5A	3.4147e-05	0.00079409	-3.00067
ENSG00000178927	1241.07	protein_coding	CYBC1	1.45405e-13	1.73602e-11	-2.98396
ENSG00000021645	1311.21	protein_coding	NRXN3	1.37861e-12	1.37635e-10	-2.98322
ENSG00000184060	133.555	protein_coding	ADAP2	0.00359006	0.0362796	-2.97334
ENSG00000115318	186.753	protein_coding	LOXL3	0.00223853	0.0255918	-2.97207
ENSG00000171097	246.238	protein_coding	KYAT1	0.00175987	0.0212082	-2.96534
ENSG00000116016	779.308	protein_coding	EPAS1	7.61628e-09	4.28175e-07	-2.95534
ENSG00000134686	390.433	protein_coding	PHC2	3.06309e-05	0.000724988	-2.94305
ENSG00000289754	1921.74	lncRNA	---	1.08431e-22	3.3939e-20	-2.93772
ENSG00000164761	5307.08	protein_coding	TNFRSF11B	3.10952e-22	8.78326e-20	-2.93154
ENSG00000090861	1963.84	protein_coding	AARS1	2.86108e-17	5.17721e-15	-2.92265
ENSG00000103202	2743.86	protein_coding	NME4	2.74025e-19	6.10286e-17	-2.92162
ENSG00000235106	899.913	protein_coding	BRD3OS	2.16486e-07	8.85911e-06	-2.91162
ENSG00000261040	619.317	transcribed_unitary_pseudogene	WFDC21P	1.56281e-08	8.11608e-07	-2.90949
ENSG00000136630	150.244	protein_coding	HLX	0.00320082	0.0333352	-2.9
ENSG00000287151	171.193	lncRNA	C2orf27A	0.00345861	0.0353835	-2.89511
ENSG00000133639	331.673	protein_coding	BTG1	3.06747e-05	0.000724988	-2.88101
ENSG00000028310	143.48	protein_coding	BRD9	0.0047559	0.0446699	-2.86864
ENSG00000107104	340.177	protein_coding	KANK1	0.000189807	0.00339221	-2.85982
ENSG00000151491	1083.71	protein_coding	EPS8	4.93017e-11	3.8841e-09	-2.85357
ENSG00000187736	277.446	protein_coding	NHEJ1	0.000348124	0.0056624	-2.84737
ENSG00000141503	152.816	protein_coding	MINK1	0.00331997	0.0342884	-2.84257
ENSG00000108175	199.527	protein_coding	ZMIZ1	0.00358193	0.0362608	-2.82516
ENSG00000105053	1156.77	protein_coding	VRK3	2.79646e-13	3.14425e-11	-2.82035
ENSG00000091409	3407.97	protein_coding	ITGA6	5.60398e-24	1.96666e-21	-2.81841
ENSG00000109111	456.945	protein_coding	SUPT6H	3.96052e-06	0.000124599	-2.80785
ENSG00000162654	830.729	protein_coding	GBP4	1.40629e-07	6.05435e-06	-2.79721
ENSG00000176046	3349.93	protein_coding	NUPR1	2.20973e-22	6.39773e-20	-2.79569
ENSG00000134769	265.844	protein_coding	DTNA	0.000163636	0.00298906	-2.79018
ENSG00000164574	465.522	protein_coding	GALNT10	4.43445e-06	0.000135502	-2.77487
ENSG00000120594	629.28	protein_coding	PLXDC2	2.13204e-08	1.08294e-06	-2.77178
ENSG00000131778	380.999	protein_coding	CHD1L	1.23283e-05	0.000327462	-2.77138
ENSG00000116793	153.1	protein_coding	PHTF1	0.00435759	0.0420194	-2.76973
ENSG00000173391	1726.54	protein_coding	OLR1	8.64332e-18	1.58886e-15	-2.76364
ENSG00000196639	722.317	protein_coding	HRH1	7.01419e-06	0.000199586	-2.75741
ENSG00000139211	1347.94	protein_coding	AMIGO2	2.13299e-10	1.57339e-08	-2.74495
ENSG00000134853	1120.4	protein_coding	PDGFRA	1.84175e-10	1.38502e-08	-2.74396
ENSG00000179134	306.115	protein_coding	SAMD4B	0.000499433	0.00769141	-2.73961
ENSG00000156265	2247.46	protein_coding	MAP3K7CL	8.121e-19	1.77451e-16	-2.7373
ENSG00000166387	168.234	protein_coding	PPFIBP2	0.00545733	0.0491457	-2.73401
ENSG00000137573	10051	protein_coding	SULF1	5.0177e-31	3.05842e-28	-2.73327
ENSG00000138675	1860.43	protein_coding	FGF5	1.50049e-19	3.40728e-17	-2.73246
ENSG00000079308	709.251	protein_coding	TNS1	2.14631e-07	8.81433e-06	-2.72692
ENSG00000114423	254.502	protein_coding	CBLB	0.00325131	0.0337094	-2.70878
ENSG00000087303	409.506	protein_coding	NID2	8.58222e-05	0.00173457	-2.70692
ENSG00000157613	1733.97	protein_coding	CREB3L1	7.4551e-15	1.04021e-12	-2.69192
ENSG00000159251	801.202	protein_coding	ACTC1	2.32961e-06	7.66456e-05	-2.68159
ENSG00000139514	371.968	protein_coding	SLC7A1	5.14131e-05	0.00113412	-2.67581
ENSG00000102882	586.36	protein_coding	MAPK3	1.54645e-06	5.29867e-05	-2.67575
ENSG00000164099	498.331	protein_coding	PRSS12	3.47227e-05	0.000804248	-2.67189
ENSG00000135069	3867.63	protein_coding	PSAT1	2.85239e-27	1.22347e-24	-2.66193
ENSG00000138639	626.203	protein_coding	ARHGAP24	1.8461e-07	7.74625e-06	-2.65322
ENSG00000012963	286.359	protein_coding	UBR7	0.00199383	0.0233947	-2.65154
ENSG00000100889	820.545	protein_coding	PCK2	2.57361e-07	1.0349e-05	-2.65125
ENSG00000072952	1168.83	protein_coding	IRAG1	2.77982e-11	2.23563e-09	-2.65071
ENSG00000159167	1163.11	protein_coding	STC1	1.47801e-08	7.78039e-07	-2.64551
ENSG00000189060	1198.14	protein_coding	H1-0	2.98624e-11	2.36874e-09	-2.64513
ENSG00000131737	1611.76	protein_coding	KRT34	3.43825e-13	3.8287e-11	-2.64171
ENSG00000150347	4381.77	protein_coding	ARID5B	3.45239e-18	7.01441e-16	-2.63353
ENSG00000152661	6131.46	protein_coding	GJA1	6.50275e-23	2.14552e-20	-2.62384
ENSG00000148344	1252.57	protein_coding	PTGES	5.34695e-12	4.80024e-10	-2.61626
ENSG00000145147	272.352	protein_coding	SLIT2	0.00091948	0.0126018	-2.60788
ENSG00000119777	594.382	protein_coding	TMEM214	8.98122e-05	0.00180575	-2.60185
ENSG00000075213	2878.01	protein_coding	SEMA3A	1.57557e-18	3.37902e-16	-2.59504
ENSG00000198373	375.985	protein_coding	WWP2	8.28468e-05	0.00169514	-2.58892
ENSG00000188895	246.077	protein_coding	MSL1	0.0016538	0.0202032	-2.58804
ENSG00000174442	315.602	protein_coding	ZWILCH	0.0020279	0.0236984	-2.58103
ENSG00000118985	1454.12	protein_coding	ELL2	4.15181e-12	3.84657e-10	-2.58002
ENSG00000171451	2256.67	protein_coding	DSEL	1.10839e-15	1.68898e-13	-2.57452
ENSG00000147872	4439.87	protein_coding	PLIN2	1.81e-27	8.06216e-25	-2.5696
ENSG00000174775	248.653	protein_coding	HRAS	0.00283185	0.0303724	-2.56282
ENSG00000004776	3654.11	protein_coding	HSPB6	1.87929e-16	3.10915e-14	-2.55863
ENSG00000134294	6281.52	protein_coding	SLC38A2	4.30774e-28	2.07867e-25	-2.5556
ENSG00000152137	2544.15	protein_coding	HSPB8	9.10143e-17	1.55005e-14	-2.55204
ENSG00000127241	1636.77	protein_coding	MASP1	2.4763e-13	2.81157e-11	-2.55049
ENSG00000136478	384.016	protein_coding	TEX2	0.00016853	0.00306878	-2.54777
ENSG00000275832	279.021	protein_coding	ARHGAP23	0.00190545	0.0226794	-2.53893
ENSG00000117318	2237.02	protein_coding	ID3	4.13137e-18	8.10939e-16	-2.53183
ENSG00000176771	262.547	protein_coding	NCKAP5	0.0018713	0.0223418	-2.52829
ENSG00000104047	754.281	protein_coding	DTWD1	1.89086e-07	7.90545e-06	-2.52656
ENSG00000167535	341.312	protein_coding	CACNB3	0.000130986	0.00245859	-2.50957
ENSG00000048991	236.914	protein_coding	R3HDM1	0.00175665	0.0211915	-2.50517
ENSG00000162300	1004.03	protein_coding	ZFPL1	1.39515e-09	8.54883e-08	-2.49881
ENSG00000070756	3204.09	protein_coding	PABPC1	6.73064e-18	1.27783e-15	-2.49801
ENSG00000143320	396.09	protein_coding	CRABP2	0.000774059	0.0109589	-2.49753
ENSG00000114867	1524.55	protein_coding	EIF4G1	2.05367e-10	1.52459e-08	-2.48948
ENSG00000089060	316.112	protein_coding	SLC8B1	0.000352563	0.00571853	-2.48893
ENSG00000114861	837.69	protein_coding	FOXP1	2.82015e-07	1.1185e-05	-2.48187
ENSG00000182752	801.279	protein_coding	PAPPA	2.8489e-07	1.12221e-05	-2.47879
ENSG00000146197	1666.98	protein_coding	SCUBE3	5.7032e-12	5.08068e-10	-2.46936
ENSG00000183023	420.729	protein_coding	SLC8A1	0.000112476	0.00217028	-2.45602
ENSG00000188783	781.341	protein_coding	PRELP	3.69188e-06	0.00011746	-2.43166
ENSG00000245571	222.058	lncRNA	FAM111A-DT	0.00451162	0.0430665	-2.42912
ENSG00000144591	1470.28	protein_coding	GMPPA	6.98502e-12	6.1283e-10	-2.42432
ENSG00000119729	473.619	protein_coding	RHOQ	2.76635e-05	0.000660558	-2.42064
ENSG00000070669	927.404	protein_coding	ASNS	5.2231e-09	2.99449e-07	-2.4161
ENSG00000165633	439.86	protein_coding	VSTM4	0.000114983	0.00220466	-2.41541
ENSG00000175220	1658.38	protein_coding	ARHGAP1	3.75223e-13	4.13853e-11	-2.41524
ENSG00000065911	934.081	protein_coding	MTHFD2	5.87813e-09	3.35343e-07	-2.40577
ENSG00000155254	846.959	protein_coding	MARVELD1	3.40664e-08	1.66465e-06	-2.40251
ENSG00000167522	515.931	protein_coding	ANKRD11	9.86208e-05	0.0019391	-2.4024
ENSG00000125485	199.432	protein_coding	DDX31	0.00460831	0.0436733	-2.3911
ENSG00000145569	674.146	protein_coding	OTULINL	5.39829e-06	0.000160821	-2.38897
ENSG00000112977	6872.82	protein_coding	DAP	0.000133849	0.00250018	-2.38539
ENSG00000119900	640.299	protein_coding	OGFRL1	7.33124e-07	2.66154e-05	-2.38423
ENSG00000162630	306.817	protein_coding	B3GALT2	0.000735844	0.0104948	-2.38166
ENSG00000071282	1695.55	protein_coding	LMCD1	1.54612e-09	9.42398e-08	-2.37808
ENSG00000153406	943.207	protein_coding	NMRAL1	1.99224e-08	1.01639e-06	-2.37714
ENSG00000117597	524.162	protein_coding	UTP25	7.9843e-05	0.00165118	-2.37548
ENSG00000147592	621.719	protein_coding	LACTB2	2.41667e-06	7.90605e-05	-2.36683
ENSG00000166250	522.929	protein_coding	CLMP	0.000549229	0.00832543	-2.36288
ENSG00000225339	344.582	lncRNA	---	0.000937872	0.0128072	-2.35011
ENSG00000168209	1784.83	protein_coding	DDIT4	2.55164e-12	2.50428e-10	-2.34907
ENSG00000155363	1083.58	protein_coding	MOV10	1.45786e-07	6.23807e-06	-2.34102
ENSG00000105810	526.45	protein_coding	CDK6	2.65876e-05	0.000637497	-2.33678
ENSG00000101236	1735.66	protein_coding	RNF24	7.83738e-11	6.09159e-09	-2.33517
ENSG00000133687	356.391	protein_coding	TMTC1	0.00143637	0.0181007	-2.32924
ENSG00000137831	9039.57	protein_coding	UACA	1.66167e-26	6.63578e-24	-2.32294
ENSG00000101928	1407.67	protein_coding	MOSPD1	5.55404e-10	3.69663e-08	-2.31987
ENSG00000108439	891.723	protein_coding	PNPO	2.13614e-05	0.000520814	-2.31858
ENSG00000237187	604.572	lncRNA	NR2F1-AS1	9.2472e-05	0.001841	-2.31308
ENSG00000198121	2044.28	protein_coding	LPAR1	6.19773e-13	6.46629e-11	-2.30948
ENSG00000006652	474.048	protein_coding	IFRD1	0.00011476	0.00220404	-2.30636
ENSG00000162645	930.762	protein_coding	GBP2	7.69503e-08	3.46756e-06	-2.30583
ENSG00000056972	302.781	protein_coding	TRAF3IP2	0.00356641	0.0361986	-2.30455
ENSG00000172081	946.117	protein_coding	MOB3A	4.15084e-08	1.9864e-06	-2.29528
ENSG00000136603	446.515	protein_coding	SKIL	7.06943e-05	0.00150222	-2.29273
ENSG00000104368	12170.3	protein_coding	PLAT	8.55933e-35	8.26046e-32	-2.2912
ENSG00000149269	745.801	protein_coding	PAK1	4.03955e-05	0.00091371	-2.29065
ENSG00000147010	703	protein_coding	SH3KBP1	4.40069e-06	0.000135184	-2.28307
ENSG00000149577	460.69	protein_coding	SIDT2	0.000514265	0.00787791	-2.28278
ENSG00000148396	383.136	protein_coding	SEC16A	0.000387983	0.00620612	-2.28083
ENSG00000226564	508.999	processed_pseudogene	FTH1P20	6.33124e-05	0.00137565	-2.27559
ENSG00000246273	2518.48	lncRNA	SBF2-AS1	5.76616e-13	6.12641e-11	-2.27435
ENSG00000105989	4352.35	protein_coding	WNT2	2.07389e-22	6.15839e-20	-2.26925
ENSG00000129226	3471.98	protein_coding	CD68	2.39374e-13	2.77219e-11	-2.26245
ENSG00000135469	236.935	protein_coding	COQ10A	0.00554534	0.0497064	-2.25972
ENSG00000109079	1950.1	protein_coding	TNFAIP1	6.06312e-10	3.9896e-08	-2.2585
ENSG00000186340	1557.77	protein_coding	THBS2	9.27484e-11	7.13562e-09	-2.25768
ENSG00000111371	1703.68	protein_coding	SLC38A1	2.33865e-10	1.68305e-08	-2.25517
ENSG00000151474	299.202	protein_coding	FRMD4A	0.00465223	0.0439457	-2.25319
ENSG00000185650	3456.22	protein_coding	ZFP36L1	4.79803e-14	5.91127e-12	-2.24535
ENSG00000105270	628.644	protein_coding	CLIP3	0.000333398	0.00544582	-2.24205
ENSG00000108821	33107.1	protein_coding	COL1A1	1.48112e-31	1.00899e-28	-2.23681
ENSG00000186318	413.27	protein_coding	BACE1	0.000602903	0.00896305	-2.23018
ENSG00000108349	305.73	protein_coding	CASC3	0.00482471	0.0450601	-2.22639
ENSG00000049759	286.476	protein_coding	NEDD4L	0.00220114	0.0252141	-2.21941
ENSG00000135914	6514.89	protein_coding	HTR2B	6.71388e-22	1.76712e-19	-2.21926
ENSG00000240849	908.198	protein_coding	PEDS1	6.61494e-05	0.00142125	-2.21879
ENSG00000145246	352.392	protein_coding	ATP10D	0.00142858	0.0180419	-2.20833
ENSG00000109686	316.986	protein_coding	SH3D19	0.00246872	0.0276235	-2.20628
ENSG00000088888	1132.15	protein_coding	MAVS	2.63002e-07	1.05028e-05	-2.20537
ENSG00000149260	360.524	protein_coding	CAPN5	0.000895445	0.0123161	-2.20161
ENSG00000185122	366.611	protein_coding	HSF1	0.00264221	0.0290317	-2.19747
ENSG00000112773	1345.97	protein_coding	TENT5A	2.54151e-08	1.26323e-06	-2.19427
ENSG00000101194	681.006	protein_coding	SLC17A9	5.86945e-06	0.000171219	-2.18886
ENSG00000130176	2886.1	protein_coding	CNN1	3.03789e-12	2.90759e-10	-2.18541
ENSG00000125968	959.604	protein_coding	ID1	4.2427e-07	1.63782e-05	-2.18229
ENSG00000107862	681.945	protein_coding	GBF1	0.000100516	0.00197203	-2.17557
ENSG00000112893	750.788	protein_coding	MAN2A1	1.63816e-05	0.000417876	-2.17516
ENSG00000117152	1594.17	protein_coding	RGS4	3.35247e-10	2.33885e-08	-2.17371
ENSG00000173517	932.574	protein_coding	PEAK1	4.40676e-07	1.69551e-05	-2.1688
ENSG00000175197	1120.96	protein_coding	DDIT3	1.14124e-07	5.00633e-06	-2.16431
ENSG00000132612	404.523	protein_coding	VPS4A	0.0019712	0.0232944	-2.15629
ENSG00000037897	664.54	protein_coding	METTL1	0.000306749	0.00505329	-2.14761
ENSG00000269893	755.337	lncRNA	SNHG8	8.43322e-06	0.000233649	-2.14571
ENSG00000171469	335.62	protein_coding	ZNF561	0.00199006	0.0233741	-2.14494
ENSG00000183741	682.284	protein_coding	CBX6	0.0003252	0.00531941	-2.14248
ENSG00000186111	378.69	protein_coding	PIP5K1C	0.00281331	0.0303079	-2.13848
ENSG00000177096	354.03	protein_coding	PHETA2	0.00282134	0.030338	-2.13416
ENSG00000135632	446.625	protein_coding	SMYD5	0.00170118	0.0206947	-2.12578
ENSG00000008513	554.481	protein_coding	ST3GAL1	0.00101107	0.0136154	-2.12422
ENSG00000143891	699.694	protein_coding	GALM	1.62798e-05	0.000416195	-2.12417
ENSG00000111203	557.064	protein_coding	ITFG2	0.000368105	0.00595394	-2.11863
ENSG00000143575	5562.25	protein_coding	HAX1	1.54592e-22	4.7114e-20	-2.11806
ENSG00000154229	397.688	protein_coding	PRKCA	0.00162442	0.0199458	-2.11721
ENSG00000116962	749.661	protein_coding	NID1	4.19707e-05	0.000945648	-2.1166
ENSG00000182158	591.36	protein_coding	CREB3L2	0.00054119	0.0082251	-2.11236
ENSG00000158793	701.669	protein_coding	NIT1	9.11587e-05	0.00182019	-2.11115
ENSG00000166396	4329.93	protein_coding	SERPINB7	2.71499e-18	5.71678e-16	-2.11105
ENSG00000179222	19358.9	protein_coding	MAGED1	2.47051e-30	1.43055e-27	-2.10212
ENSG00000171150	388.31	protein_coding	SOCS5	0.00207391	0.0240989	-2.10136
ENSG00000040275	962.29	protein_coding	SPDL1	0.000105165	0.00204693	-2.09956
ENSG00000082482	827.458	protein_coding	KCNK2	6.06638e-06	0.000176077	-2.09293
ENSG00000205250	311.185	protein_coding	E2F4	0.00266924	0.0292455	-2.07854
ENSG00000166825	2247.32	protein_coding	ANPEP	4.55865e-10	3.10551e-08	-2.074
ENSG00000234741	408.608	lncRNA	GAS5	0.00162553	0.0199458	-2.06366
ENSG00000143393	1544.67	protein_coding	PI4KB	1.03881e-06	3.67903e-05	-2.05957
ENSG00000187720	546.763	protein_coding	THSD4	0.00128479	0.0165508	-2.05774
ENSG00000128641	1232.58	protein_coding	MYO1B	1.45973e-07	6.23807e-06	-2.05736
ENSG00000133678	682.677	protein_coding	TMEM254	0.000668445	0.00967658	-2.04561
ENSG00000196781	285.458	protein_coding	TLE1	0.00523862	0.0478081	-2.03786
ENSG00000135218	451.545	protein_coding	CD36	0.00432986	0.0418565	-2.03676
ENSG00000160050	711.78	protein_coding	CCDC28B	0.000198202	0.00348842	-2.03292
ENSG00000134575	3020.74	protein_coding	ACP2	8.45188e-10	5.4078e-08	-2.03118
ENSG00000114796	379.056	protein_coding	KLHL24	0.00516809	0.047351	-2.03052
ENSG00000106290	1004.27	protein_coding	TAF6	6.71899e-07	2.46243e-05	-2.02648
ENSG00000117586	884.408	protein_coding	TNFSF4	9.4074e-06	0.000258169	-2.01797
ENSG00000166963	7689.27	protein_coding	MAP1A	8.80346e-13	9.02238e-11	-2.00457
ENSG00000154511	1478.56	protein_coding	DIPK1A	1.36478e-05	0.000358403	-2.00406
ENSG00000155906	581.835	protein_coding	RMND1	0.00167068	0.0203665	-2.00268
ENSG00000116871	328.774	protein_coding	MAP7D1	0.00409415	0.0400798	-1.99732
ENSG00000074527	1739.04	protein_coding	NTN4	5.1189e-08	2.37128e-06	-1.99355
ENSG00000100439	4938.96	protein_coding	ABHD4	6.65267e-16	1.04114e-13	-1.99345
ENSG00000106829	827.436	protein_coding	TLE4	1.95091e-05	0.000482014	-1.98979
ENSG00000110852	572.867	protein_coding	CLEC2B	0.000464835	0.00725506	-1.98826
ENSG00000111859	578.313	protein_coding	NEDD9	0.00212472	0.0245328	-1.98694
ENSG00000183688	518.922	protein_coding	RFLNB	0.0019422	0.0230221	-1.98673
ENSG00000196235	817.879	protein_coding	SUPT5H	6.94516e-05	0.00148125	-1.98621
ENSG00000165458	535.748	protein_coding	INPPL1	0.000716197	0.0102652	-1.9853
ENSG00000100335	510.41	protein_coding	MIEF1	0.00280644	0.0302822	-1.98519
ENSG00000039560	3067.13	protein_coding	RAI14	9.83602e-14	1.19906e-11	-1.98513
ENSG00000125675	833.951	protein_coding	GRIA3	1.00217e-05	0.000273731	-1.98222
ENSG00000102804	1392.01	protein_coding	TSC22D1	1.71948e-05	0.00043384	-1.98207
ENSG00000126005	344.856	protein_coding	MMP24OS	0.00509283	0.0468096	-1.98118
ENSG00000026508	20075.2	protein_coding	CD44	4.42751e-32	3.6625e-29	-1.97943
ENSG00000102225	535.948	protein_coding	CDK16	0.00243079	0.0272517	-1.9761
ENSG00000215808	422.443	lncRNA	LINC01139	0.00220671	0.0252529	-1.97536
ENSG00000109452	631.934	protein_coding	INPP4B	0.000177101	0.0031848	-1.97023
ENSG00000032444	379.868	protein_coding	PNPLA6	0.00544354	0.0490979	-1.96995
ENSG00000164692	44175.3	protein_coding	COL1A2	9.94583e-29	5.00794e-26	-1.96856
ENSG00000187098	1072.93	protein_coding	MITF	3.52624e-05	0.000815118	-1.96742
ENSG00000160691	5210.33	protein_coding	SHC1	8.53806e-13	8.82851e-11	-1.96603
ENSG00000137752	1086.61	protein_coding	CASP1	0.00228192	0.0259675	-1.96302
ENSG00000135931	5180.46	protein_coding	ARMC9	3.92603e-14	4.94211e-12	-1.96065
ENSG00000141905	1671.57	protein_coding	NFIC	1.67901e-07	7.09659e-06	-1.9588
ENSG00000167930	2845.36	protein_coding	FAM234A	1.04988e-07	4.64073e-06	-1.95712
ENSG00000136504	403.413	protein_coding	KAT7	0.00372292	0.0372777	-1.94676
ENSG00000149257	12455.3	protein_coding	SERPINH1	1.52203e-14	2.02605e-12	-1.94606
ENSG00000109861	30138.2	protein_coding	CTSC	4.48425e-23	1.52742e-20	-1.94595
ENSG00000070961	6684.07	protein_coding	ATP2B1	1.25375e-14	1.68833e-12	-1.94565
ENSG00000138735	437.282	protein_coding	PDE5A	0.00296005	0.0315077	-1.94532
ENSG00000185652	787.031	protein_coding	NTF3	0.000569926	0.00859416	-1.9436
ENSG00000140464	550.485	protein_coding	PML	0.000390839	0.00624187	-1.94276
ENSG00000146376	2195.78	protein_coding	ARHGAP18	6.09762e-08	2.80224e-06	-1.9399
ENSG00000164951	620.049	protein_coding	PDP1	0.00106563	0.0141688	-1.93883
ENSG00000067182	1896.63	protein_coding	TNFRSF1A	1.17667e-07	5.12292e-06	-1.93857
ENSG00000187840	1179.57	protein_coding	EIF4EBP1	1.89696e-05	0.000471432	-1.93843
ENSG00000065054	707.36	protein_coding	NHERF2	0.000114185	0.00219664	-1.93799
ENSG00000160688	1756.23	protein_coding	FLAD1	1.0505e-06	3.70908e-05	-1.93238
ENSG00000118292	490.535	protein_coding	C1orf54	0.00126919	0.0164094	-1.93036
ENSG00000277443	767.1	protein_coding	MARCKS	0.0002337	0.00403953	-1.91636
ENSG00000237264	797.454	processed_pseudogene	FTH1P11	6.56109e-05	0.00141761	-1.91193
ENSG00000148175	2907.01	protein_coding	STOM	2.64898e-09	1.57322e-07	-1.90919
ENSG00000146733	944.237	protein_coding	PSPH	0.00027388	0.00461226	-1.90602
ENSG00000182247	539.877	protein_coding	UBE2E2	0.0011114	0.0146429	-1.90399
ENSG00000138356	476.344	protein_coding	AOX1	0.00115366	0.0150967	-1.90215
ENSG00000288701	550.836	protein_coding	PRRC2B	0.00331627	0.0342884	-1.89865
ENSG00000198356	2653.63	protein_coding	GET3	2.34964e-08	1.1831e-06	-1.89686
ENSG00000167601	2504.61	protein_coding	AXL	6.44875e-09	3.64307e-07	-1.89605
ENSG00000134369	569.084	protein_coding	NAV1	0.00312712	0.0327234	-1.8941
ENSG00000017483	1126.67	protein_coding	SLC38A5	6.22942e-05	0.00135607	-1.88485
ENSG00000105829	1892.95	protein_coding	BET1	2.29372e-06	7.58959e-05	-1.88072
ENSG00000152894	1096.59	protein_coding	PTPRK	1.34022e-05	0.000352753	-1.8801
ENSG00000144567	493.795	protein_coding	RETREG2	0.0035466	0.0360925	-1.87898
ENSG00000198715	3484.33	protein_coding	GLMP	1.49216e-08	7.8193e-07	-1.8787
ENSG00000168542	10397.6	protein_coding	COL3A1	8.9631e-20	2.07603e-17	-1.87663
ENSG00000184640	508.25	protein_coding	SEPTIN9	0.00228485	0.0259675	-1.87474
ENSG00000173210	472.204	protein_coding	ABLIM3	0.00302729	0.032056	-1.87285
ENSG00000116815	539.462	protein_coding	CD58	0.00276296	0.0299864	-1.86981
ENSG00000223361	3811.64	transcribed_processed_pseudogene	FTH1P10	1.31597e-12	1.33686e-10	-1.8652
ENSG00000112308	1217.36	protein_coding	C6orf62	3.10787e-05	0.000733038	-1.86318
ENSG00000119986	1718.54	protein_coding	AVPI1	1.77468e-05	0.000443901	-1.86061
ENSG00000092621	2307.31	protein_coding	PHGDH	8.10639e-08	3.63877e-06	-1.85839
ENSG00000100246	524.131	protein_coding	DNAL4	0.00312575	0.0327234	-1.85827
ENSG00000128294	810.542	protein_coding	TPST2	0.00286506	0.0305809	-1.85499
ENSG00000147027	595.791	protein_coding	TMEM47	0.00416944	0.0407136	-1.84848
ENSG00000076662	546.931	protein_coding	ICAM3	0.00268234	0.0293335	-1.84492
ENSG00000219507	1038.52	processed_pseudogene	FTH1P8	3.9784e-05	0.000903409	-1.84383
ENSG00000175455	502.053	protein_coding	CCDC14	0.00260775	0.0287623	-1.84255
ENSG00000140463	1194.22	protein_coding	BBS4	0.000719958	0.0103002	-1.84236
ENSG00000243749	2765.44	protein_coding	TMEM35B	1.28813e-10	9.81436e-09	-1.84082
ENSG00000143811	954.65	protein_coding	PYCR2	9.3298e-05	0.00185332	-1.83912
ENSG00000187049	700.579	protein_coding	TMEM216	0.000294779	0.0048979	-1.83524
ENSG00000166974	1656.95	protein_coding	MAPRE2	5.23767e-07	1.98807e-05	-1.82859
ENSG00000132541	968.997	protein_coding	RIDA	7.21213e-05	0.00152719	-1.82842
ENSG00000173221	22119.4	protein_coding	GLRX	6.66944e-23	2.14552e-20	-1.82312
ENSG00000140262	1393.68	protein_coding	TCF12	0.000148391	0.00274085	-1.81886
ENSG00000068120	1714.53	protein_coding	COASY	6.19793e-06	0.000179446	-1.81334
ENSG00000145244	1520.11	protein_coding	CORIN	4.16116e-06	0.000128851	-1.80907
ENSG00000164111	40438.3	protein_coding	ANXA5	1.58942e-27	7.36283e-25	-1.80741
ENSG00000016864	1714	protein_coding	GLT8D1	7.91386e-07	2.85515e-05	-1.80491
ENSG00000234975	1147.03	processed_pseudogene	FTH1P2	2.10847e-05	0.000515153	-1.80453
ENSG00000145907	2364.02	protein_coding	G3BP1	7.97198e-09	4.43863e-07	-1.80408
ENSG00000120694	805.802	protein_coding	HSPH1	0.000557009	0.00843231	-1.80306
ENSG00000100292	533.931	protein_coding	HMOX1	0.00524768	0.0478531	-1.80294
ENSG00000130513	2320.9	protein_coding	GDF15	5.80088e-06	0.000170231	-1.80152
ENSG00000134684	3422.49	protein_coding	YARS1	8.04346e-09	4.457e-07	-1.80084
ENSG00000151012	716.454	protein_coding	SLC7A11	0.000619334	0.00913695	-1.79909
ENSG00000148926	12366.5	protein_coding	ADM	2.24253e-16	3.65785e-14	-1.79555
ENSG00000096093	1002.05	protein_coding	EFHC1	0.000765031	0.0108443	-1.79449
ENSG00000167996	77091.7	protein_coding	FTH1	4.58332e-22	1.26379e-19	-1.78681
ENSG00000159200	6763.06	protein_coding	RCAN1	1.35053e-11	1.14164e-09	-1.78277
ENSG00000100522	507.086	protein_coding	GNPNAT1	0.00413376	0.0404334	-1.78199
ENSG00000167995	1326.07	protein_coding	BEST1	2.50884e-05	0.00060531	-1.78079
ENSG00000173614	582.177	protein_coding	NMNAT1	0.00195799	0.0231619	-1.77918
ENSG00000234456	1555.99	lncRNA	MAGI2-AS3	1.42009e-06	4.88015e-05	-1.77833
ENSG00000022267	704.308	protein_coding	FHL1	0.000839134	0.01174	-1.77778
ENSG00000139433	1034.96	protein_coding	GLTP	0.00305507	0.0322523	-1.77664
ENSG00000232187	781.257	processed_pseudogene	FTH1P7	0.000391475	0.00624187	-1.77449
ENSG00000116521	4892.16	protein_coding	SCAMP3	2.82394e-12	2.74824e-10	-1.77278
ENSG00000177707	617.359	protein_coding	NECTIN3	0.00312125	0.0327234	-1.77106
ENSG00000183010	4127.56	protein_coding	PYCR1	6.75069e-12	5.96792e-10	-1.77045
ENSG00000136542	1579.16	protein_coding	GALNT5	3.59928e-05	0.000828692	-1.76964
ENSG00000012061	2287.41	protein_coding	ERCC1	1.24081e-06	4.31527e-05	-1.768
ENSG00000154978	1309.11	protein_coding	VOPP1	2.97891e-05	0.000706943	-1.76533
ENSG00000005243	1059.45	protein_coding	COPZ2	0.00178146	0.0213794	-1.76437
ENSG00000128606	12971.3	protein_coding	LRRC17	6.80159e-15	9.606e-13	-1.76298
ENSG00000113916	1568.16	protein_coding	BCL6	0.00139483	0.0176929	-1.7623
ENSG00000115084	3377.59	protein_coding	SLC35F5	1.14472e-09	7.16596e-08	-1.76166
ENSG00000072134	622.237	protein_coding	EPN2	0.00414814	0.0405397	-1.7599
ENSG00000183722	6820.56	protein_coding	LHFPL6	4.84054e-13	5.28852e-11	-1.75937
ENSG00000171792	1139.36	protein_coding	RHNO1	0.000298223	0.00494802	-1.7568
ENSG00000076513	811.63	protein_coding	ANKRD13A	0.00084242	0.0117543	-1.75558
ENSG00000205707	579.843	protein_coding	ETFRF1	0.00246858	0.0276235	-1.75499
ENSG00000198682	6456.98	protein_coding	PAPSS2	4.58905e-14	5.7146e-12	-1.74904
ENSG00000115310	3208.1	protein_coding	RTN4	1.2021e-06	4.19324e-05	-1.74886
ENSG00000111799	1093.45	protein_coding	COL12A1	0.000303081	0.0050071	-1.74778
ENSG00000115042	685.878	protein_coding	FAHD2A	0.000877702	0.0121398	-1.74777
ENSG00000164751	1706.2	protein_coding	PEX2	5.8059e-06	0.000170231	-1.74673
ENSG00000139579	1422.76	protein_coding	NABP2	4.96973e-05	0.00110258	-1.74461
ENSG00000126456	728.948	protein_coding	IRF3	0.00334873	0.0344726	-1.74373
ENSG00000168734	4535.06	protein_coding	PKIG	6.20642e-09	3.52336e-07	-1.74372
ENSG00000154027	606.189	protein_coding	AK5	0.00185352	0.0221523	-1.74061
ENSG00000148834	6648.05	protein_coding	GSTO1	3.42273e-14	4.35589e-12	-1.73871
ENSG00000107562	1718.98	protein_coding	CXCL12	4.15782e-06	0.000128851	-1.73709
ENSG00000044574	30904.2	protein_coding	HSPA5	1.50049e-16	2.51843e-14	-1.73666
ENSG00000118473	1155.93	protein_coding	SGIP1	0.00120996	0.0157268	-1.73599
ENSG00000107798	7972.64	protein_coding	LIPA	1.22646e-09	7.63637e-08	-1.73542
ENSG00000141012	1077.9	protein_coding	GALNS	0.00161359	0.0198586	-1.73488
ENSG00000140937	941.127	protein_coding	CDH11	0.00324336	0.0336741	-1.73385
ENSG00000127952	1005.53	protein_coding	STYXL1	0.000193698	0.00344052	-1.73094
ENSG00000204356	2446.1	protein_coding	NELFE	2.48359e-07	1.00218e-05	-1.73057
ENSG00000127955	2358.82	protein_coding	GNAI1	7.48671e-07	2.70949e-05	-1.72984
ENSG00000155366	28300	protein_coding	RHOC	6.7764e-17	1.17131e-14	-1.72646
ENSG00000115325	890.096	protein_coding	DOK1	0.000545962	0.00828674	-1.72536
ENSG00000124641	1204.15	protein_coding	MED20	0.000259481	0.0044127	-1.723
ENSG00000051108	5735.43	protein_coding	HERPUD1	2.42505e-13	2.78065e-11	-1.72219
ENSG00000103194	1078.97	protein_coding	USP10	0.000840606	0.0117431	-1.71722
ENSG00000143776	701.068	protein_coding	CDC42BPA	0.00551081	0.0495118	-1.71718
ENSG00000100219	868.437	protein_coding	XBP1	0.00378986	0.0376742	-1.71316
ENSG00000139329	7583.14	protein_coding	LUM	2.36937e-13	2.77169e-11	-1.713
ENSG00000176946	561.496	protein_coding	THAP4	0.00456583	0.0434129	-1.71146
ENSG00000167747	1014.91	transcribed_unitary_pseudogene	C19orf48P	0.000191902	0.0034191	-1.71057
ENSG00000138119	4366.31	protein_coding	MYOF	1.09541e-08	5.94525e-07	-1.70392
ENSG00000157514	1580.88	protein_coding	TSC22D3	1.28606e-05	0.000340042	-1.70065
ENSG00000136044	2232.08	protein_coding	APPL2	1.95203e-05	0.000482014	-1.69532
ENSG00000185551	6027.19	protein_coding	NR2F2	3.64649e-12	3.40564e-10	-1.6943
ENSG00000196549	1166.96	protein_coding	MME	0.000409604	0.00647152	-1.69306
ENSG00000175221	872.783	protein_coding	MED16	0.00118051	0.0153785	-1.68897
ENSG00000175634	1847.28	protein_coding	RPS6KB2	2.43544e-05	0.000590059	-1.68364
ENSG00000112245	2167.32	protein_coding	PTP4A1	5.69641e-07	2.13495e-05	-1.67675
ENSG00000149090	20782.6	protein_coding	PAMR1	3.85785e-17	6.87351e-15	-1.67644
ENSG00000164904	1534.85	protein_coding	ALDH7A1	0.000140425	0.00261038	-1.67595
ENSG00000048828	792.452	protein_coding	FAM120A	0.00162584	0.0199458	-1.67344
ENSG00000086758	920.524	protein_coding	HUWE1	0.00101335	0.0136166	-1.67335
ENSG00000104812	985.705	protein_coding	GYS1	0.00101469	0.0136166	-1.67287
ENSG00000107521	3162.41	protein_coding	HPS1	1.18642e-07	5.14603e-06	-1.66841
ENSG00000112855	892.758	protein_coding	HARS2	0.0014007	0.0177478	-1.65833
ENSG00000083857	1113.72	protein_coding	FAT1	0.00386206	0.0382278	-1.65412
ENSG00000172594	730.88	protein_coding	SMPDL3A	0.00501075	0.046289	-1.65135
ENSG00000112304	1093.7	protein_coding	ACOT13	0.000382188	0.00612189	-1.65002
ENSG00000188343	800.612	protein_coding	CIBAR1	0.00191539	0.0227742	-1.64997
ENSG00000181458	2199.85	protein_coding	TMEM45A	1.27549e-05	0.000338019	-1.64916
ENSG00000019144	642.104	protein_coding	PHLDB1	0.00549149	0.0493765	-1.64875
ENSG00000144810	25150.6	protein_coding	COL8A1	6.06341e-13	6.38367e-11	-1.64263
ENSG00000132128	3793.16	protein_coding	LRRC41	6.50364e-06	0.000186895	-1.64142
ENSG00000163359	6597.45	protein_coding	COL6A3	3.86855e-10	2.66677e-08	-1.64122
ENSG00000087074	1025.29	protein_coding	PPP1R15A	0.00273071	0.0297501	-1.63723
ENSG00000133943	1005.32	protein_coding	DGLUCY	0.0025863	0.0286074	-1.63434
ENSG00000162735	1874.17	protein_coding	PEX19	1.95671e-05	0.000482142	-1.63363
ENSG00000170017	3023	protein_coding	ALCAM	1.0925e-07	4.81073e-06	-1.63308
ENSG00000196305	2273.25	protein_coding	IARS1	1.25205e-06	4.34132e-05	-1.6312
ENSG00000175482	1249.23	protein_coding	POLD4	0.00372397	0.0372777	-1.6309
ENSG00000243927	3774.58	protein_coding	MRPS6	7.50722e-08	3.40945e-06	-1.63071
ENSG00000204397	2208.04	protein_coding	CARD16	2.84777e-06	9.22211e-05	-1.62889
ENSG00000063046	1027.07	protein_coding	EIF4B	0.0037736	0.0375447	-1.62864
ENSG00000100348	5517.11	protein_coding	TXN2	8.86244e-10	5.60852e-08	-1.62635
ENSG00000106628	3940.78	protein_coding	POLD2	5.40191e-06	0.000160821	-1.62408
ENSG00000011465	9558.41	protein_coding	DCN	4.58198e-12	4.17826e-10	-1.61955
ENSG00000004866	1006.98	protein_coding	ST7	0.00241516	0.0271026	-1.61918
ENSG00000110203	1314.5	protein_coding	FOLR3	0.000379018	0.00608816	-1.61666
ENSG00000145431	1009.31	protein_coding	PDGFC	0.00266285	0.0292031	-1.61558
ENSG00000126768	1293.14	protein_coding	TIMM17B	0.000174399	0.00315145	-1.61527
ENSG00000137288	1399.91	protein_coding	UQCC2	0.000263133	0.00446606	-1.61509
ENSG00000106992	3607.8	protein_coding	AK1	1.15512e-07	5.04809e-06	-1.61468
ENSG00000256235	1120.58	protein_coding	SMIM3	0.00131587	0.0168574	-1.61014
ENSG00000196998	1655.5	protein_coding	WDR45	0.000416978	0.00655227	-1.60444
ENSG00000089486	909.315	protein_coding	CDIP1	0.00557867	0.0499278	-1.60024
ENSG00000141682	1423.45	protein_coding	PMAIP1	0.00130881	0.0168009	-1.60021
ENSG00000139874	1076.42	protein_coding	SSTR1	0.000796951	0.0112281	-1.59965
ENSG00000148908	973.531	protein_coding	RGS10	0.00180292	0.0215921	-1.59863
ENSG00000100243	14226.4	protein_coding	CYB5R3	1.55826e-08	8.11608e-07	-1.59554
ENSG00000162144	3718.19	protein_coding	CYB561A3	1.11982e-06	3.9299e-05	-1.58947
ENSG00000233426	1665.26	processed_pseudogene	EIF3FP3	0.000404835	0.00642245	-1.58945
ENSG00000091732	1251.22	protein_coding	ZC3HC1	0.00423084	0.0410364	-1.5854
ENSG00000221988	830.744	protein_coding	PPT2	0.00336737	0.0346046	-1.58505
ENSG00000174851	6072.69	protein_coding	YIF1A	1.63285e-07	6.92675e-06	-1.58381
ENSG00000111843	4866.12	protein_coding	TMEM14C	3.77812e-08	1.83073e-06	-1.58062
ENSG00000135486	1518.23	protein_coding	HNRNPA1	0.000226394	0.00392495	-1.57861
ENSG00000168872	975.651	protein_coding	DDX19A	0.00527276	0.0480061	-1.57857
ENSG00000180914	2607.85	protein_coding	OXTR	4.14055e-06	0.000128851	-1.57657
ENSG00000106723	753.089	protein_coding	SPIN1	0.00522651	0.0478081	-1.57596
ENSG00000135336	1149.97	protein_coding	ORC3	0.0029951	0.0317639	-1.57376
ENSG00000143106	8936.2	protein_coding	PSMA5	7.80492e-10	5.0216e-08	-1.57105
ENSG00000175224	1280.97	protein_coding	ATG13	0.00479883	0.0448912	-1.57086
ENSG00000099797	2845.27	protein_coding	TECR	1.96569e-06	6.61763e-05	-1.56833
ENSG00000170899	755.695	protein_coding	GSTA4	0.00500073	0.046289	-1.56687
ENSG00000102978	1837.27	protein_coding	POLR2C	0.000112627	0.00217028	-1.56484
ENSG00000014123	1324.2	protein_coding	UFL1	0.00097466	0.0132018	-1.56426
ENSG00000122729	1349.36	protein_coding	ACO1	0.0013598	0.0173053	-1.56317
ENSG00000204209	1910.9	protein_coding	DAXX	0.000110812	0.00214243	-1.56213
ENSG00000198830	4616.29	protein_coding	HMGN2	2.2501e-07	9.14328e-06	-1.56075
ENSG00000099194	2459.22	protein_coding	SCD	3.27316e-05	0.000768895	-1.55776
ENSG00000060982	1280.89	protein_coding	BCAT1	0.00120447	0.015673	-1.5563
ENSG00000169241	1113.52	protein_coding	SLC50A1	0.00502145	0.0463005	-1.55602
ENSG00000113739	9586.66	protein_coding	STC2	5.75104e-07	2.14848e-05	-1.55417
ENSG00000115649	1498.02	protein_coding	CNPPD1	0.000432289	0.00677447	-1.55095
ENSG00000139926	1799.84	protein_coding	FRMD6	0.0014332	0.0180805	-1.54863
ENSG00000137124	952.38	protein_coding	ALDH1B1	0.00348538	0.0355632	-1.54803
ENSG00000113083	15289.2	protein_coding	LOX	2.39454e-09	1.42944e-07	-1.54391
ENSG00000115129	3922.17	protein_coding	TP53I3	7.88377e-06	0.000220005	-1.5371
ENSG00000183978	2562.32	protein_coding	COA3	0.000195564	0.00345776	-1.53644
ENSG00000183431	2847.22	protein_coding	SF3A3	7.22651e-05	0.00152719	-1.53567
ENSG00000101335	19027.9	protein_coding	MYL9	1.33262e-11	1.13479e-09	-1.53508
ENSG00000186141	1240.79	protein_coding	POLR3C	0.00086602	0.0120393	-1.5342
ENSG00000055070	2764.89	protein_coding	SZRD1	1.38065e-05	0.000360933	-1.5327
ENSG00000113328	3457.15	protein_coding	CCNG1	0.000138006	0.00256954	-1.53171
ENSG00000026103	3766.58	protein_coding	FAS	8.24144e-07	2.94581e-05	-1.52731
ENSG00000138131	1449.33	protein_coding	LOXL4	0.00106144	0.0141293	-1.52582
ENSG00000224578	994.081	protein_coding	HNRNPA1L3	0.00356456	0.0361986	-1.52449
ENSG00000182199	3638.05	protein_coding	SHMT2	1.74299e-06	5.91953e-05	-1.52426
ENSG00000163931	4135.22	protein_coding	TKT	0.000132276	0.00247878	-1.52335
ENSG00000165152	2468.46	protein_coding	PGAP4	0.00027933	0.00468829	-1.52283
ENSG00000147535	1815.16	protein_coding	PLPP5	0.0011671	0.0152553	-1.5228
ENSG00000204262	2768.82	protein_coding	COL5A2	6.63374e-05	0.00142125	-1.52279
ENSG00000137944	1806.76	protein_coding	KYAT3	0.000236609	0.00407764	-1.52224
ENSG00000164484	1734.48	protein_coding	TMEM200A	0.000867005	0.0120393	-1.52011
ENSG00000152795	1727.76	protein_coding	HNRNPDL	0.000600505	0.00896192	-1.51709
ENSG00000112208	1652.86	protein_coding	BAG2	0.000460117	0.00719111	-1.51613
ENSG00000164039	2198.97	protein_coding	BDH2	0.000198013	0.00348842	-1.51586
ENSG00000100100	2154.4	protein_coding	PIK3IP1	0.00166024	0.0202605	-1.51534
ENSG00000116729	2499.11	protein_coding	WLS	0.000189695	0.00339221	-1.51492
ENSG00000102178	1291.28	protein_coding	UBL4A	0.00347368	0.0354751	-1.51456
ENSG00000214194	1069.74	protein_coding	SMIM30	0.00308596	0.0324896	-1.51136
ENSG00000087274	1919.33	protein_coding	ADD1	0.000199312	0.00350263	-1.51117
ENSG00000212747	1114.63	protein_coding	RTL8B	0.00397127	0.039075	-1.50738
ENSG00000101220	1429.39	protein_coding	ADISSP	0.00304795	0.0322065	-1.50654
ENSG00000104823	2453.04	protein_coding	ECH1	9.63587e-05	0.00190107	-1.50645
ENSG00000170558	1648.6	protein_coding	CDH2	0.000528142	0.00803734	-1.50203
ENSG00000034152	3410.68	protein_coding	MAP2K3	0.000315842	0.00519568	-1.50007
ENSG00000104886	2455.72	protein_coding	PLEKHJ1	0.000720419	0.0103002	1.50125
ENSG00000151729	1713.38	protein_coding	SLC25A4	0.00104729	0.0139571	1.50546
ENSG00000115306	1829.12	protein_coding	SPTBN1	0.000665097	0.00964017	1.50658
ENSG00000104979	4582.71	protein_coding	C19orf53	3.71744e-06	0.00011795	1.50726
ENSG00000167740	2863.2	protein_coding	CYB5D2	0.000142315	0.00263704	1.50733
ENSG00000290846	994.917	lncRNA	---	0.00439099	0.0422439	1.50889
ENSG00000110801	5498.13	protein_coding	PSMD9	3.98079e-06	0.000124599	1.5156
ENSG00000126522	1444.26	protein_coding	ASL	0.00177801	0.0213601	1.52061
ENSG00000099800	2791.73	protein_coding	TIMM13	3.37335e-05	0.000786051	1.52437
ENSG00000169727	5634.31	protein_coding	GPS1	2.31468e-06	7.63714e-05	1.5283
ENSG00000184924	1119.38	protein_coding	PTRHD1	0.00312402	0.0327234	1.52901
ENSG00000132589	2286.44	protein_coding	FLOT2	0.000596319	0.00891093	1.52919
ENSG00000135720	4848.66	protein_coding	DYNC1LI2	2.88372e-07	1.13208e-05	1.53269
ENSG00000203879	2775.71	protein_coding	GDI1	1.05882e-05	0.000286499	1.53302
ENSG00000176014	26808.7	protein_coding	TUBB6	1.30383e-09	8.03173e-08	1.53675
ENSG00000128928	2460.37	protein_coding	IVD	0.000351897	0.00571574	1.53774
ENSG00000149591	76210.7	protein_coding	TAGLN	3.46375e-12	3.26127e-10	1.53793
ENSG00000196655	4444.55	protein_coding	TRAPPC4	5.01273e-07	1.90962e-05	1.53949
ENSG00000134352	1531.15	protein_coding	IL6ST	0.000622508	0.00916043	1.53989
ENSG00000140983	1441.09	protein_coding	RHOT2	0.00523796	0.0478081	1.54007
ENSG00000138757	1820.68	protein_coding	G3BP2	0.000791318	0.0111623	1.54194
ENSG00000139697	1505.57	protein_coding	SBNO1	0.00104471	0.0139386	1.54822
ENSG00000213930	1194.88	protein_coding	GALT	0.0022958	0.0260408	1.54831
ENSG00000136319	1454.13	protein_coding	TTC5	0.000574353	0.00864965	1.54984
ENSG00000136193	1099.68	protein_coding	SCRN1	0.00247524	0.0276429	1.55481
ENSG00000291150	1092.24	lncRNA	LSP1P5	0.00317514	0.0331572	1.5557
ENSG00000110628	1781.83	protein_coding	SLC22A18	0.000513832	0.00787791	1.55575
ENSG00000168394	3769.53	protein_coding	TAP1	3.1318e-05	0.000737183	1.55625
ENSG00000213995	1624.38	protein_coding	NAXD	0.00148115	0.018544	1.55672
ENSG00000110047	4053.39	protein_coding	EHD1	1.44428e-05	0.000376716	1.55849
ENSG00000197694	2928.1	protein_coding	SPTAN1	2.58523e-06	8.42359e-05	1.5594
ENSG00000128245	1086.67	protein_coding	YWHAH	0.00461997	0.0437123	1.56061
ENSG00000179335	1990.26	protein_coding	CLK3	8.16774e-05	0.00167417	1.56061
ENSG00000137106	5407.51	protein_coding	GRHPR	6.69439e-07	2.4612e-05	1.56269
ENSG00000177469	8639.18	protein_coding	CAVIN1	1.24153e-08	6.59551e-07	1.56424
ENSG00000143774	7945.54	protein_coding	GUK1	0.000126387	0.00239261	1.56481
ENSG00000135829	917.549	protein_coding	DHX9	0.00537133	0.04856	1.56512
ENSG00000127481	1310.82	protein_coding	UBR4	0.00123811	0.0160386	1.56525
ENSG00000179958	1322.04	protein_coding	DCTPP1	0.00130585	0.0167848	1.56842
ENSG00000130731	1780.78	protein_coding	METTL26	0.000274004	0.00461226	1.56976
ENSG00000141279	1380.27	protein_coding	NPEPPS	0.000988009	0.0133358	1.57125
ENSG00000173726	1143.82	protein_coding	TOMM20	0.00231326	0.0261365	1.57151
ENSG00000156515	2691.57	protein_coding	HK1	1.54832e-05	0.000398468	1.57152
ENSG00000117632	10873.3	protein_coding	STMN1	2.17393e-10	1.59344e-08	1.5735
ENSG00000168036	2236.96	protein_coding	CTNNB1	0.000492121	0.00760517	1.57488
ENSG00000172977	1008.67	protein_coding	KAT5	0.00197799	0.0233033	1.57497
ENSG00000247596	2885.58	protein_coding	TWF2	2.69746e-05	0.00064544	1.57553
ENSG00000107789	1790.86	protein_coding	MINPP1	0.000181534	0.00325945	1.57671
ENSG00000118804	1027.92	protein_coding	STBD1	0.00211367	0.0244539	1.58287
ENSG00000183011	1817.52	protein_coding	NAA38	6.45443e-05	0.00139979	1.58323
ENSG00000282057	1025.47	lncRNA	---	0.00114272	0.0149704	1.59085
ENSG00000183172	815.273	protein_coding	SMDT1	0.00332195	0.0342884	1.60186
ENSG00000099622	1267.57	protein_coding	CIRBP	0.00026339	0.00446606	1.60235
ENSG00000247556	1084.82	lncRNA	OIP5-AS1	0.000637794	0.00933791	1.60419
ENSG00000215012	1142.87	protein_coding	RTL10	0.00426078	0.0412715	1.60684
ENSG00000179454	1129.7	protein_coding	KLHL28	0.00418096	0.0407552	1.60808
ENSG00000114648	1056.18	protein_coding	KLHL18	0.00152457	0.0189646	1.60905
ENSG00000108639	3732.69	protein_coding	SYNGR2	5.40914e-07	2.0405e-05	1.60923
ENSG00000166165	1761.03	protein_coding	CKB	0.00408143	0.039989	1.61565
ENSG00000166908	1375.31	protein_coding	PIP4K2C	0.00457911	0.0434364	1.6157
ENSG00000184990	3146.51	protein_coding	SIVA1	4.95303e-05	0.00110098	1.61584
ENSG00000072163	2013.5	protein_coding	LIMS2	7.1666e-06	0.000202925	1.61701
ENSG00000120306	2746.2	protein_coding	CYSTM1	3.90273e-05	0.00089147	1.61782
ENSG00000130703	863.883	protein_coding	OSBPL2	0.00273552	0.0297745	1.6196
ENSG00000128595	26514.5	protein_coding	CALU	1.1057e-14	1.50648e-12	1.62023
ENSG00000138495	861.473	protein_coding	COX17	0.00270485	0.0295239	1.62176
ENSG00000088930	1956.15	protein_coding	XRN2	7.18476e-06	0.000202943	1.62361
ENSG00000197343	1226.19	protein_coding	ZNF655	0.00030418	0.0050181	1.62934
ENSG00000182934	3582.37	protein_coding	SRPRA	7.2329e-07	2.63409e-05	1.63089
ENSG00000097021	3459.71	protein_coding	ACOT7	4.79676e-07	1.83338e-05	1.63528
ENSG00000071127	10390.4	protein_coding	WDR1	1.35838e-12	1.36795e-10	1.63976
ENSG00000132153	931.168	protein_coding	DHX30	0.00533023	0.0482665	1.63978
ENSG00000080824	14298.5	protein_coding	HSP90AA1	6.1588e-17	1.08068e-14	1.64612
ENSG00000147649	1700.4	protein_coding	MTDH	1.82273e-05	0.000453959	1.64763
ENSG00000156256	861.641	protein_coding	USP16	0.00201516	0.0235733	1.64867
ENSG00000115694	1300.7	protein_coding	STK25	0.00141949	0.0179556	1.64878
ENSG00000109099	2661.54	protein_coding	PMP22	6.45686e-07	2.38904e-05	1.6523
ENSG00000156239	814.119	protein_coding	N6AMT1	0.00201206	0.0235608	1.65251
ENSG00000163743	780.134	protein_coding	RCHY1	0.00197668	0.0233033	1.6544
ENSG00000096092	1354.04	protein_coding	TMEM14A	9.49109e-05	0.0018757	1.655
ENSG00000004059	2902.09	protein_coding	ARF5	3.32548e-05	0.00077646	1.65967
ENSG00000010278	8097.87	protein_coding	CD9	4.89452e-10	3.31482e-08	1.6657
ENSG00000177885	2173.56	protein_coding	GRB2	0.000170597	0.00309669	1.6682
ENSG00000204560	864.558	protein_coding	DHX16	0.00131001	0.0168009	1.66827
ENSG00000287673	1204.92	lncRNA	---	0.000286478	0.00477368	1.67613
ENSG00000132718	1563.87	protein_coding	SYT11	3.31409e-05	0.00077646	1.67681
ENSG00000116857	3724.23	protein_coding	TMEM9	3.22424e-07	1.25724e-05	1.68112
ENSG00000181104	1545.58	protein_coding	F2R	0.00154757	0.0191683	1.68417
ENSG00000148824	1225.18	protein_coding	MTG1	0.000364075	0.00589699	1.68632
ENSG00000176485	1337.2	protein_coding	PLAAT3	7.75085e-05	0.00160577	1.68735
ENSG00000168092	1656.98	protein_coding	PAFAH1B2	0.000429356	0.00673764	1.68739
ENSG00000220205	1732.52	protein_coding	VAMP2	0.000153945	0.00283891	1.68928
ENSG00000160679	2045.29	protein_coding	CHTOP	7.98228e-06	0.000222218	1.69674
ENSG00000127452	993.944	protein_coding	FBXL12	0.000871988	0.0120795	1.69796
ENSG00000186594	682.057	lncRNA	MIR22HG	0.00276793	0.0299864	1.69858
ENSG00000159069	1979.52	protein_coding	FBXW5	1.491e-05	0.000386293	1.69873
ENSG00000180979	678.374	protein_coding	LRRC57	0.00259898	0.0287202	1.70102
ENSG00000101290	2247.81	protein_coding	CDS2	6.49434e-05	0.00140581	1.70278
ENSG00000183617	830.589	protein_coding	MRPL54	0.000637181	0.00933791	1.70478
ENSG00000159208	835.215	protein_coding	CIART	0.00150099	0.0187317	1.7048
ENSG00000159346	4062.91	protein_coding	ADIPOR1	2.8455e-07	1.12221e-05	1.70561
ENSG00000166848	1019.02	protein_coding	TERF2IP	0.000228447	0.00395463	1.70575
ENSG00000070761	2643.6	protein_coding	CFAP20	4.89176e-08	2.3029e-06	1.71082
ENSG00000175166	5823.81	protein_coding	PSMD2	1.6521e-05	0.000419483	1.71266
ENSG00000042286	896.763	protein_coding	AIFM2	0.000737966	0.0105024	1.71323
ENSG00000124145	2935.15	protein_coding	SDC4	4.33428e-06	0.000133854	1.71631
ENSG00000257949	961.308	protein_coding	TEN1	0.00164081	0.0200657	1.71846
ENSG00000155256	1078.19	protein_coding	ZFYVE27	0.00020108	0.00352834	1.7186
ENSG00000103707	628.96	protein_coding	MTFMT	0.00276542	0.0299864	1.71978
ENSG00000163659	668.405	protein_coding	TIPARP	0.00357429	0.0362151	1.72419
ENSG00000148331	1024.28	protein_coding	ASB6	0.000519289	0.00792395	1.72491
ENSG00000162032	844.436	protein_coding	SPSB3	0.00533212	0.0482665	1.72495
ENSG00000130714	2098.09	protein_coding	POMT1	5.1751e-06	0.000154865	1.72628
ENSG00000106268	700.149	protein_coding	NUDT1	0.00153401	0.0190411	1.72743
ENSG00000115239	1390.27	protein_coding	ASB3	1.53103e-05	0.000395777	1.72978
ENSG00000174307	1040.03	protein_coding	PHLDA3	0.000957677	0.0129906	1.73246
ENSG00000153048	1186.51	protein_coding	CARHSP1	8.42766e-05	0.00171832	1.73555
ENSG00000155660	5092.24	protein_coding	PDIA4	7.7463e-09	4.33381e-07	1.73817
ENSG00000073712	1790.2	protein_coding	FERMT2	1.68262e-06	5.73129e-05	1.73846
ENSG00000141526	1478.6	protein_coding	SLC16A3	1.4606e-05	0.000380116	1.74344
ENSG00000167130	948.568	protein_coding	DOLPP1	0.000316522	0.00519949	1.74606
ENSG00000069869	878.125	protein_coding	NEDD4	0.000641118	0.00936291	1.74741
ENSG00000134291	4792.85	protein_coding	TMEM106C	5.43907e-10	3.64103e-08	1.74849
ENSG00000123146	1931.22	protein_coding	ADGRE5	2.15227e-05	0.000523643	1.74901
ENSG00000140416	50327.4	protein_coding	TPM1	1.72829e-21	4.35116e-19	1.74937
ENSG00000112578	1007.87	protein_coding	BYSL	0.00137685	0.0175031	1.75147
ENSG00000088854	750.173	protein_coding	DNAAF9	0.00130165	0.0167493	1.75806
ENSG00000135899	1130.85	protein_coding	SP110	0.00366441	0.0368701	1.75918
ENSG00000177917	765.282	protein_coding	ARL6IP6	0.00283045	0.0303724	1.76071
ENSG00000178149	1356.32	protein_coding	DALRD3	0.000127278	0.00240067	1.76223
ENSG00000117399	1148.99	protein_coding	CDC20	3.32075e-05	0.00077646	1.76613
ENSG00000119718	2132.11	protein_coding	EIF2B2	1.75098e-07	7.37386e-06	1.76813
ENSG00000284194	1681.23	protein_coding	SCO2	1.05518e-05	0.000286499	1.76815
ENSG00000120526	1305.52	protein_coding	NUDCD1	9.40469e-05	0.00186181	1.76842
ENSG00000131015	2441.91	protein_coding	ULBP2	2.58941e-06	8.42359e-05	1.76941
ENSG00000116863	3691.52	protein_coding	ADPRS	2.86909e-09	1.68665e-07	1.77026
ENSG00000163161	1704.77	protein_coding	ERCC3	6.25529e-06	0.000180655	1.77951
ENSG00000112763	2658.97	protein_coding	BTN2A1	3.70665e-07	1.44049e-05	1.7816
ENSG00000109736	3730.55	protein_coding	MFSD10	3.42007e-06	0.000109601	1.78255
ENSG00000198901	1225.67	protein_coding	PRC1	2.49481e-05	0.000603182	1.78673
ENSG00000109586	500.133	protein_coding	GALNT7	0.00356959	0.0361992	1.79756
ENSG00000129315	623.085	protein_coding	CCNT1	0.00284028	0.0303724	1.79761
ENSG00000149923	1212.06	protein_coding	PPP4C	0.000519323	0.00792395	1.8004
ENSG00000109046	1033.72	protein_coding	WSB1	0.000126633	0.00239261	1.80061
ENSG00000059804	1391.55	protein_coding	SLC2A3	7.7189e-06	0.000216447	1.80339
ENSG00000145349	3158.29	protein_coding	CAMK2D	1.80136e-10	1.3635e-08	1.80374
ENSG00000006744	1501.17	protein_coding	ELAC2	1.06283e-05	0.000286915	1.80961
ENSG00000175063	471.54	protein_coding	UBE2C	0.00529108	0.0481351	1.81357
ENSG00000100596	1451.49	protein_coding	SPTLC2	9.21735e-06	0.000253554	1.81723
ENSG00000116717	1510.06	protein_coding	GADD45A	4.11006e-06	0.000128298	1.81805
ENSG00000179820	8656.02	protein_coding	MYADM	4.2152e-12	3.87431e-10	1.81868
ENSG00000271303	555.229	protein_coding	SRXN1	0.00371021	0.0372339	1.82251
ENSG00000166347	1905.24	protein_coding	CYB5A	2.66058e-07	1.05884e-05	1.82549
ENSG00000243646	1655.49	protein_coding	IL10RB	5.85022e-07	2.1785e-05	1.82758
ENSG00000091436	3993.59	protein_coding	MAP3K20	1.98652e-11	1.64328e-09	1.83222
ENSG00000137807	720.6	protein_coding	KIF23	0.000631363	0.0092672	1.8347
ENSG00000169299	954.749	protein_coding	PGM2	0.000155007	0.00284942	1.83628
ENSG00000174099	5252.01	protein_coding	MSRB3	2.10976e-13	2.49317e-11	1.84379
ENSG00000119559	1273.55	protein_coding	C19orf25	7.75769e-06	0.000217009	1.84391
ENSG00000076248	1041.77	protein_coding	UNG	8.12195e-05	0.00166774	1.84579
ENSG00000106263	868.51	protein_coding	EIF3B	0.000950035	0.0129136	1.85219
ENSG00000249915	5228.92	protein_coding	PDCD6	2.89392e-12	2.79288e-10	1.85371
ENSG00000110841	961.382	protein_coding	PPFIBP1	4.89861e-05	0.00109308	1.85453
ENSG00000225921	854.346	protein_coding	NOL7	0.0044161	0.042407	1.85507
ENSG00000148154	3074.92	protein_coding	UGCG	1.13183e-08	6.09662e-07	1.85768
ENSG00000086475	633.955	protein_coding	SEPHS1	0.000996624	0.0134364	1.85859
ENSG00000187742	994.653	protein_coding	SECISBP2	0.000396503	0.00629891	1.86057
ENSG00000171793	1519.05	protein_coding	CTPS1	1.99171e-06	6.68579e-05	1.86248
ENSG00000213337	689.744	protein_coding	ANKRD39	0.000602572	0.00896305	1.86311
ENSG00000155636	491.9	protein_coding	RBM45	0.00200812	0.0235386	1.86575
ENSG00000117758	957.837	protein_coding	STX12	4.62998e-05	0.00103914	1.86685
ENSG00000239306	1485.01	protein_coding	RBM14	8.0207e-07	2.88471e-05	1.86853
ENSG00000151718	470.384	protein_coding	WWC2	0.00556547	0.0498482	1.87601
ENSG00000177854	426.724	protein_coding	TMEM187	0.00312796	0.0327234	1.87962
ENSG00000160285	1337.55	protein_coding	LSS	4.45095e-05	0.0010009	1.88421
ENSG00000080822	3970.37	protein_coding	CLDND1	1.51737e-11	1.26422e-09	1.90053
ENSG00000077152	571.782	protein_coding	UBE2T	0.00143896	0.0181137	1.9023
ENSG00000148291	657.524	protein_coding	SURF2	0.000344751	0.00561644	1.90834
ENSG00000161547	810.805	protein_coding	SRSF2	0.00213444	0.0245972	1.91109
ENSG00000095059	1300.78	protein_coding	DHPS	1.06785e-05	0.000287599	1.91688
ENSG00000133313	2372.47	protein_coding	CNDP2	2.21339e-07	9.0258e-06	1.91705
ENSG00000112237	893.767	protein_coding	CCNC	2.22945e-05	0.000541283	1.92203
ENSG00000110328	1014.04	protein_coding	GALNT18	6.73156e-06	0.000192966	1.92268
ENSG00000125457	633.479	protein_coding	MIF4GD	0.00214089	0.0246457	1.92277
ENSG00000269243	541.173	lncRNA	---	0.00485308	0.0452525	1.9348
ENSG00000289550	526.794	lncRNA	---	0.000559714	0.0084622	1.93742
ENSG00000113240	441.708	protein_coding	CLK4	0.00277288	0.0300119	1.93914
ENSG00000112305	431.924	protein_coding	SMAP1	0.00343714	0.0352261	1.93924
ENSG00000138600	1400.1	protein_coding	SPPL2A	5.80617e-06	0.000170231	1.94491
ENSG00000240990	1232.38	lncRNA	HOXA11-AS	8.99769e-07	3.20622e-05	1.94635
ENSG00000128923	2024.54	protein_coding	MINDY2	2.27849e-06	7.5608e-05	1.95721
ENSG00000128228	404.253	protein_coding	SDF2L1	0.0053068	0.0481646	1.96049
ENSG00000198855	706.2	protein_coding	FICD	0.000126645	0.00239261	1.96534
ENSG00000008869	449.122	protein_coding	HEATR5B	0.00161283	0.0198586	1.96897
ENSG00000010438	334.298	protein_coding	PRSS3	0.00440821	0.0423664	1.97232
ENSG00000197114	724.508	protein_coding	ZGPAT	8.49171e-05	0.00172716	1.97306
ENSG00000140829	367.79	protein_coding	DHX38	0.00540643	0.0488012	1.98026
ENSG00000198642	328.167	protein_coding	KLHL9	0.00517353	0.0473633	1.98659
ENSG00000165943	1617.94	protein_coding	MOAP1	1.14546e-08	6.14146e-07	1.98948
ENSG00000118402	549.096	protein_coding	ELOVL4	0.000645307	0.00941222	1.99351
ENSG00000011426	451.256	protein_coding	ANLN	0.00170097	0.0206947	1.99944
ENSG00000165072	414.293	protein_coding	MAMDC2	0.00209072	0.0242612	2.008
ENSG00000112576	2936.49	protein_coding	CCND3	9.62382e-09	5.25724e-07	2.01183
ENSG00000162129	367.279	protein_coding	CLPB	0.00254445	0.0281983	2.01563
ENSG00000198542	790.555	protein_coding	ITGBL1	1.48785e-05	0.000386293	2.01694
ENSG00000174456	505.571	protein_coding	C12orf76	0.00134625	0.0172086	2.02015
ENSG00000257218	982.235	protein_coding	GATC	1.14324e-06	3.99996e-05	2.02575
ENSG00000169692	1435.59	protein_coding	AGPAT2	6.83994e-07	2.49884e-05	2.03353
ENSG00000136854	776.819	protein_coding	STXBP1	8.41314e-05	0.00171832	2.03542
ENSG00000125746	998.704	protein_coding	EML2	4.60224e-06	0.000139161	2.05657
ENSG00000100288	341.997	protein_coding	CHKB	0.00523551	0.0478081	2.06398
ENSG00000143653	1358.14	protein_coding	SCCPDH	5.40184e-05	0.00118482	2.07855
ENSG00000160326	364.399	protein_coding	SLC2A6	0.00530131	0.0481525	2.08188
ENSG00000134690	503.46	protein_coding	CDCA8	0.00468433	0.044105	2.08573
ENSG00000163017	654.33	protein_coding	ACTG2	5.35024e-05	0.00117573	2.08729
ENSG00000072110	16797.8	protein_coding	ACTN1	0.000110465	0.0021393	2.08818
ENSG00000067798	1522.14	protein_coding	NAV3	8.44086e-09	4.65493e-07	2.094
ENSG00000165233	639.874	protein_coding	CARD19	6.58375e-05	0.00141876	2.09603
ENSG00000187688	2340.68	protein_coding	TRPV2	6.89708e-08	3.15712e-06	2.09612
ENSG00000089280	1217.85	protein_coding	FUS	0.000654383	0.00950383	2.09703
ENSG00000136560	2770.82	protein_coding	TANK	3.20517e-14	4.12434e-12	2.09888
ENSG00000168952	385.821	protein_coding	STXBP6	0.001595	0.0196736	2.11381
ENSG00000112183	338.645	protein_coding	RBM24	0.00344365	0.0352617	2.11586
ENSG00000157637	331.878	protein_coding	SLC38A10	0.00230875	0.026111	2.12007
ENSG00000138035	707.345	protein_coding	PNPT1	0.000501474	0.00771257	2.12388
ENSG00000198276	1028.4	protein_coding	UCKL1	1.65338e-05	0.000419483	2.13081
ENSG00000165512	769.729	protein_coding	ZNF22	3.9795e-06	0.000124599	2.13598
ENSG00000204954	343.035	protein_coding	UQCC6	0.0030372	0.0321222	2.15322
ENSG00000137267	6095.13	protein_coding	TUBB2A	1.47479e-21	3.79545e-19	2.15758
ENSG00000258465	475.867	protein_coding	---	0.00302817	0.032056	2.15791
ENSG00000113575	1704.34	protein_coding	PPP2CA	8.31541e-08	3.71818e-06	2.15948
ENSG00000127870	370.585	protein_coding	RNF6	0.0038368	0.0380427	2.16003
ENSG00000149582	1435.68	protein_coding	TMEM25	1.3019e-09	8.03173e-08	2.17276
ENSG00000099860	1953.21	protein_coding	GADD45B	4.61899e-08	2.20134e-06	2.18676
ENSG00000090339	1470.91	protein_coding	ICAM1	5.0966e-08	2.37128e-06	2.18678
ENSG00000005448	1680.47	protein_coding	WDR54	8.62514e-10	5.48833e-08	2.1875
ENSG00000181649	4070.19	protein_coding	PHLDA2	0.00444242	0.0425596	2.19152
ENSG00000126214	509.503	protein_coding	KLC1	0.000256767	0.00437297	2.1932
ENSG00000163162	418.85	protein_coding	RNF149	0.00229939	0.0260503	2.19714
ENSG00000272695	1646.45	lncRNA	GAS6-DT	1.99501e-10	1.4906e-08	2.19933
ENSG00000092820	14146	protein_coding	EZR	7.04387e-35	7.41592e-32	2.2186
ENSG00000267575	287.845	lncRNA	LINC02987	0.00218265	0.0250518	2.22034
ENSG00000177054	469.821	protein_coding	ZDHHC13	0.000123446	0.00235137	2.23107
ENSG00000117174	553.513	protein_coding	ZNHIT6	0.000218875	0.00381172	2.23123
ENSG00000173846	470.688	protein_coding	PLK3	0.00113309	0.0148779	2.23482
ENSG00000173821	1920.49	protein_coding	RNF213	5.11607e-08	2.37128e-06	2.24302
ENSG00000113578	1382.14	protein_coding	FGF1	3.52459e-10	2.44421e-08	2.25562
ENSG00000235655	690.985	processed_pseudogene	H3P6	4.42691e-06	0.000135502	2.26795
ENSG00000198171	492.527	protein_coding	DDRGK1	0.00235163	0.0264925	2.27828
ENSG00000239713	365.822	protein_coding	APOBEC3G	0.00227571	0.02594	2.30783
ENSG00000168214	1463.96	protein_coding	RBPJ	2.42643e-08	1.21123e-06	2.31206
ENSG00000182154	1030.48	protein_coding	MRPL41	9.25189e-05	0.001841	2.31537
ENSG00000196396	1112.04	protein_coding	PTPN1	2.32332e-08	1.17495e-06	2.33605
ENSG00000131459	704.487	protein_coding	GFPT2	1.02698e-05	0.000279847	2.33678
ENSG00000164087	523.494	protein_coding	POC1A	4.89365e-05	0.00109308	2.34289
ENSG00000141556	267.795	protein_coding	TBCD	0.00491812	0.045675	2.34489
ENSG00000071539	239.513	protein_coding	TRIP13	0.00462943	0.0437661	2.34892
ENSG00000175334	2380.08	protein_coding	BANF1	4.24319e-16	6.82506e-14	2.3693
ENSG00000143033	747.17	protein_coding	MTF2	4.6356e-07	1.77764e-05	2.38457
ENSG00000131437	1111.85	protein_coding	KIF3A	8.89013e-09	4.87946e-07	2.38908
ENSG00000239857	432.1	protein_coding	GET4	0.00172226	0.0208635	2.39486
ENSG00000138496	2050.59	protein_coding	PARP9	0.00426222	0.0412715	2.411
ENSG00000197296	262.865	protein_coding	FITM2	0.00358719	0.0362796	2.41366
ENSG00000081087	388.691	protein_coding	OSTM1	0.000274421	0.00461258	2.41389
ENSG00000104774	372.439	protein_coding	MAN2B1	0.00249565	0.027844	2.41662
ENSG00000024526	272.088	protein_coding	DEPDC1	0.000927431	0.0126957	2.45069
ENSG00000143801	844.546	protein_coding	PSEN2	7.21184e-08	3.2882e-06	2.45672
ENSG00000106785	976.816	protein_coding	TRIM14	6.68024e-07	2.4612e-05	2.46557
ENSG00000136238	1365.64	protein_coding	RAC1	5.46373e-06	0.00016183	2.47727
ENSG00000182768	5928.8	protein_coding	NGRN	8.11447e-16	1.25298e-13	2.484
ENSG00000184470	1086.47	protein_coding	TXNRD2	2.33978e-10	1.68305e-08	2.50019
ENSG00000258947	2779.53	protein_coding	TUBB3	7.02016e-10	4.56744e-08	2.50344
ENSG00000157870	601.977	protein_coding	PRXL2B	0.00018683	0.00334934	2.53424
ENSG00000167193	1133.54	protein_coding	CRK	7.46805e-10	4.8317e-08	2.53637
ENSG00000187193	583.975	protein_coding	MT1X	2.18815e-06	7.32396e-05	2.54828
ENSG00000213281	607.073	protein_coding	NRAS	1.10644e-06	3.89474e-05	2.55856
ENSG00000092295	226.518	protein_coding	TGM1	0.00334284	0.0344426	2.58132
ENSG00000143793	201.549	protein_coding	C1orf35	0.00407699	0.0399794	2.59181
ENSG00000198954	703.855	protein_coding	KIFBP	1.30594e-05	0.000344514	2.5943
ENSG00000117228	6032.88	protein_coding	GBP1	3.64076e-05	0.000834757	2.6068
ENSG00000135916	899.493	protein_coding	ITM2C	7.21998e-05	0.00152719	2.6309
ENSG00000143429	191.784	transcribed_unprocessed_pseudogene	LSP1P4	0.00230113	0.0260503	2.65381
ENSG00000162729	616.49	protein_coding	IGSF8	1.56876e-05	0.000402834	2.65625
ENSG00000124635	238.269	protein_coding	H2BC11	0.000622084	0.00916043	2.66639
ENSG00000180596	1799.17	protein_coding	H2BC4	3.30983e-15	4.85205e-13	2.67122
ENSG00000165996	1013.79	protein_coding	HACD1	1.45414e-08	7.6897e-07	2.68634
ENSG00000113070	441.989	protein_coding	HBEGF	7.10213e-06	0.000201593	2.69716
ENSG00000079462	1192.45	protein_coding	PAFAH1B3	1.02061e-11	8.82064e-10	2.69771
ENSG00000108344	525.582	protein_coding	PSMD3	0.000477102	0.0074365	2.70232
ENSG00000065600	604.392	protein_coding	PACC1	4.2212e-07	1.63497e-05	2.70534
ENSG00000106868	276.757	protein_coding	SUSD1	0.000802096	0.0112868	2.70672
ENSG00000108106	165.155	protein_coding	UBE2S	0.00439182	0.0422439	2.71283
ENSG00000055163	333.895	protein_coding	CYFIP2	4.94039e-05	0.00110028	2.76254
ENSG00000063854	2017.51	protein_coding	HAGH	1.25953e-15	1.89437e-13	2.76471
ENSG00000054392	397.582	protein_coding	HHAT	6.11466e-05	0.00133359	2.77003
ENSG00000066583	410.964	protein_coding	ISOC1	1.73191e-05	0.000436026	2.78676
ENSG00000105472	680.584	protein_coding	CLEC11A	0.000116675	0.00223342	2.80739
ENSG00000163328	211.979	protein_coding	GPR155	0.00069501	0.0100334	2.8354
ENSG00000008405	301.288	protein_coding	CRY1	0.000245762	0.00420218	2.83754
ENSG00000066044	299.325	protein_coding	ELAVL1	0.000578277	0.00869743	2.83961
ENSG00000165434	197.272	protein_coding	PGM2L1	0.00175238	0.021184	2.84292
ENSG00000291079	324.556	lncRNA	---	0.000478021	0.00744081	2.84808
ENSG00000137331	795.452	protein_coding	IER3	2.28659e-10	1.66547e-08	2.85493
ENSG00000060971	1608.59	protein_coding	ACAA1	0.00237534	0.0267335	2.8806
ENSG00000005059	256.135	protein_coding	MCUB	0.000414765	0.00653524	2.88692
ENSG00000182504	195.805	protein_coding	CEP97	0.00155443	0.0192327	2.89444
ENSG00000148677	494.111	protein_coding	ANKRD1	3.01414e-07	1.17928e-05	2.8971
ENSG00000174574	1184.28	protein_coding	AKIRIN1	9.01124e-10	5.67169e-08	2.90606
ENSG00000142871	33307.2	protein_coding	CCN1	1.76297e-06	5.96986e-05	2.92739
ENSG00000129245	180.032	protein_coding	FXR2	0.00270431	0.0295239	2.93137
ENSG00000153310	654.191	protein_coding	CYRIB	3.55879e-08	1.7317e-06	2.93985
ENSG00000054793	171.965	protein_coding	ATP9A	0.00216573	0.0249069	2.94579
ENSG00000249115	131.5	protein_coding	HAUS5	0.00500979	0.046289	2.94628
ENSG00000181045	487.724	protein_coding	SLC26A11	6.27117e-06	0.000180663	2.95633
ENSG00000091972	194.371	protein_coding	CD200	0.000832348	0.0116841	2.97408
ENSG00000100242	395.307	protein_coding	SUN2	3.73324e-06	0.000118127	2.97926
ENSG00000251664	156.377	protein_coding	PCDHA12	0.00336753	0.0346046	2.98014
ENSG00000068489	319.661	protein_coding	PRR11	4.75923e-05	0.00106609	2.98864
ENSG00000111674	1322.49	protein_coding	ENO2	3.61403e-15	5.23176e-13	3.0087
ENSG00000126249	281.302	protein_coding	PDCD2L	0.000159864	0.00292941	3.02982
ENSG00000111331	1098.18	protein_coding	OAS3	5.47549e-07	2.05882e-05	3.0622
ENSG00000229619	458.51	lncRNA	MBNL1-AS1	8.49146e-06	0.000234701	3.08424
ENSG00000176903	783.912	protein_coding	PNMA1	1.13882e-05	0.000304588	3.16022
ENSG00000178935	180.938	protein_coding	ZNF552	0.00109312	0.0144349	3.16865
ENSG00000180488	248.996	protein_coding	MIGA1	8.80368e-05	0.00177623	3.17738
ENSG00000103253	137.654	protein_coding	HAGHL	0.00319672	0.0333224	3.23067
ENSG00000172009	210.465	protein_coding	THOP1	0.00163872	0.0200613	3.23163
ENSG00000110536	1813.67	protein_coding	PTPMT1	3.15738e-18	6.52958e-16	3.26939
ENSG00000160214	235.058	protein_coding	RRP1	0.00240287	0.0269909	3.30997
ENSG00000100906	1662.45	protein_coding	NFKBIA	9.95149e-14	1.2005e-11	3.42478
ENSG00000198546	396.918	protein_coding	ZNF511	0.00012521	0.00237714	3.42955
ENSG00000123643	256.478	protein_coding	SLC36A1	4.15822e-05	0.000938721	3.44899
ENSG00000160570	407.016	protein_coding	DEDD2	0.000286091	0.00477368	3.48448
ENSG00000121152	147.654	protein_coding	NCAPH	0.00163489	0.0200356	3.50292
ENSG00000099849	519.343	protein_coding	RASSF7	1.0986e-08	5.94525e-07	3.50728
ENSG00000105976	492.641	protein_coding	MET	3.98668e-09	2.30849e-07	3.53218
ENSG00000147421	356.506	protein_coding	HMBOX1	2.62926e-07	1.05028e-05	3.55478
ENSG00000203706	118.496	lncRNA	SERTAD4-AS1	0.0029867	0.0317094	3.69105
ENSG00000166886	205.127	protein_coding	NAB2	0.00176384	0.0212289	3.76222
ENSG00000171224	148.538	protein_coding	FAM241B	0.000957943	0.0129906	3.77844
ENSG00000260910	213.529	lncRNA	SWINGN	5.42807e-05	0.00118833	3.84548
ENSG00000286001	169.096	protein_coding	---	0.00280807	0.0302822	3.98514
ENSG00000156802	145.464	protein_coding	ATAD2	0.000860632	0.0119795	4.00651
ENSG00000179546	165.767	protein_coding	HTR1D	0.000369761	0.00597238	4.00986
ENSG00000198873	217.454	protein_coding	GRK5	0.000492365	0.00760517	4.05069
ENSG00000185507	210.493	protein_coding	IRF7	0.000858445	0.0119635	4.08811
ENSG00000101639	105.331	protein_coding	CEP192	0.00318891	0.0332709	4.09469
ENSG00000159882	79.2252	protein_coding	ZNF230	0.00419319	0.0408079	4.30592
ENSG00000129355	298.422	protein_coding	CDKN2D	5.08755e-08	2.37128e-06	4.42046
ENSG00000197766	161.164	protein_coding	CFD	7.37824e-05	0.00155077	4.56424
ENSG00000167967	200.795	protein_coding	E4F1	0.0001241	0.00235993	4.59675
ENSG00000120868	94.7084	protein_coding	APAF1	0.00526944	0.0480061	4.72454
ENSG00000117069	1708.82	protein_coding	ST6GALNAC5	2.8508e-06	9.22211e-05	4.75381
ENSG00000170832	130.907	protein_coding	USP32	0.000129692	0.00244221	4.8377
ENSG00000166145	235.85	protein_coding	SPINT1	7.55887e-05	0.00157162	4.91824
ENSG00000167700	178.854	protein_coding	MFSD3	0.00063005	0.00925965	4.97476
ENSG00000119397	121.888	protein_coding	CNTRL	0.00112238	0.0147708	5.23332
ENSG00000023445	79.8001	protein_coding	BIRC3	0.00298722	0.0317094	5.25987
ENSG00000183087	8731.28	protein_coding	GAS6	5.25301e-07	1.98807e-05	5.29991
ENSG00000144785	88.0286	protein_coding	---	0.00117738	0.015364	5.71367
ENSG00000171223	102.472	protein_coding	JUNB	0.002857	0.030523	6.04602
ENSG00000187024	279.524	protein_coding	PTRH1	1.35074e-07	5.83691e-06	6.27161
ENSG00000280152	55.8442	TEC	---	0.00367643	0.0369269	6.51295
ENSG00000132010	83.1572	protein_coding	ZNF20	0.004552	0.0433169	6.58901
ENSG00000260342	413.841	protein_coding	---	5.12547e-10	3.45105e-08	6.69487
ENSG00000092969	343.46	protein_coding	TGFB2	1.67202e-09	1.01381e-07	6.70265
ENSG00000099999	56.4854	protein_coding	RNF215	0.00356374	0.0361986	6.78441
ENSG00000105711	61.1592	protein_coding	SCN1B	0.0024746	0.0276429	7.26894
ENSG00000249784	53.6689	scaRNA	SCARNA22	0.00291234	0.0310283	7.40881
ENSG00000134321	73.0066	protein_coding	RSAD2	0.00395778	0.0390085	7.4286
ENSG00000282851	76.4129	lncRNA	BISPR	0.00501032	0.046289	7.48369
ENSG00000099804	53.3815	protein_coding	CDC34	0.00539111	0.0487008	7.53622
ENSG00000082497	96.4658	protein_coding	SERTAD4	0.000394938	0.00628266	7.5638
ENSG00000171533	186.919	protein_coding	MAP6	4.5032e-06	0.000137241	9.29913
ENSG00000177459	70.6479	protein_coding	ERICH5	0.000455088	0.00712212	9.53884
ENSG00000108622	59.451	protein_coding	ICAM2	0.00310848	0.0326672	9.68454
ENSG00000110660	51.4912	protein_coding	SLC35F2	0.0026535	0.0291282	10.9553
ENSG00000249936	544.428	processed_pseudogene	RAC1P2	8.10913e-05	0.00166774	11.7544
ENSG00000280143	314.562	TEC	---	3.16769e-12	3.00697e-10	12.4518
ENSG00000131037	65.6502	protein_coding	EPS8L1	0.000265054	0.00448219	13.797

## Sheet: HESC_374b_FC1.5
Ensembl	Total counts	gene_biotype	gene_name	P-value (mimic_ vs control_)	FDR step up (mimic_ vs control_)	Fold change (mimic_ vs control_)
ENSG00000126010	348	protein_coding	GRPR	2.35e-08	4.28e-06	-6.61
ENSG00000143320	384	protein_coding	CRABP2	5.63e-11	2.05e-08	-5.66
ENSG00000128284	215	protein_coding	APOL3	4.71e-06	0.000393	-4.97
ENSG00000013297	941	protein_coding	CLDN11	3.05e-16	2.52e-13	-4.23
ENSG00000137868	204	protein_coding	STRA6	2.19e-05	0.00145	-4.12
ENSG00000263400	147	lncRNA	TMEM220-AS1	0.000774	0.0219	-4.01
ENSG00000291212	140	lncRNA	---	0.00154	0.0365	-3.94
ENSG00000246273	2470	lncRNA	SBF2-AS1	3.89e-24	1.18e-20	-3.71
ENSG00000106771	613	protein_coding	TMEM245	6.96e-09	1.55e-06	-3.66
ENSG00000185621	146	protein_coding	LMLN	0.00192	0.0428	-3.62
ENSG00000152332	1130	protein_coding	UHMK1	7.67e-13	4.11e-10	-3.49
ENSG00000119922	4510	protein_coding	IFIT2	3.63e-05	0.00212	-3.32
ENSG00000254692	202	protein_coding	---	0.00141	0.0344	-3.31
ENSG00000169169	467	protein_coding	CPT1C	1.37e-07	1.95e-05	-3.24
ENSG00000136999	356	protein_coding	CCN3	7.64e-06	0.0006	-3.18
ENSG00000086696	204	protein_coding	HSD17B2	0.00062	0.0189	-3.18
ENSG00000117461	532	protein_coding	PIK3R3	3.22e-07	4.04e-05	-3.12
ENSG00000169019	1010	protein_coding	COMMD8	5.21e-11	1.98e-08	-3.12
ENSG00000148700	1330	protein_coding	ADD3	5.5e-13	3.13e-10	-3.07
ENSG00000126368	226	protein_coding	NR1D1	0.00071	0.0207	-3.01
ENSG00000205861	235	lncRNA	PCOTH	0.00141	0.0344	-2.98
ENSG00000213463	718	protein_coding	SYNJ2BP	1.19e-06	0.000121	-2.97
ENSG00000198431	3380	protein_coding	TXNRD1	4.24e-21	7.36e-18	-2.95
ENSG00000164830	452	protein_coding	OXR1	6.84e-06	0.000547	-2.9
ENSG00000104164	510	protein_coding	BLOC1S6	3.71e-05	0.00214	-2.87
ENSG00000196950	336	protein_coding	SLC39A10	0.00135	0.0333	-2.66
ENSG00000004487	403	protein_coding	KDM1A	8.23e-05	0.00393	-2.62
ENSG00000129009	629	protein_coding	ISLR	0.000104	0.00476	-2.6
ENSG00000149084	774	protein_coding	HSD17B12	3.32e-06	0.000291	-2.6
ENSG00000122861	1350	protein_coding	PLAU	4.88e-09	1.11e-06	-2.55
ENSG00000165533	636	protein_coding	TTC8	7.78e-07	8.52e-05	-2.55
ENSG00000105971	5960	protein_coding	CAV2	1.7e-21	3.87e-18	-2.51
ENSG00000100100	2030	protein_coding	PIK3IP1	4.35e-08	7.08e-06	-2.49
ENSG00000105655	550	protein_coding	ISYNA1	0.000133	0.00572	-2.39
ENSG00000115232	1080	protein_coding	ITGA4	3.23e-08	5.78e-06	-2.38
ENSG00000120992	525	protein_coding	LYPLA1	4.34e-05	0.00242	-2.32
ENSG00000253293	2010	protein_coding	HOXA10	1.13e-10	3.82e-08	-2.3
ENSG00000112984	521	protein_coding	KIF20A	0.000957	0.0256	-2.3
ENSG00000151881	468	protein_coding	TMEM267	0.00103	0.0266	-2.3
ENSG00000080503	518	protein_coding	SMARCA2	6.95e-05	0.00344	-2.29
ENSG00000158825	1260	protein_coding	CDA	2.93e-07	3.86e-05	-2.29
ENSG00000186352	334	protein_coding	ANKRD37	0.00128	0.0319	-2.26
ENSG00000143390	465	protein_coding	RFX5	0.000215	0.00822	-2.23
ENSG00000130045	421	protein_coding	NXNL2	0.000741	0.0213	-2.22
ENSG00000120925	625	protein_coding	RNF170	6.6e-05	0.00332	-2.22
ENSG00000134531	2670	protein_coding	EMP1	2.97e-09	7.53e-07	-2.21
ENSG00000171345	9220	protein_coding	KRT19	1.01e-16	9.19e-14	-2.21
ENSG00000125968	890	protein_coding	ID1	4.47e-06	0.000377	-2.2
ENSG00000230989	7940	protein_coding	HSBP1	7.4e-17	7.49e-14	-2.2
ENSG00000181019	6790	protein_coding	NQO1	1.45e-14	9.46e-12	-2.17
ENSG00000184226	1000	protein_coding	PCDH9	5.48e-05	0.00295	-2.15
ENSG00000103490	763	protein_coding	PYCARD	0.00044	0.0147	-2.15
ENSG00000100522	424	protein_coding	GNPNAT1	0.0021	0.0457	-2.14
ENSG00000072415	359	protein_coding	PALS1	0.00221	0.0473	-2.11
ENSG00000138735	507	protein_coding	PDE5A	0.000363	0.0124	-2.11
ENSG00000107738	2440	protein_coding	VSIR	8.41e-09	1.78e-06	-2.1
ENSG00000017483	1240	protein_coding	SLC38A5	0.000179	0.00709	-2.08
ENSG00000103024	997	protein_coding	NME3	0.000536	0.017	-2.08
ENSG00000125347	951	protein_coding	IRF1	1.18e-05	0.000872	-2.07
ENSG00000116747	2360	protein_coding	RO60	1.5e-06	0.000145	-2.06
ENSG00000137573	11200	protein_coding	SULF1	2.4e-15	1.82e-12	-2.06
ENSG00000104738	477	protein_coding	MCM4	0.00194	0.043	-2.06
ENSG00000100439	5820	protein_coding	ABHD4	1.07e-12	5.41e-10	-2.05
ENSG00000117152	1290	protein_coding	RGS4	7.85e-07	8.52e-05	-2.05
ENSG00000119943	886	protein_coding	PYROXD2	0.00036	0.0124	-2.04
ENSG00000221852	2510	protein_coding	KRTAP1-5	9.65e-08	1.44e-05	-2.03
ENSG00000087303	620	protein_coding	NID2	0.000178	0.00709	-2.02
ENSG00000152558	1150	protein_coding	TMEM123	3.27e-06	0.000291	-2.02
ENSG00000071282	2120	protein_coding	LMCD1	1.25e-08	2.53e-06	-2.02
ENSG00000137752	1190	protein_coding	CASP1	1.66e-05	0.00112	-1.99
ENSG00000126456	966	protein_coding	IRF3	0.000595	0.0184	-1.99
ENSG00000114023	949	protein_coding	FAM162A	2.23e-05	0.00145	-1.98
ENSG00000168615	1010	protein_coding	ADAM9	6.41e-05	0.00328	-1.97
ENSG00000283103	479	lncRNA	---	0.00213	0.0459	-1.97
ENSG00000133027	1500	protein_coding	PEMT	0.000109	0.00494	-1.97
ENSG00000148218	831	protein_coding	ALAD	0.000197	0.00754	-1.95
ENSG00000135341	1140	protein_coding	MAP3K7	3.42e-05	0.00203	-1.95
ENSG00000085871	503	protein_coding	MGST2	0.00208	0.0454	-1.94
ENSG00000013588	16900	protein_coding	GPRC5A	3.59e-15	2.52e-12	-1.94
ENSG00000148671	1200	protein_coding	ADIRF	4.43e-05	0.00246	-1.93
ENSG00000151012	632	protein_coding	SLC7A11	0.0017	0.0393	-1.93
ENSG00000187837	1190	protein_coding	H1-2	8.49e-05	0.00403	-1.93
ENSG00000117122	1770	protein_coding	MFAP2	1.54e-05	0.00105	-1.92
ENSG00000138131	1580	protein_coding	LOXL4	0.000144	0.00611	-1.92
ENSG00000154889	962	protein_coding	MPPE1	0.000313	0.0112	-1.91
ENSG00000070961	5860	protein_coding	ATP2B1	1.79e-08	3.39e-06	-1.91
ENSG00000102226	4600	protein_coding	USP11	3.11e-09	7.66e-07	-1.9
ENSG00000158406	1340	protein_coding	H4C8	0.000108	0.00488	-1.89
ENSG00000180596	839	protein_coding	H2BC4	0.0015	0.0361	-1.89
ENSG00000128510	2560	protein_coding	CPA4	2.36e-07	3.17e-05	-1.89
ENSG00000091409	3630	protein_coding	ITGA6	3.66e-05	0.00212	-1.89
ENSG00000065054	907	protein_coding	NHERF2	0.000157	0.00648	-1.88
ENSG00000134853	1230	protein_coding	PDGFRA	0.000403	0.0136	-1.88
ENSG00000291050	634	lncRNA	TEKT4P2	0.000968	0.0257	-1.88
ENSG00000149582	900	protein_coding	TMEM25	0.000506	0.0162	-1.85
ENSG00000136859	1510	protein_coding	ANGPTL2	4.16e-06	0.000355	-1.84
ENSG00000095303	2840	protein_coding	PTGS1	7.8e-08	1.18e-05	-1.84
ENSG00000100836	772	protein_coding	PABPN1	0.000947	0.0254	-1.84
ENSG00000096093	835	protein_coding	EFHC1	0.00215	0.0462	-1.83
ENSG00000239306	1230	protein_coding	RBM14	0.000788	0.0222	-1.83
ENSG00000163359	6480	protein_coding	COL6A3	1.35e-08	2.68e-06	-1.83
ENSG00000129422	1170	protein_coding	MTUS1	0.00019	0.00739	-1.83
ENSG00000158773	589	protein_coding	USF1	0.00202	0.0441	-1.82
ENSG00000215012	978	protein_coding	RTL10	0.00166	0.0384	-1.82
ENSG00000149179	1510	protein_coding	CSTPP1	1.28e-05	0.000927	-1.81
ENSG00000102804	1130	protein_coding	TSC22D1	0.000566	0.0176	-1.81
ENSG00000159167	1230	protein_coding	STC1	0.000179	0.00709	-1.79
ENSG00000168209	2010	protein_coding	DDIT4	2.65e-05	0.00167	-1.79
ENSG00000100926	4140	protein_coding	TM9SF1	3.55e-08	6.22e-06	-1.78
ENSG00000160211	4620	protein_coding	G6PD	5.06e-07	5.98e-05	-1.78
ENSG00000148154	1410	protein_coding	UGCG	0.001	0.0262	-1.78
ENSG00000113194	2130	protein_coding	FAF2	4.13e-05	0.00232	-1.78
ENSG00000139211	1710	protein_coding	AMIGO2	0.00028	0.0102	-1.77
ENSG00000151500	1560	protein_coding	THYN1	0.0001	0.00467	-1.75
ENSG00000106538	4060	protein_coding	RARRES2	3.81e-06	0.000331	-1.75
ENSG00000052723	1100	protein_coding	SIKE1	0.000597	0.0184	-1.74
ENSG00000103051	2250	protein_coding	COG4	5.72e-06	0.00047	-1.72
ENSG00000137831	9770	protein_coding	UACA	5.01e-06	0.000415	-1.72
ENSG00000116044	2610	protein_coding	NFE2L2	2.94e-05	0.0018	-1.71
ENSG00000118985	1440	protein_coding	ELL2	0.00114	0.0289	-1.71
ENSG00000145675	2920	protein_coding	PIK3R1	1.4e-06	0.000139	-1.71
ENSG00000115084	2560	protein_coding	SLC35F5	0.000122	0.00531	-1.7
ENSG00000158864	6320	protein_coding	NDUFS2	3.79e-08	6.39e-06	-1.7
ENSG00000107984	9820	protein_coding	DKK1	3.45e-09	8.26e-07	-1.7
ENSG00000133943	1220	protein_coding	DGLUCY	0.00172	0.0394	-1.7
ENSG00000119705	2430	protein_coding	SLIRP	7.9e-05	0.00381	-1.68
ENSG00000119681	1500	protein_coding	LTBP2	0.000175	0.00705	-1.67
ENSG00000241489	1070	protein_coding	---	0.0011	0.0281	-1.67
ENSG00000106603	1050	protein_coding	COA1	0.00135	0.0333	-1.67
ENSG00000116729	2400	protein_coding	WLS	2.46e-05	0.00158	-1.67
ENSG00000033011	2850	protein_coding	ALG1	4.84e-05	0.00266	-1.65
ENSG00000112769	2700	protein_coding	LAMA4	8.19e-06	0.000638	-1.65
ENSG00000196628	1980	protein_coding	TCF4	0.000255	0.00939	-1.65
ENSG00000196154	3040	protein_coding	S100A4	6.5e-05	0.00329	-1.64
ENSG00000161011	27400	protein_coding	SQSTM1	1.56e-07	2.19e-05	-1.64
ENSG00000151491	1420	protein_coding	EPS8	0.000311	0.0112	-1.64
ENSG00000134013	19800	protein_coding	LOXL2	1.1e-08	2.27e-06	-1.63
ENSG00000111678	1850	protein_coding	C12orf57	0.000614	0.0189	-1.63
ENSG00000095383	1960	protein_coding	TBC1D2	0.00193	0.0428	-1.63
ENSG00000120820	2830	protein_coding	GLT8D2	3.01e-05	0.00183	-1.63
ENSG00000140350	1040	protein_coding	ANP32A	0.00162	0.0378	-1.63
ENSG00000131737	2250	protein_coding	KRT34	0.000573	0.0178	-1.62
ENSG00000154188	2350	protein_coding	ANGPT1	0.000959	0.0256	-1.62
ENSG00000234456	1320	lncRNA	MAGI2-AS3	0.00137	0.0336	-1.62
ENSG00000205220	2000	protein_coding	PSMB10	0.000995	0.0262	-1.61
ENSG00000198162	1380	protein_coding	MAN1A2	0.00149	0.036	-1.61
ENSG00000133884	3000	protein_coding	DPF2	6.63e-05	0.00332	-1.61
ENSG00000101150	9450	protein_coding	TPD52L2	2.21e-06	0.000204	-1.61
ENSG00000089737	3800	protein_coding	DDX24	2.87e-05	0.00177	-1.6
ENSG00000185475	6690	protein_coding	TMEM179B	1.52e-05	0.00105	-1.59
ENSG00000128606	11400	protein_coding	LRRC17	2.38e-06	0.000217	-1.59
ENSG00000114251	1540	protein_coding	WNT5A	0.000705	0.0207	-1.59
ENSG00000085117	2540	protein_coding	CD82	6.15e-05	0.00322	-1.58
ENSG00000177426	1930	protein_coding	TGIF1	0.000322	0.0114	-1.58
ENSG00000161204	2230	protein_coding	ABCF3	0.00143	0.0349	-1.58
ENSG00000006282	1990	protein_coding	SPATA20	0.000778	0.0219	-1.57
ENSG00000196611	7000	protein_coding	MMP1	8.45e-06	0.000653	-1.57
ENSG00000068438	2700	protein_coding	FTSJ1	0.000563	0.0176	-1.57
ENSG00000149090	23700	protein_coding	PAMR1	7.28e-07	8.09e-05	-1.57
ENSG00000124201	3780	protein_coding	ZNFX1	0.00135	0.0333	-1.56
ENSG00000235043	1480	processed_pseudogene	TECRP1	0.0022	0.0472	-1.56
ENSG00000213626	8930	protein_coding	LBH	6.14e-06	0.0005	-1.56
ENSG00000104823	3050	protein_coding	ECH1	0.000235	0.00879	-1.56
ENSG00000142396	2180	protein_coding	ERVK3-1	0.000349	0.0122	-1.54
ENSG00000118515	5660	protein_coding	SGK1	2.76e-05	0.00171	-1.53
ENSG00000166482	5570	protein_coding	MFAP4	4.58e-05	0.00253	-1.53
ENSG00000012822	2820	protein_coding	CALCOCO1	0.00145	0.0352	-1.53
ENSG00000147535	2170	protein_coding	PLPP5	0.000644	0.0194	-1.53
ENSG00000128335	2180	protein_coding	APOL2	0.000694	0.0205	-1.52
ENSG00000132475	15700	protein_coding	H3-3B	8.09e-07	8.61e-05	-1.52
ENSG00000164292	2850	protein_coding	RHOBTB3	0.000832	0.0231	-1.51
ENSG00000184178	2270	protein_coding	SCFD2	0.00153	0.0365	-1.51
ENSG00000128656	3670	protein_coding	CHN1	0.000791	0.0222	-1.51
ENSG00000198856	13900	protein_coding	OSTC	1.25e-05	0.000916	1.5
ENSG00000111832	2930	protein_coding	RWDD1	0.000408	0.0137	1.51
ENSG00000070540	3550	protein_coding	WIPI1	0.000456	0.015	1.51
ENSG00000119801	6920	protein_coding	YPEL5	0.000166	0.00679	1.51
ENSG00000170323	4970	protein_coding	FABP4	0.000181	0.00713	1.52
ENSG00000177879	3300	protein_coding	AP3S1	0.00025	0.00925	1.52
ENSG00000109846	2540	protein_coding	CRYAB	0.000648	0.0194	1.52
ENSG00000175166	6840	protein_coding	PSMD2	0.00222	0.0473	1.53
ENSG00000102172	6360	protein_coding	SMS	8.2e-05	0.00393	1.53
ENSG00000131711	7520	protein_coding	MAP1B	1.45e-05	0.00101	1.53
ENSG00000100320	8730	protein_coding	RBFOX2	1.41e-06	0.000139	1.53
ENSG00000113083	22400	protein_coding	LOX	1.82e-08	3.39e-06	1.53
ENSG00000155660	5100	protein_coding	PDIA4	3.29e-05	0.00196	1.54
ENSG00000143622	1970	protein_coding	RIT1	0.000513	0.0163	1.54
ENSG00000136560	2030	protein_coding	TANK	0.0016	0.0376	1.54
ENSG00000196230	40400	protein_coding	TUBB	5.42e-07	6.25e-05	1.54
ENSG00000166147	3630	protein_coding	FBN1	0.00039	0.0133	1.54
ENSG00000176014	31000	protein_coding	TUBB6	2.65e-05	0.00167	1.54
ENSG00000123416	61000	protein_coding	TUBA1B	3.64e-08	6.25e-06	1.54
ENSG00000182054	2630	protein_coding	IDH2	0.00231	0.0488	1.55
ENSG00000146197	3750	protein_coding	SCUBE3	0.00017	0.0069	1.55
ENSG00000176697	3260	protein_coding	BDNF	6.9e-05	0.00344	1.56
ENSG00000142871	23800	protein_coding	CCN1	0.000806	0.0225	1.56
ENSG00000162614	5310	protein_coding	NEXN	2.67e-05	0.00167	1.56
ENSG00000120805	3350	protein_coding	ARL1	0.000892	0.0244	1.56
ENSG00000132823	3170	protein_coding	OSER1	0.000361	0.0124	1.57
ENSG00000107796	174000	protein_coding	ACTA2	1.6e-09	4.41e-07	1.57
ENSG00000034152	5860	protein_coding	MAP2K3	2.14e-05	0.00142	1.57
ENSG00000175334	2470	protein_coding	BANF1	0.00072	0.0209	1.57
ENSG00000145782	3000	protein_coding	ATG12	0.000156	0.00648	1.58
ENSG00000166411	1440	protein_coding	IDH3A	0.000709	0.0207	1.58
ENSG00000134668	5240	protein_coding	SPOCD1	9.33e-05	0.00441	1.58
ENSG00000154813	1860	protein_coding	DPH3	0.000552	0.0174	1.58
ENSG00000272886	1720	protein_coding	DCP1A	0.00172	0.0394	1.59
ENSG00000137463	3460	protein_coding	MGARP	3.93e-06	0.000338	1.59
ENSG00000249915	5620	protein_coding	PDCD6	1.54e-06	0.000148	1.6
ENSG00000099622	1430	protein_coding	CIRBP	0.00201	0.0439	1.61
ENSG00000129128	1670	protein_coding	SPCS3	0.000362	0.0124	1.61
ENSG00000117143	3410	protein_coding	UAP1	1.31e-05	0.000927	1.62
ENSG00000067082	6090	protein_coding	KLF6	6.55e-07	7.37e-05	1.62
ENSG00000144566	1970	protein_coding	RAB5A	0.00192	0.0428	1.63
ENSG00000213080	2050	processed_pseudogene	---	0.000274	0.00998	1.63
ENSG00000166347	1900	protein_coding	CYB5A	0.00116	0.0292	1.63
ENSG00000147853	1660	protein_coding	AK3	0.00109	0.028	1.63
ENSG00000112078	1010	protein_coding	KCTD20	0.00162	0.0378	1.64
ENSG00000150787	2330	protein_coding	PTS	5.9e-05	0.00314	1.64
ENSG00000163597	1090	lncRNA	SNHG16	0.00162	0.0378	1.64
ENSG00000289694	2520	protein_coding	---	0.00181	0.0411	1.65
ENSG00000139329	10200	protein_coding	LUM	3.29e-06	0.000291	1.65
ENSG00000181104	1430	protein_coding	F2R	0.000505	0.0162	1.66
ENSG00000128245	1030	protein_coding	YWHAH	0.00195	0.043	1.66
ENSG00000112576	3030	protein_coding	CCND3	0.00155	0.0367	1.66
ENSG00000138757	1790	protein_coding	G3BP2	0.000487	0.0157	1.66
ENSG00000113575	1560	protein_coding	PPP2CA	0.00197	0.0434	1.66
ENSG00000073008	4020	protein_coding	PVR	0.00113	0.0287	1.66
ENSG00000109220	1100	protein_coding	CHIC2	0.00153	0.0365	1.67
ENSG00000154640	828	protein_coding	BTG3	0.0016	0.0376	1.68
ENSG00000080824	14500	protein_coding	HSP90AA1	2.26e-10	6.88e-08	1.68
ENSG00000138758	10000	protein_coding	SEPTIN11	1.52e-09	4.34e-07	1.69
ENSG00000235162	19300	protein_coding	C12orf75	4.59e-09	1.07e-06	1.7
ENSG00000120742	3590	protein_coding	SERP1	0.00011	0.00494	1.7
ENSG00000102024	3590	protein_coding	PLS3	0.000458	0.0151	1.7
ENSG00000173726	1030	protein_coding	TOMM20	0.000924	0.0249	1.7
ENSG00000136156	4650	protein_coding	ITM2B	0.000147	0.00618	1.71
ENSG00000213639	2940	protein_coding	PPP1CB	0.00232	0.049	1.71
ENSG00000154447	2100	protein_coding	SH3RF1	6.27e-05	0.00324	1.71
ENSG00000127314	1580	protein_coding	RAP1B	0.000114	0.00508	1.71
ENSG00000111711	1300	protein_coding	GOLT1B	0.00065	0.0194	1.73
ENSG00000197965	3300	protein_coding	MPZL1	4.33e-07	5.26e-05	1.73
ENSG00000213949	1090	protein_coding	ITGA1	0.00048	0.0156	1.74
ENSG00000073712	1800	protein_coding	FERMT2	7.5e-06	0.000594	1.74
ENSG00000159200	11200	protein_coding	RCAN1	3.24e-07	4.04e-05	1.74
ENSG00000166734	1000	protein_coding	GOLM2	0.000801	0.0224	1.75
ENSG00000168710	1360	protein_coding	AHCYL1	0.000883	0.0242	1.75
ENSG00000136802	1080	protein_coding	LRRC8A	0.000176	0.00705	1.76
ENSG00000003402	1210	protein_coding	CFLAR	5.17e-05	0.00282	1.78
ENSG00000145244	2860	protein_coding	CORIN	2.7e-06	0.000244	1.79
ENSG00000152492	1800	protein_coding	CCDC50	1.31e-05	0.000927	1.79
ENSG00000257218	862	protein_coding	GATC	0.00042	0.0141	1.79
ENSG00000134851	1110	protein_coding	TMEM165	0.000172	0.00695	1.8
ENSG00000135334	874	protein_coding	AKIRIN2	0.00145	0.0352	1.8
ENSG00000134363	1000	protein_coding	FST	0.00012	0.00528	1.81
ENSG00000187193	600	protein_coding	MT1X	0.00158	0.0373	1.81
ENSG00000137267	6180	protein_coding	TUBB2A	1.82e-08	3.39e-06	1.81
ENSG00000128422	2650	protein_coding	KRT17	0.000239	0.00891	1.81
ENSG00000122705	3260	protein_coding	CLTA	0.000665	0.0198	1.82
ENSG00000071127	12600	protein_coding	WDR1	1.61e-12	7.72e-10	1.82
ENSG00000163743	904	protein_coding	RCHY1	0.000367	0.0125	1.83
ENSG00000186594	699	lncRNA	MIR22HG	0.000985	0.0261	1.83
ENSG00000196368	1030	protein_coding	NUDT11	0.000401	0.0136	1.83
ENSG00000197885	1110	protein_coding	NKIRAS1	0.000117	0.00514	1.83
ENSG00000128294	1690	protein_coding	TPST2	0.000145	0.00613	1.84
ENSG00000165996	951	protein_coding	HACD1	0.000899	0.0245	1.85
ENSG00000186340	3170	protein_coding	THBS2	4.47e-08	7.14e-06	1.87
ENSG00000135074	5140	protein_coding	ADAM19	4.88e-08	7.66e-06	1.87
ENSG00000183087	5140	protein_coding	GAS6	6.2e-05	0.00323	1.87
ENSG00000131015	2550	protein_coding	ULBP2	1.02e-07	1.49e-05	1.88
ENSG00000235655	628	processed_pseudogene	H3P6	0.000841	0.0232	1.89
ENSG00000182247	772	protein_coding	UBE2E2	0.00051	0.0163	1.89
ENSG00000167553	11800	protein_coding	TUBA1C	1.8e-10	5.65e-08	1.89
ENSG00000198542	759	protein_coding	ITGBL1	0.001	0.0262	1.9
ENSG00000156171	1030	protein_coding	DRAM2	5.5e-05	0.00295	1.9
ENSG00000131378	712	protein_coding	RFTN1	0.00189	0.0424	1.9
ENSG00000286140	631	protein_coding	DERPC	0.00178	0.0407	1.9
ENSG00000169902	1470	protein_coding	TPST1	5.99e-05	0.00318	1.92
ENSG00000171793	1570	protein_coding	CTPS1	2.2e-06	0.000204	1.92
ENSG00000116641	602	protein_coding	DOCK7	0.00133	0.0331	1.92
ENSG00000164032	13000	protein_coding	H2AZ1	6.96e-14	4.23e-11	1.93
ENSG00000182934	4770	protein_coding	SRPRA	1.7e-10	5.53e-08	1.94
ENSG00000112237	819	protein_coding	CCNC	0.000334	0.0117	1.96
ENSG00000180801	4910	protein_coding	ARSJ	3.28e-12	1.42e-09	1.98
ENSG00000126214	672	protein_coding	KLC1	0.000317	0.0113	1.98
ENSG00000135842	478	protein_coding	NIBAN1	0.00104	0.0268	2
ENSG00000104131	882	protein_coding	EIF3J	0.000694	0.0205	2.02
ENSG00000137124	1860	protein_coding	ALDH1B1	4.65e-07	5.58e-05	2.03
ENSG00000175906	1200	protein_coding	ARL4D	1.75e-06	0.000164	2.04
ENSG00000169439	2630	protein_coding	SDC2	3.99e-08	6.61e-06	2.07
ENSG00000140937	1920	protein_coding	CDH11	3.17e-07	4.04e-05	2.07
ENSG00000167193	819	protein_coding	CRK	0.000291	0.0105	2.08
ENSG00000162702	780	protein_coding	ZNF281	0.000219	0.00827	2.09
ENSG00000181192	459	protein_coding	DHTKD1	0.000701	0.0206	2.09
ENSG00000117758	975	protein_coding	STX12	3.9e-05	0.00222	2.09
ENSG00000164402	633	protein_coding	SEPTIN8	0.000104	0.00476	2.11
ENSG00000106617	684	protein_coding	PRKAG2	3.9e-05	0.00222	2.11
ENSG00000288781	472	lncRNA	---	0.000475	0.0155	2.14
ENSG00000213281	413	protein_coding	NRAS	0.000776	0.0219	2.14
ENSG00000110536	1800	protein_coding	PTPMT1	5.98e-07	6.82e-05	2.17
ENSG00000160613	1530	protein_coding	PCSK7	1.04e-07	1.51e-05	2.18
ENSG00000065534	9000	protein_coding	MYLK	3.2e-12	1.42e-09	2.18
ENSG00000129292	474	protein_coding	PHF20L1	0.000191	0.00741	2.19
ENSG00000140943	915	protein_coding	MBTPS1	1.3e-05	0.000927	2.2
ENSG00000168214	1240	protein_coding	RBPJ	3.65e-07	4.49e-05	2.25
ENSG00000162368	2360	protein_coding	CMPK1	8.13e-07	8.61e-05	2.25
ENSG00000100592	371	protein_coding	DAAM1	0.00227	0.0481	2.26
ENSG00000111817	443	protein_coding	DSE	0.000477	0.0155	2.28
ENSG00000159251	3430	protein_coding	ACTC1	8.21e-12	3.4e-09	2.29
ENSG00000164136	374	protein_coding	IL15	0.00113	0.0286	2.3
ENSG00000128923	2260	protein_coding	MINDY2	1.81e-07	2.5e-05	2.31
ENSG00000174136	2450	protein_coding	RGMB	3.8e-10	1.12e-07	2.31
ENSG00000117069	1540	protein_coding	ST6GALNAC5	1.66e-06	0.000157	2.34
ENSG00000148677	624	protein_coding	ANKRD1	1.42e-05	0.000997	2.35
ENSG00000122644	451	protein_coding	ARL4A	0.000105	0.00479	2.37
ENSG00000148572	1390	protein_coding	NRBF2	1.65e-09	4.43e-07	2.4
ENSG00000163171	2610	protein_coding	CDC42EP3	2.82e-09	7.33e-07	2.41
ENSG00000182768	6640	protein_coding	NGRN	4.46e-17	5.08e-14	2.41
ENSG00000164080	283	protein_coding	RAD54L2	0.0011	0.028	2.41
ENSG00000111145	399	protein_coding	ELK3	0.000362	0.0124	2.43
ENSG00000059804	1910	protein_coding	SLC2A3	6.16e-11	2.16e-08	2.44
ENSG00000143033	720	protein_coding	MTF2	6.85e-06	0.000547	2.44
ENSG00000038427	493	protein_coding	VCAN	0.00049	0.0158	2.45
ENSG00000114529	388	protein_coding	C3orf52	0.00019	0.00739	2.46
ENSG00000174099	6560	protein_coding	MSRB3	4.85e-21	7.36e-18	2.48
ENSG00000054277	272	protein_coding	OPN3	0.00175	0.0401	2.48
ENSG00000149201	1590	protein_coding	CCDC81	7.96e-09	1.73e-06	2.49
ENSG00000113070	399	protein_coding	HBEGF	0.00019	0.00739	2.49
ENSG00000153179	639	protein_coding	RASSF3	7.33e-05	0.00357	2.53
ENSG00000138829	929	protein_coding	FBN2	6.93e-08	1.07e-05	2.53
ENSG00000174574	1200	protein_coding	AKIRIN1	1e-05	0.000763	2.53
ENSG00000157483	387	protein_coding	MYO1E	0.000102	0.0047	2.53
ENSG00000165757	679	protein_coding	JCAD	8.73e-06	0.000669	2.56
ENSG00000047932	338	protein_coding	GOPC	0.000127	0.00552	2.56
ENSG00000147027	1070	protein_coding	TMEM47	9.3e-07	9.74e-05	2.58
ENSG00000135048	299	protein_coding	CEMIP2	0.000721	0.0209	2.62
ENSG00000145284	378	protein_coding	SCD5	0.000297	0.0107	2.64
ENSG00000153310	497	protein_coding	CYRIB	1.02e-05	0.00077	2.64
ENSG00000117174	488	protein_coding	ZNHIT6	2.42e-05	0.00156	2.65
ENSG00000130176	10400	protein_coding	CNN1	1.07e-20	1.39e-17	2.67
ENSG00000198513	318	protein_coding	ATL1	0.000354	0.0124	2.7
ENSG00000060718	229	protein_coding	COL11A1	0.0009	0.0245	2.73
ENSG00000113578	1370	protein_coding	FGF1	1.87e-11	7.43e-09	2.77
ENSG00000163661	285	protein_coding	PTX3	0.00045	0.0149	2.85
ENSG00000198964	197	protein_coding	SGMS1	0.000267	0.00976	3.39
ENSG00000109062	297	protein_coding	NHERF1	9.67e-05	0.00452	3.4
ENSG00000140521	162	protein_coding	POLG	0.000992	0.0262	3.43
ENSG00000197933	152	protein_coding	ZNF823	0.000769	0.0219	3.52
ENSG00000138798	395	protein_coding	EGF	1.85e-07	2.52e-05	3.56
ENSG00000197646	4290	protein_coding	PDCD1LG2	5.95e-38	2.71e-34	3.78
ENSG00000091972	141	protein_coding	CD200	0.00233	0.049	3.79
ENSG00000109072	126	protein_coding	VTN	0.000563	0.0176	3.92
ENSG00000025423	433	protein_coding	HSD17B6	5.39e-07	6.25e-05	4.1
ENSG00000187231	180	protein_coding	SESTD1	4.02e-05	0.00228	4.69
ENSG00000166920	167	protein_coding	C15orf48	3.27e-05	0.00196	5.03
ENSG00000092969	194	protein_coding	TGFB2	2.96e-07	3.86e-05	5.58
ENSG00000180332	215	protein_coding	KCTD4	1.75e-05	0.00117	6.28
ENSG00000156463	166	protein_coding	SH3RF2	3.56e-05	0.00209	7
ENSG00000023445	151	protein_coding	BIRC3	0.000114	0.00508	7.18
ENSG00000163347	150	protein_coding	CLDN1	1.05e-06	0.000108	9.2
ENSG00000163017	3740	protein_coding	ACTG2	8.37e-63	7.63e-59	12.2

## Sheet: Endometrioma_FC2
Ensembl	Total counts	gene_biotype	gene_name	P-value (Endometrioma_ vs Endometriosis_)	FDR step up (Endometrioma_ vs Endometriosis_)	Fold change (Endometrioma_ vs Endometriosis_)
ENSG00000188959	2145.07	protein_coding	C9orf152	9.37047e-26	3.51376e-23	-636.786
ENSG00000132746	1383.13	protein_coding	ALDH3B2	6.2913e-23	1.65139e-20	-410.566
ENSG00000167858	1904.71	protein_coding	TEKT1	9.08704e-22	2.14403e-19	-315.828
ENSG00000170099	1651.82	protein_coding	SERPINA6	2.37638e-13	1.0353e-11	-265.059
ENSG00000179902	886.625	protein_coding	CFAP276	3.11908e-24	9.63198e-22	-262.359
ENSG00000167346	12009.7	protein_coding	MMP26	2.60754e-18	3.14688e-16	-255.694
ENSG00000250366	974.748	protein_coding	TUNAR	4.53503e-26	1.7855e-23	-235.549
ENSG00000249955	3318.13	lncRNA	---	5.13013e-27	2.29208e-24	-234.587
ENSG00000170893	2555.81	protein_coding	TRH	1.55443e-13	7.08056e-12	-225.369
ENSG00000243910	1498.74	protein_coding	TUBA4B	5.98916e-17	5.79569e-15	-198.586
ENSG00000124664	3758.27	protein_coding	SPDEF	1.79353e-35	2.69017e-32	-162.403
ENSG00000165309	974.227	protein_coding	ARMC3	1.26377e-18	1.66904e-16	-161.466
ENSG00000236318	984.614	lncRNA	LINC02888	5.9218e-21	1.15126e-18	-158.782
ENSG00000203985	1076.66	protein_coding	LDLRAD1	2.49405e-16	2.13765e-14	-154.359
ENSG00000186471	338.723	protein_coding	AKAP14	4.00343e-15	2.60272e-13	-150.013
ENSG00000122735	869.47	protein_coding	DNAI1	1.42686e-15	1.04399e-13	-141.477
ENSG00000145103	702.926	protein_coding	ILDR1	1.1541e-19	1.80858e-17	-139.868
ENSG00000151715	368.923	protein_coding	TMEM45B	4.38488e-10	9.60146e-09	-133.444
ENSG00000137473	297.493	protein_coding	TTC29	1.33509e-11	4.20403e-10	-131.778
ENSG00000248515	626.379	lncRNA	---	3.95522e-15	2.57937e-13	-124.871
ENSG00000267795	1808.24	protein_coding	SMIM22	3.05073e-28	1.60156e-25	-116.479
ENSG00000160838	318.303	protein_coding	LRRC71	5.77999e-12	1.93888e-10	-115.146
ENSG00000166959	5233.93	protein_coding	MS4A8	8.80994e-10	1.77543e-08	-110.563
ENSG00000165215	3437.46	protein_coding	CLDN3	1.87359e-25	6.66839e-23	-109.956
ENSG00000124935	11440.3	protein_coding	SCGB1D2	4.05799e-13	1.70427e-11	-108.087
ENSG00000241111	290.525	lncRNA	PRICKLE2-AS1	9.35095e-13	3.66344e-11	-104.824
ENSG00000105289	236.929	protein_coding	TJP3	2.14876e-19	3.13346e-17	-104.817
ENSG00000188931	1142.26	protein_coding	CFAP126	1.06541e-16	9.94333e-15	-103.026
ENSG00000124237	3241.23	protein_coding	C20orf85	1.48077e-18	1.91943e-16	-102.781
ENSG00000225356	487.679	processed_pseudogene	---	3.98803e-21	8.37447e-19	-96.6755
ENSG00000197745	2965.65	protein_coding	SCGB1D4	1.71979e-06	1.48007e-05	-93.9798
ENSG00000259120	975.945	protein_coding	SMIM6	4.89176e-20	8.02515e-18	-92.6727
ENSG00000253313	634.978	protein_coding	C1orf210	5.17233e-21	1.03442e-18	-91.8861
ENSG00000169562	1785.75	protein_coding	GJB1	1.67173e-18	2.10207e-16	-91.1642
ENSG00000164972	1508.84	protein_coding	C9orf24	4.52353e-21	9.22229e-19	-90.2143
ENSG00000133115	364.661	protein_coding	STOML3	4.7321e-12	1.62423e-10	-87.2356
ENSG00000156206	392.444	protein_coding	CFAP161	5.02203e-11	1.3678e-09	-83.0836
ENSG00000176029	430.636	protein_coding	C11orf16	1.49905e-13	6.87307e-12	-82.8433
ENSG00000102837	1142.12	protein_coding	OLFM4	6.48371e-07	6.24547e-06	-82.668
ENSG00000187492	1212.83	protein_coding	CDHR4	6.88311e-10	1.43676e-08	-82.4931
ENSG00000169347	867.972	protein_coding	GP2	1.71659e-05	0.000110201	-81.5691
ENSG00000052344	4944.02	protein_coding	PRSS8	7.68545e-32	7.68509e-29	-80.1996
ENSG00000285972	1531.8	lncRNA	CERNA2	6.83351e-25	2.31447e-22	-79.7264
ENSG00000291116	733.81	lncRNA	PLAC9P1	2.87792e-29	1.72667e-26	-79.6638
ENSG00000258548	314.926	lncRNA	LINC00645	1.52685e-13	6.98527e-12	-75.4654
ENSG00000124205	2492.07	protein_coding	EDN3	5.78157e-21	1.13465e-18	-74.8961
ENSG00000183888	574.633	protein_coding	SRARP	2.38958e-11	7.06743e-10	-73.6594
ENSG00000152611	1693.05	protein_coding	CAPSL	1.76804e-15	1.26283e-13	-70.269
ENSG00000169550	158.398	protein_coding	MUC15	8.99607e-13	3.53761e-11	-70.0753
ENSG00000110195	943.731	protein_coding	FOLR1	1.62273e-16	1.45003e-14	-69.7538
ENSG00000129354	3623.66	protein_coding	AP1M2	5.88955e-22	1.40539e-19	-68.1634
ENSG00000168350	3620.75	protein_coding	DEGS2	6.35852e-32	7.02751e-29	-66.8912
ENSG00000166596	940.431	protein_coding	CFAP52	4.03632e-13	1.69857e-11	-65.8876
ENSG00000167183	1288.42	protein_coding	PRR15L	9.97695e-14	4.77235e-12	-65.5074
ENSG00000286523	332.256	lncRNA	---	4.00826e-14	2.12014e-12	-64.9574
ENSG00000106541	6177.3	protein_coding	AGR2	2.51298e-17	2.61238e-15	-64.7275
ENSG00000134716	1171.95	protein_coding	CYP2J2	1.64646e-13	7.45132e-12	-63.2151
ENSG00000188817	2336.47	protein_coding	SNTN	7.08485e-16	5.61414e-14	-62.6079
ENSG00000074211	437.646	protein_coding	PPP2R2C	1.26373e-15	9.41032e-14	-62.086
ENSG00000105707	1526.28	protein_coding	HPN	4.5915e-26	1.7855e-23	-61.048
ENSG00000178750	252.999	protein_coding	STX19	4.53512e-12	1.56633e-10	-60.2499
ENSG00000183644	909.385	protein_coding	HOATZ	1.74781e-14	1.00279e-12	-59.5843
ENSG00000163263	164.264	protein_coding	CFAP141	4.42661e-10	9.66261e-09	-59.0892
ENSG00000116299	6151.63	protein_coding	ELAPOR1	2.36921e-36	4.14591e-33	-59.036
ENSG00000251459	695.125	lncRNA	---	6.76089e-06	4.88212e-05	-58.1046
ENSG00000172987	696.295	protein_coding	HPSE2	3.08418e-22	7.71009e-20	-57.5442
ENSG00000129654	235.361	protein_coding	FOXJ1	1.72724e-12	6.38563e-11	-56.3486
ENSG00000160472	659.457	protein_coding	TMEM190	7.69948e-10	1.57945e-08	-56.3298
ENSG00000157856	742.313	protein_coding	DRC1	1.81283e-11	5.54922e-10	-56.0839
ENSG00000128408	501.039	protein_coding	RIBC2	3.55792e-17	3.59196e-15	-54.6599
ENSG00000140254	1430.4	protein_coding	DUOXA1	3.97791e-08	5.2437e-07	-54.3642
ENSG00000275713	276.065	protein_coding	H2BC9	2.10041e-13	9.24664e-12	-54.1635
ENSG00000170482	532.624	protein_coding	SLC23A1	7.72247e-10	1.58055e-08	-53.2468
ENSG00000102387	179.389	protein_coding	TAF7L	5.99734e-15	3.74428e-13	-53.1385
ENSG00000124490	222.646	protein_coding	CRISP2	1.38621e-09	2.65351e-08	-53.0316
ENSG00000272398	14961.4	protein_coding	CD24	9.26742e-24	2.62982e-21	-52.2689
ENSG00000188523	424.317	protein_coding	CFAP77	4.87307e-09	8.1021e-08	-51.8466
ENSG00000117472	14641.7	protein_coding	TSPAN1	3.06432e-18	3.63546e-16	-51.7584
ENSG00000170231	247.407	protein_coding	FABP6	9.81451e-11	2.5195e-09	-51.3241
ENSG00000213085	908.875	protein_coding	CFAP45	3.26588e-15	2.20515e-13	-49.8751
ENSG00000186973	1553.05	protein_coding	CFAP144	5.18189e-16	4.16914e-14	-49.8547
ENSG00000094755	9049.19	protein_coding	GABRP	1.54429e-09	2.91624e-08	-49.2319
ENSG00000184564	531.479	protein_coding	SLITRK6	3.02207e-11	8.75317e-10	-49.0096
ENSG00000260676	9595.84	lncRNA	LINC01541	9.3745e-07	8.56637e-06	-48.0443
ENSG00000214049	13729.1	lncRNA	UCA1	1.69397e-08	2.44816e-07	-47.5167
ENSG00000100557	241.874	protein_coding	CCDC198	9.72194e-09	1.49233e-07	-47.148
ENSG00000184363	105.341	protein_coding	PKP3	5.37484e-11	1.45259e-09	-46.6426
ENSG00000113924	4532.09	protein_coding	HGD	5.63438e-07	5.5092e-06	-46.499
ENSG00000160188	3113.53	protein_coding	RSPH1	1.86503e-14	1.05848e-12	-46.4863
ENSG00000154269	1431.12	protein_coding	ENPP3	2.43218e-11	7.17321e-10	-46.1373
ENSG00000174607	640.73	protein_coding	UGT8	2.28646e-23	6.31754e-21	-46.0563
ENSG00000108511	1580.49	protein_coding	HOXB6	3.65566e-17	3.67297e-15	-45.9477
ENSG00000259342	2116.48	lncRNA	---	1.66931e-13	7.53848e-12	-45.8992
ENSG00000259485	155.352	lncRNA	LINC02253	6.9074e-14	3.43717e-12	-45.8241
ENSG00000035499	220.797	protein_coding	DEPDC1B	3.09287e-13	1.32816e-11	-44.4986
ENSG00000153347	436.573	protein_coding	FAM81B	1.24698e-05	8.37124e-05	-44.3767
ENSG00000134258	2779.56	protein_coding	VTCN1	1.50585e-09	2.85456e-08	-43.8772
ENSG00000261183	493.383	lncRNA	SPINT1-AS1	2.97963e-19	4.28556e-17	-43.0049
ENSG00000163501	1007.39	protein_coding	IHH	2.27867e-07	2.4767e-06	-42.8552
ENSG00000173467	2924.28	protein_coding	AGR3	1.49777e-08	2.20096e-07	-42.6069
ENSG00000145491	1239.1	protein_coding	ROPN1L	3.7934e-15	2.4971e-13	-42.5637
ENSG00000157992	1751.23	protein_coding	KRTCAP3	5.75748e-31	4.65005e-28	-42.1416
ENSG00000266373	142.68	processed_pseudogene	---	2.90693e-13	1.25344e-11	-41.8745
ENSG00000105519	15898.3	protein_coding	CAPS	2.57233e-41	6.75204e-38	-41.8229
ENSG00000167748	220.216	protein_coding	KLK1	4.19419e-09	7.097e-08	-41.7668
ENSG00000181378	237.333	protein_coding	CFAP65	5.31023e-09	8.76178e-08	-41.6929
ENSG00000290230	94.3819	protein_coding	---	6.70393e-11	1.78197e-09	-41.6247
ENSG00000162004	846.488	protein_coding	CCDC78	3.24501e-11	9.27101e-10	-41.5523
ENSG00000204711	402.362	protein_coding	CFAP95	1.82115e-10	4.37939e-09	-41.2865
ENSG00000006377	1363.77	protein_coding	DLX6	4.82539e-25	1.66112e-22	-41.2712
ENSG00000134398	141.2	protein_coding	ERN2	7.7296e-08	9.54226e-07	-41.1586
ENSG00000011677	112.587	protein_coding	GABRA3	2.12262e-09	3.85913e-08	-40.7941
ENSG00000285417	13098.7	transcribed_unitary_pseudogene	---	1.95887e-15	1.39438e-13	-40.4369
ENSG00000185681	713.042	protein_coding	MORN5	2.96597e-16	2.5013e-14	-40.1384
ENSG00000171234	3853.92	protein_coding	UGT2B7	4.52788e-08	5.89467e-07	-40.1024
ENSG00000261241	395.594	lncRNA	LINC02128	1.87409e-16	1.64661e-14	-39.9782
ENSG00000004838	2752.3	protein_coding	ZMYND10	1.07062e-17	1.16487e-15	-39.9498
ENSG00000088002	527.228	protein_coding	SULT2B1	2.70849e-08	3.7125e-07	-39.9363
ENSG00000162598	350.576	protein_coding	C1orf87	2.02587e-08	2.87052e-07	-39.8291
ENSG00000105696	502.337	protein_coding	TMEM59L	7.4669e-23	1.93577e-20	-39.7588
ENSG00000164287	629.851	protein_coding	CDC20B	6.47282e-09	1.04235e-07	-39.4335
ENSG00000175707	1012.56	protein_coding	KDF1	3.4314e-28	1.75746e-25	-39.2906
ENSG00000187726	665.154	protein_coding	DNAJB13	3.3944e-14	1.82299e-12	-39.2725
ENSG00000124939	12698.6	protein_coding	SCGB2A1	1.51219e-10	3.7053e-09	-39.2424
ENSG00000158014	251.987	protein_coding	SLC30A2	6.64555e-06	4.81705e-05	-39.0763
ENSG00000105877	411.561	protein_coding	DNAH11	6.56004e-11	1.74594e-09	-38.2799
ENSG00000165807	201.666	protein_coding	PPP1R36	9.96309e-10	1.98496e-08	-38.2022
ENSG00000133665	560.248	protein_coding	DYDC2	1.0028e-12	3.88521e-11	-37.8486
ENSG00000286176	396.28	lncRNA	---	5.0501e-13	2.08344e-11	-37.8013
ENSG00000125144	1919.96	protein_coding	MT1G	1.85284e-11	5.64699e-10	-37.4683
ENSG00000100604	249.962	protein_coding	CHGA	1.86552e-13	8.2996e-12	-37.4468
ENSG00000160401	538.499	protein_coding	CFAP157	3.29283e-12	1.17197e-10	-37.3251
ENSG00000119457	1410.92	protein_coding	SLC46A2	3.8436e-15	2.52224e-13	-36.2677
ENSG00000119888	10431.1	protein_coding	EPCAM	9.32383e-21	1.70253e-18	-35.8897
ENSG00000286830	222.965	lncRNA	---	6.91368e-07	6.61414e-06	-35.7492
ENSG00000189143	7430.27	protein_coding	CLDN4	3.52679e-10	7.90386e-09	-34.8534
ENSG00000093009	866.11	protein_coding	CDC45	1.49649e-18	1.9279e-16	-34.7047
ENSG00000095596	2730.2	protein_coding	CYP26A1	3.95534e-08	5.21723e-07	-33.8694
ENSG00000167751	268.977	protein_coding	KLK2	1.30061e-10	3.22831e-09	-33.5547
ENSG00000123977	114.633	protein_coding	DAW1	8.22678e-05	0.000431238	-33.3873
ENSG00000165125	189.835	protein_coding	TRPV6	1.27713e-11	4.04502e-10	-33.227
ENSG00000166828	643.665	protein_coding	SCNN1G	8.1705e-09	1.28519e-07	-32.9576
ENSG00000162062	374.455	protein_coding	TEDC2	4.14918e-19	5.77011e-17	-32.8504
ENSG00000039139	391.903	protein_coding	DNAH5	2.91161e-10	6.64574e-09	-32.8309
ENSG00000215187	838.088	protein_coding	FAM166B	4.83437e-14	2.5253e-12	-32.6607
ENSG00000103375	91.3349	protein_coding	AQP8	4.19042e-09	7.09635e-08	-32.4544
ENSG00000139537	1145.8	protein_coding	CCDC65	2.05796e-19	3.0649e-17	-32.2224
ENSG00000130545	675.947	protein_coding	CRB3	3.86778e-26	1.56191e-23	-31.8587
ENSG00000277749	270.228	lncRNA	---	3.54541e-11	1.00105e-09	-31.7524
ENSG00000162643	245.535	protein_coding	DNAI3	3.38989e-09	5.87813e-08	-31.7369
ENSG00000167749	532.071	protein_coding	KLK4	3.68098e-13	1.56156e-11	-30.915
ENSG00000132698	2214.93	protein_coding	RAB25	9.18359e-14	4.43325e-12	-30.4078
ENSG00000174950	129.334	protein_coding	CD164L2	8.81319e-07	8.13844e-06	-30.2936
ENSG00000277639	1163.17	protein_coding	CHD9NB	4.94883e-07	4.89729e-06	-30.1228
ENSG00000146038	2245.82	protein_coding	DCDC2	2.52137e-26	1.05892e-23	-29.9632
ENSG00000164746	127.575	protein_coding	C7orf57	1.04976e-07	1.25389e-06	-29.8136
ENSG00000240990	1870.97	lncRNA	HOXA11-AS	1.21904e-16	1.12275e-14	-29.6733
ENSG00000236975	130.176	lncRNA	LINC02814	2.36379e-07	2.55335e-06	-29.64
ENSG00000101443	13410	protein_coding	WFDC2	5.33835e-31	4.484e-28	-29.4197
ENSG00000164185	298.186	protein_coding	ZNF474	8.57847e-09	1.34232e-07	-29.0356
ENSG00000135373	4128.86	protein_coding	EHF	3.66556e-28	1.83269e-25	-28.999
ENSG00000183668	80.7156	protein_coding	PSG9	5.74431e-05	0.000315441	-28.9401
ENSG00000272514	647.635	protein_coding	CFAP206	9.78524e-13	3.81933e-11	-28.7449
ENSG00000157315	468.006	protein_coding	TMED6	1.8977e-07	2.11405e-06	-28.3001
ENSG00000096006	2587.97	protein_coding	CRISP3	1.82462e-06	1.56389e-05	-28.0235
ENSG00000131096	146.928	protein_coding	PYY	2.75437e-08	3.76802e-07	-27.9528
ENSG00000253978	358.458	lncRNA	TENM2-AS1	0.00110493	0.0040268	-27.5429
ENSG00000174827	273.265	protein_coding	PDZK1	5.98985e-05	0.000327214	-27.5418
ENSG00000162174	20971.8	protein_coding	ASRGL1	3.95271e-24	1.19122e-21	-27.5362
ENSG00000213376	59.4406	processed_pseudogene	GAPDHP71	5.81209e-07	5.65561e-06	-26.261
ENSG00000228278	90.4884	protein_coding	ORM2	1.4791e-07	1.69725e-06	-26.2319
ENSG00000181234	534.831	protein_coding	TMEM132C	4.99194e-15	3.17653e-13	-26.1229
ENSG00000276289	73.0771	artifact	---	3.50062e-05	0.00020499	-26.0179
ENSG00000105880	5796.41	protein_coding	DLX5	3.97092e-24	1.19122e-21	-25.0708
ENSG00000163132	2004.42	protein_coding	MSX1	2.3569e-45	1.23731e-41	-25.0634
ENSG00000122133	9662.37	protein_coding	PAEP	1.64466e-05	0.000106168	-24.8964
ENSG00000064655	2999.45	protein_coding	EYA2	2.79439e-30	1.95598e-27	-24.8018
ENSG00000066032	1218.75	protein_coding	CTNNA2	2.25009e-11	6.6926e-10	-24.4242
ENSG00000290957	68.01	lncRNA	---	4.53544e-06	3.46831e-05	-24.1396
ENSG00000164855	84.5169	protein_coding	TMEM184A	1.1742e-07	1.37672e-06	-23.8946
ENSG00000186198	204.562	protein_coding	SLC51B	6.52261e-09	1.04796e-07	-23.6637
ENSG00000140481	578.213	protein_coding	CCDC33	2.1767e-13	9.52262e-12	-23.5871
ENSG00000125965	53.4818	protein_coding	GDF5	0.000244425	0.00111097	-23.5747
ENSG00000158402	420.996	protein_coding	CDC25C	4.41651e-10	9.65061e-09	-23.4977
ENSG00000180176	127.969	protein_coding	TH	0.000119893	0.000598012	-23.4733
ENSG00000171509	1193.49	protein_coding	RXFP1	6.44159e-14	3.25161e-12	-23.0966
ENSG00000124003	150.338	protein_coding	MOGAT1	4.61534e-07	4.60266e-06	-22.9914
ENSG00000183971	79.5294	protein_coding	NPW	8.55973e-09	1.34039e-07	-22.7372
ENSG00000222014	116.493	protein_coding	RAB6C	1.8378e-09	3.39121e-08	-22.5481
ENSG00000181885	6722.78	protein_coding	CLDN7	3.33258e-13	1.42818e-11	-22.4747
ENSG00000230453	50.9132	protein_coding	ANKRD18B	0.000234827	0.00107082	-22.4421
ENSG00000176532	1428.94	protein_coding	PRR15	3.13435e-15	2.12317e-13	-22.3063
ENSG00000167608	2055.53	protein_coding	TMC4	2.58549e-30	1.87216e-27	-22.152
ENSG00000100162	2026.07	protein_coding	CENPM	2.14879e-23	6.01633e-21	-22.0808
ENSG00000179178	938.693	protein_coding	TMEM125	4.09144e-27	1.90925e-24	-21.8181
ENSG00000103316	771.816	protein_coding	CRYM	5.21495e-11	1.41667e-09	-21.4453
ENSG00000153789	990.365	protein_coding	CIBAR2	8.96044e-09	1.39792e-07	-21.4262
ENSG00000120075	596.904	protein_coding	HOXB5	8.04382e-12	2.61879e-10	-21.3389
ENSG00000085465	6516.54	protein_coding	OVGP1	2.25518e-05	0.000139489	-21.0414
ENSG00000163885	141.634	protein_coding	CFAP100	4.30523e-07	4.33184e-06	-20.8105
ENSG00000150628	90.4051	protein_coding	SPATA4	4.30559e-05	0.000246223	-20.6092
ENSG00000105479	242.46	protein_coding	ODAD1	2.82965e-08	3.86094e-07	-20.5242
ENSG00000184292	5361.94	protein_coding	TACSTD2	1.44764e-15	1.05552e-13	-20.3061
ENSG00000153930	328.029	protein_coding	ANKFN1	4.0971e-08	5.39067e-07	-20.2151
ENSG00000162078	319.691	protein_coding	ZG16B	2.5204e-09	4.51586e-08	-20.2062
ENSG00000224093	269.607	lncRNA	BCAR3-AS1	1.2512e-10	3.12041e-09	-20.1876
ENSG00000168078	1474.92	protein_coding	PBK	2.21237e-10	5.2024e-09	-19.8935
ENSG00000114638	1267.97	protein_coding	UPK1B	2.61995e-07	2.79129e-06	-19.8656
ENSG00000163060	449.333	protein_coding	TEKT4	2.01918e-12	7.37404e-11	-19.771
ENSG00000104722	1563.99	protein_coding	NEFM	2.08362e-08	2.94441e-07	-19.5914
ENSG00000170324	262.794	protein_coding	FRMPD2	2.31015e-06	1.92733e-05	-19.5913
ENSG00000185275	55.0704	processed_pseudogene	CD24P4	2.75053e-08	3.76521e-07	-19.4518
ENSG00000176890	1619.4	protein_coding	TYMS	4.96843e-16	4.02827e-14	-19.4046
ENSG00000162069	142.576	protein_coding	BICDL2	1.84723e-10	4.42304e-09	-19.3286
ENSG00000177602	53.2137	protein_coding	HASPIN	1.30487e-06	1.15616e-05	-19.136
ENSG00000143869	2690.38	protein_coding	GDF7	2.49717e-21	5.46231e-19	-19.0513
ENSG00000188833	78.6719	protein_coding	ENTPD8	0.0018689	0.00631458	-18.9814
ENSG00000144354	2831.11	protein_coding	CDCA7	1.15286e-21	2.63141e-19	-18.965
ENSG00000196260	111.686	protein_coding	SFTA2	5.91794e-06	4.34665e-05	-18.8043
ENSG00000189157	544.399	protein_coding	FAM47E	3.50846e-10	7.87958e-09	-18.7825
ENSG00000188910	79.2951	protein_coding	GJB3	2.55803e-06	2.11065e-05	-18.7566
ENSG00000119125	1255.65	protein_coding	GDA	5.79244e-10	1.22805e-08	-18.7156
ENSG00000111319	1661.68	protein_coding	SCNN1A	6.6835e-19	9.05463e-17	-18.6104
ENSG00000183346	728.983	protein_coding	CABCOCO1	1.42336e-15	1.04399e-13	-18.5763
ENSG00000168389	4087.64	protein_coding	MFSD2A	1.75884e-14	1.00637e-12	-18.4545
ENSG00000141294	1517.2	protein_coding	LRRC46	1.26473e-14	7.40018e-13	-18.4276
ENSG00000162896	3422.56	protein_coding	PIGR	6.6033e-09	1.05849e-07	-18.3245
ENSG00000141934	7263.86	protein_coding	PLPP2	7.07843e-30	4.79484e-27	-18.277
ENSG00000249599	161.202	lncRNA	BMPR1B-DT	2.64484e-09	4.71276e-08	-18.2564
ENSG00000270164	3832.22	lncRNA	LINC01480	1.4731e-09	2.80704e-08	-18.2437
ENSG00000205038	2102.91	protein_coding	PKHD1L1	3.52195e-09	6.08703e-08	-18.2432
ENSG00000133328	145.212	protein_coding	PLAAT2	4.92319e-05	0.000275906	-18.193
ENSG00000130270	1478.63	protein_coding	ATP8B3	2.02514e-12	7.38297e-11	-18.1681
ENSG00000175267	468.944	protein_coding	VWA3A	2.55252e-09	4.56951e-08	-18.0755
ENSG00000117650	750.376	protein_coding	NEK2	2.78651e-15	1.90599e-13	-17.8456
ENSG00000152669	617.275	protein_coding	CCNO	8.83746e-14	4.27599e-12	-17.7234
ENSG00000165304	923.427	protein_coding	MELK	1.59461e-17	1.69976e-15	-17.7169
ENSG00000119411	181.83	protein_coding	BSPRY	2.03355e-11	6.10036e-10	-17.636
ENSG00000174898	104.704	protein_coding	CATSPERD	1.25911e-05	8.43654e-05	-17.6139
ENSG00000127129	178.085	protein_coding	EDN2	8.17425e-05	0.000428592	-17.5915
ENSG00000223343	39.6056	lncRNA	---	3.30555e-06	2.62829e-05	-17.5432
ENSG00000233393	62.8388	lncRNA	---	1.3986e-05	9.21819e-05	-17.4904
ENSG00000237742	675.122	lncRNA	HEY2-AS1	3.99947e-20	6.77297e-18	-17.3728
ENSG00000181392	418.384	protein_coding	SYNE4	3.22353e-14	1.74912e-12	-17.3061
ENSG00000181195	6821.97	protein_coding	PENK	0.000759224	0.00294205	-17.2111
ENSG00000112984	2350.26	protein_coding	KIF20A	1.209e-10	3.02236e-09	-17.1905
ENSG00000136883	279.039	protein_coding	KIF12	5.31945e-09	8.7679e-08	-17.1708
ENSG00000169064	139.362	protein_coding	ZBBX	9.68115e-06	6.71161e-05	-17.059
ENSG00000120068	61.8294	protein_coding	HOXB8	1.61799e-07	1.83358e-06	-16.8911
ENSG00000154764	290.424	protein_coding	WNT7A	4.4019e-06	3.38343e-05	-16.8425
ENSG00000024526	449.447	protein_coding	DEPDC1	5.45098e-12	1.85519e-10	-16.83
ENSG00000231621	244.553	lncRNA	ANKRD44-AS1	1.26625e-08	1.88849e-07	-16.8042
ENSG00000237649	2192.31	protein_coding	KIFC1	4.29102e-16	3.49252e-14	-16.7991
ENSG00000117009	3716.01	protein_coding	KMO	1.23588e-05	8.30469e-05	-16.779
ENSG00000019102	1058.56	protein_coding	VSIG2	7.3452e-21	1.36497e-18	-16.6286
ENSG00000254806	299.562	protein_coding	SYS1-DBNDD2	3.31402e-07	3.44169e-06	-16.5304
ENSG00000083307	481.398	protein_coding	GRHL2	2.20808e-22	5.58645e-20	-16.52
ENSG00000133101	1859.8	protein_coding	CCNA1	1.55402e-09	2.93198e-08	-16.4862
ENSG00000265962	58.7204	lncRNA	GACAT2	0.00436604	0.0130472	-16.4136
ENSG00000140297	1223.28	protein_coding	GCNT3	3.13349e-09	5.48793e-08	-16.374
ENSG00000166803	1601.7	protein_coding	PCLAF	2.95498e-18	3.52566e-16	-16.3487
ENSG00000164736	643.614	protein_coding	SOX17	1.80625e-27	8.62034e-25	-16.3192
ENSG00000228262	3067.79	lncRNA	LINC01320	7.39517e-10	1.52545e-08	-16.2803
ENSG00000107984	1105.46	protein_coding	DKK1	0.000116273	0.000581614	-16.2628
ENSG00000101441	36.5222	protein_coding	CST4	0.0075248	0.0207068	-16.1305
ENSG00000168528	4398.88	protein_coding	SERINC2	2.85019e-11	8.32422e-10	-16.1045
ENSG00000129195	1814.61	protein_coding	PIMREG	2.00463e-10	4.75651e-09	-16.0361
ENSG00000266876	1119.41	transcribed_processed_pseudogene	---	2.83673e-29	1.72667e-26	-15.912
ENSG00000230873	70.2746	protein_coding	STMND1	0.000223648	0.00102598	-15.7178
ENSG00000250423	735.613	protein_coding	KIAA1210	3.95565e-14	2.10291e-12	-15.6834
ENSG00000233101	140.336	lncRNA	HOXB-AS3	1.54319e-09	2.91624e-08	-15.644
ENSG00000223572	35.3833	protein_coding	CKMT1A	1.63151e-05	0.00010548	-15.6363
ENSG00000111834	582.133	protein_coding	RSPH4A	3.58977e-10	8.03642e-09	-15.5714
ENSG00000157330	425.048	protein_coding	CFAP107	2.30282e-05	0.000142018	-15.5675
ENSG00000163406	1341.78	protein_coding	SLC15A2	3.30558e-09	5.76049e-08	-15.5351
ENSG00000070526	4121.88	protein_coding	ST6GALNAC1	4.22762e-16	3.45431e-14	-15.4471
ENSG00000178826	1181.04	protein_coding	TMEM139	7.44089e-08	9.25117e-07	-15.3844
ENSG00000175063	3231.38	protein_coding	UBE2C	1.31303e-12	4.96798e-11	-15.2802
ENSG00000204385	2958.73	protein_coding	SLC44A4	4.01216e-16	3.33009e-14	-15.27
ENSG00000089356	1181.62	protein_coding	FXYD3	1.58079e-24	5.18672e-22	-15.2665
ENSG00000165188	576.312	protein_coding	RNF183	1.07947e-07	1.28357e-06	-15.2586
ENSG00000005073	1004.15	protein_coding	HOXA11	7.46589e-08	9.27122e-07	-15.2211
ENSG00000186329	181.526	protein_coding	TMEM212	1.13933e-05	7.73263e-05	-15.1557
ENSG00000160606	314.918	protein_coding	TLCD1	4.20671e-11	1.16386e-09	-15.1101
ENSG00000257594	3880.22	protein_coding	GALNT4	2.66258e-36	4.30088e-33	-15.0096
ENSG00000149300	1088.61	protein_coding	C11orf52	3.66635e-12	1.29394e-10	-14.9905
ENSG00000206199	385.783	protein_coding	ANKUB1	1.97665e-08	2.80836e-07	-14.9434
ENSG00000177614	537.481	protein_coding	PGBD5	8.00572e-10	1.63216e-08	-14.9166
ENSG00000170579	445.455	protein_coding	DLGAP1	2.64425e-09	4.71276e-08	-14.9124
ENSG00000283900	53.4171	protein_coding	TPTEP2-CSNK1E	0.00117536	0.0042532	-14.8862
ENSG00000261771	127.094	lncRNA	DNAAF4-CCPG1	0.000155386	0.000747354	-14.8578
ENSG00000197889	42.2997	protein_coding	MEIG1	0.00114923	0.00416872	-14.8474
ENSG00000099953	53206.9	protein_coding	MMP11	7.70207e-10	1.57945e-08	-14.8384
ENSG00000165490	247.979	protein_coding	DDIAS	6.31006e-10	1.3277e-08	-14.7968
ENSG00000253293	5460.52	protein_coding	HOXA10	2.12043e-12	7.71695e-11	-14.636
ENSG00000143320	10740.5	protein_coding	CRABP2	3.21381e-11	9.2195e-10	-14.4946
ENSG00000285763	165.594	lncRNA	---	1.02263e-07	1.22639e-06	-14.466
ENSG00000150893	167.36	protein_coding	FREM2	6.69492e-10	1.40166e-08	-14.4528
ENSG00000184925	281.758	protein_coding	LCN12	3.69828e-06	2.89669e-05	-14.4119
ENSG00000092850	795.053	protein_coding	TEKT2	1.31685e-07	1.53115e-06	-14.3722
ENSG00000167646	165.271	protein_coding	DNAAF3	1.10612e-05	7.53894e-05	-14.2945
ENSG00000152936	73.521	protein_coding	LMNTD1	0.00143636	0.0050413	-14.2469
ENSG00000117399	3615.68	protein_coding	CDC20	3.09449e-11	8.926e-10	-14.2344
ENSG00000258445	48.6654	processed_pseudogene	MAD2L1P1	4.98927e-06	3.7687e-05	-14.2026
ENSG00000115523	10578.3	protein_coding	GNLY	1.50619e-09	2.85456e-08	-14.1159
ENSG00000105011	2304.47	protein_coding	ASF1B	2.59935e-18	3.14688e-16	-14.1052
ENSG00000223813	262.748	lncRNA	PRR15-DT	4.34176e-07	4.36233e-06	-14.0484
ENSG00000136541	79.2314	protein_coding	ERMN	0.000425425	0.0017771	-13.957
ENSG00000174776	137.174	protein_coding	WDR49	2.47823e-05	0.000151712	-13.9484
ENSG00000160345	1279.26	protein_coding	PIERCE1	2.11321e-13	9.28355e-12	-13.8987
ENSG00000127564	495.351	protein_coding	PKMYT1	3.37127e-15	2.25456e-13	-13.7157
ENSG00000168913	47.7096	protein_coding	ENHO	6.89129e-05	0.000369623	-13.5659
ENSG00000178125	188.696	protein_coding	PPP1R42	2.77603e-07	2.93523e-06	-13.5526
ENSG00000287837	453.13	lncRNA	---	4.71349e-11	1.29046e-09	-13.4757
ENSG00000139044	385.54	protein_coding	B4GALNT3	7.84293e-08	9.66512e-07	-13.4631
ENSG00000149090	24284.9	protein_coding	PAMR1	1.11739e-09	2.19086e-08	-13.4545
ENSG00000094804	1060.26	protein_coding	CDC6	1.00405e-14	5.98979e-13	-13.451
ENSG00000117595	1182.57	protein_coding	IRF6	1.53691e-13	7.01598e-12	-13.3952
ENSG00000099812	220.514	protein_coding	MISP	8.28015e-06	5.85043e-05	-13.3566
ENSG00000139292	783.533	protein_coding	LGR5	1.40991e-05	9.27527e-05	-13.3353
ENSG00000103534	406.187	protein_coding	TMC5	1.21946e-05	8.21543e-05	-13.3291
ENSG00000166851	1756.57	protein_coding	PLK1	5.05232e-11	1.37427e-09	-13.3064
ENSG00000184661	598.922	protein_coding	CDCA2	1.46923e-08	2.16356e-07	-13.2848
ENSG00000085840	177.591	protein_coding	ORC1	2.37799e-06	1.97921e-05	-13.2749
ENSG00000171462	243.146	protein_coding	DLK2	3.28835e-07	3.41672e-06	-13.2747
ENSG00000089685	3313.4	protein_coding	BIRC5	3.20743e-16	2.68338e-14	-13.203
ENSG00000148773	1782.09	protein_coding	MKI67	2.89325e-11	8.40323e-10	-13.1916
ENSG00000174844	557.452	protein_coding	DNAH12	6.71393e-07	6.44065e-06	-13.182
ENSG00000170312	2343.58	protein_coding	CDK1	7.69423e-17	7.31091e-15	-13.1644
ENSG00000105929	57.81	protein_coding	ATP6V0A4	0.00309215	0.00973641	-13.1472
ENSG00000137673	22687	protein_coding	MMP7	0.000159785	0.000764408	-13.1436
ENSG00000171848	2965.99	protein_coding	RRM2	6.80057e-20	1.0985e-17	-13.1425
ENSG00000167900	5362.82	protein_coding	TK1	5.41858e-17	5.31704e-15	-13.1015
ENSG00000162543	1674.06	protein_coding	UBXN10	1.26514e-14	7.40018e-13	-13.0714
ENSG00000287059	363.951	lncRNA	---	4.43785e-07	4.45036e-06	-13.044
ENSG00000147573	214.353	protein_coding	TRIM55	0.000398915	0.00168548	-13.005
ENSG00000154856	5468.79	protein_coding	APCDD1	4.02302e-31	3.83998e-28	-12.9783
ENSG00000145808	409.152	protein_coding	ADAMTS19	2.34554e-09	4.22057e-08	-12.8516
ENSG00000187905	541.98	protein_coding	LRRC74B	1.97284e-05	0.000124557	-12.85
ENSG00000162951	641.591	protein_coding	LRRTM1	6.09628e-09	9.88539e-08	-12.8443
ENSG00000234478	112.537	lncRNA	ACBD3-AS1	0.000125261	0.000620657	-12.7921
ENSG00000039068	1534.69	protein_coding	CDH1	2.13554e-14	1.19267e-12	-12.7278
ENSG00000250986	702.714	lncRNA	LINC02600	2.0026e-11	6.02474e-10	-12.718
ENSG00000106031	111.615	protein_coding	HOXA13	0.00115948	0.00420225	-12.7074
ENSG00000104413	663.545	protein_coding	ESRP1	3.8742e-14	2.06483e-12	-12.7058
ENSG00000165905	258.423	protein_coding	LARGE2	7.2847e-10	1.50711e-08	-12.6883
ENSG00000230535	301.5	processed_pseudogene	BASP1P1	1.70325e-06	1.46704e-05	-12.682
ENSG00000262198	1050.38	lncRNA	---	2.27395e-07	2.47284e-06	-12.6433
ENSG00000222046	310.84	protein_coding	DCDC2B	2.60219e-06	2.1412e-05	-12.5699
ENSG00000287189	288.009	lncRNA	---	0.000319161	0.00139655	-12.5514
ENSG00000168818	16044.2	protein_coding	STX18	2.0259e-47	1.41807e-43	-12.5453
ENSG00000165591	479.704	protein_coding	FAAH2	2.51674e-07	2.695e-06	-12.531
ENSG00000147606	456.691	protein_coding	SLC26A7	7.38329e-07	7.00595e-06	-12.5212
ENSG00000197748	681.51	protein_coding	CFAP43	6.53942e-06	4.7516e-05	-12.5119
ENSG00000143369	34625.4	protein_coding	ECM1	1.59243e-18	2.02664e-16	-12.4478
ENSG00000231203	86.1253	processed_pseudogene	KRT8P10	1.02759e-05	7.05637e-05	-12.4288
ENSG00000289357	56.3968	lncRNA	---	0.000171959	0.000816038	-12.3916
ENSG00000107821	639.765	protein_coding	KAZALD1	8.20192e-07	7.66157e-06	-12.378
ENSG00000126787	723.184	protein_coding	DLGAP5	8.33111e-11	2.16516e-09	-12.349
ENSG00000112742	298.703	protein_coding	TTK	1.26242e-07	1.47357e-06	-12.2229
ENSG00000078399	1187.49	protein_coding	HOXA9	1.45854e-11	4.55094e-10	-12.2135
ENSG00000131188	67.0034	protein_coding	PRR7	1.25975e-05	8.4381e-05	-12.0286
ENSG00000178796	96.6517	protein_coding	RIIAD1	9.1306e-06	6.37412e-05	-12.0277
ENSG00000146670	1021.5	protein_coding	CDCA5	1.25125e-16	1.14738e-14	-12.0131
ENSG00000091947	20560.1	protein_coding	TMEM101	3.80054e-22	9.38912e-20	-12.0112
ENSG00000129455	959.463	protein_coding	KLK8	1.15456e-08	1.74047e-07	-11.9845
ENSG00000091831	11071.7	protein_coding	ESR1	1.25328e-51	1.31588e-47	-11.9196
ENSG00000114854	392.982	protein_coding	TNNC1	2.43762e-07	2.62107e-06	-11.8777
ENSG00000233834	159.678	lncRNA	GIRGL	1.22167e-09	2.36658e-08	-11.8482
ENSG00000135451	973.191	protein_coding	TROAP	8.63639e-11	2.2362e-09	-11.8338
ENSG00000183421	338.01	protein_coding	RIPK4	4.64704e-06	3.54204e-05	-11.8334
ENSG00000088325	1388.25	protein_coding	TPX2	1.24134e-09	2.40027e-08	-11.8334
ENSG00000267549	383.366	lncRNA	ZSCAN5A-AS1	1.56274e-07	1.77961e-06	-11.7848
ENSG00000197142	10011.9	protein_coding	ACSL5	1.97418e-14	1.11142e-12	-11.7786
ENSG00000173838	168.475	protein_coding	MARCHF10	0.00216784	0.00715987	-11.6609
ENSG00000261335	73.6803	lncRNA	---	2.4229e-06	2.0126e-05	-11.6495
ENSG00000138079	1044.65	protein_coding	SLC3A1	3.93068e-05	0.000227572	-11.6158
ENSG00000171517	318.565	protein_coding	LPAR3	1.92321e-08	2.74525e-07	-11.6076
ENSG00000188985	124.506	processed_pseudogene	DHFRP1	3.87077e-09	6.60831e-08	-11.5845
ENSG00000173947	3987.13	protein_coding	PIFO	7.61692e-13	3.05244e-11	-11.5773
ENSG00000159166	881.508	protein_coding	LAD1	1.37182e-11	4.29952e-10	-11.5765
ENSG00000107242	1152.71	protein_coding	PIP5K1B	4.73838e-12	1.62423e-10	-11.5726
ENSG00000178752	32.7042	protein_coding	ERFE	0.00368559	0.0112868	-11.5236
ENSG00000213214	161.206	protein_coding	ARHGEF35	4.49946e-05	0.00025557	-11.4887
ENSG00000120149	352.55	protein_coding	MSX2	5.48389e-06	4.0804e-05	-11.4481
ENSG00000134690	1334.02	protein_coding	CDCA8	3.67085e-13	1.56156e-11	-11.4413
ENSG00000140057	510.076	protein_coding	AK7	7.39375e-08	9.2034e-07	-11.3708
ENSG00000249158	50.1031	protein_coding	PCDHA11	0.0255097	0.0577801	-11.3576
ENSG00000277586	93.9119	protein_coding	NEFL	0.00270647	0.00866583	-11.3425
ENSG00000116031	113.92	protein_coding	CD207	1.77888e-06	1.52718e-05	-11.3321
ENSG00000135205	3625.67	protein_coding	CCDC146	2.26787e-15	1.59274e-13	-11.1666
ENSG00000243836	625.302	lncRNA	WDR86-AS1	6.30168e-09	1.01792e-07	-11.1553
ENSG00000274719	24.3679	lncRNA	---	0.000416777	0.00174716	-11.1364
ENSG00000173557	166.702	protein_coding	FAM166C	0.000231907	0.00105958	-11.1091
ENSG00000251381	203.484	lncRNA	LINC00958	2.02241e-10	4.78921e-09	-11.087
ENSG00000174944	2236.69	protein_coding	P2RY14	1.48778e-10	3.64975e-09	-11.0719
ENSG00000131747	2676.59	protein_coding	TOP2A	1.12881e-10	2.85161e-09	-11.0553
ENSG00000105357	357.441	protein_coding	MYH14	2.33014e-10	5.44885e-09	-11.0419
ENSG00000148702	751.92	protein_coding	HABP2	8.11058e-05	0.000425679	-11.0224
ENSG00000152253	637.96	protein_coding	SPC25	1.32919e-07	1.54123e-06	-11.0146
ENSG00000147676	918.805	protein_coding	MAL2	0.00264132	0.00848738	-10.9902
ENSG00000142606	358.645	protein_coding	MMEL1	2.83928e-12	1.01744e-10	-10.9515
ENSG00000249948	159.402	protein_coding	GBA3	0.00138103	0.00487972	-10.9319
ENSG00000270100	275.046	lncRNA	---	1.55805e-08	2.27996e-07	-10.9021
ENSG00000163808	543.864	protein_coding	KIF15	4.82968e-13	1.99643e-11	-10.8733
ENSG00000136943	1656.8	protein_coding	CTSV	7.63644e-13	3.05443e-11	-10.8725
ENSG00000132744	110.184	protein_coding	ACY3	6.52081e-05	0.000352097	-10.8173
ENSG00000172361	531.664	protein_coding	CFAP53	1.12973e-09	2.21093e-08	-10.777
ENSG00000151364	1980.99	protein_coding	KCTD14	4.76958e-10	1.03254e-08	-10.7766
ENSG00000075886	207.303	protein_coding	TUBA3D	1.02573e-06	9.30821e-06	-10.7715
ENSG00000007062	562.099	protein_coding	PROM1	4.32302e-07	4.34766e-06	-10.771
ENSG00000103449	584.727	protein_coding	SALL1	3.94042e-17	3.92155e-15	-10.7556
ENSG00000168952	712.902	protein_coding	STXBP6	2.65292e-10	6.12182e-09	-10.73
ENSG00000167644	536.966	protein_coding	C19orf33	3.33773e-11	9.4843e-10	-10.7224
ENSG00000166165	15784.6	protein_coding	CKB	6.36104e-09	1.02671e-07	-10.72
ENSG00000122952	5280.66	protein_coding	ZWINT	5.3529e-12	1.82773e-10	-10.6883
ENSG00000141665	131.66	protein_coding	FBXO15	0.000105412	0.000534027	-10.6835
ENSG00000169607	882.127	protein_coding	CKAP2L	9.44801e-08	1.14153e-06	-10.662
ENSG00000185920	3690.42	protein_coding	PTCH1	9.39731e-11	2.42128e-09	-10.5754
ENSG00000118307	321.229	protein_coding	DNAI7	7.52345e-08	9.33165e-07	-10.5419
ENSG00000178999	1683.12	protein_coding	AURKB	1.33177e-11	4.20403e-10	-10.5218
ENSG00000241484	1391.81	protein_coding	ARHGAP8	2.21176e-11	6.59726e-10	-10.5109
ENSG00000126861	1026.61	protein_coding	OMG	1.07218e-06	9.67958e-06	-10.4948
ENSG00000178401	1034.59	protein_coding	DNAJC22	1.35861e-13	6.32066e-12	-10.4882
ENSG00000161328	67.2088	protein_coding	LRRC56	3.11387e-05	0.000185973	-10.4844
ENSG00000143228	693.566	protein_coding	NUF2	7.78732e-11	2.04407e-09	-10.4762
ENSG00000101057	458.011	protein_coding	MYBL2	5.47518e-06	4.07707e-05	-10.3957
ENSG00000254553	475.219	protein_coding	---	1.67074e-05	0.000107586	-10.3894
ENSG00000142945	1202.86	protein_coding	KIF2C	7.85019e-10	1.60356e-08	-10.3881
ENSG00000178965	387.413	protein_coding	ERICH3	0.000107481	0.000542121	-10.3839
ENSG00000149573	5659.14	protein_coding	MPZL2	6.71423e-13	2.72712e-11	-10.3702
ENSG00000185055	273.239	protein_coding	EFCAB10	1.46174e-08	2.15404e-07	-10.3464
ENSG00000189057	872.848	protein_coding	FAM111B	4.55803e-09	7.6327e-08	-10.3197
ENSG00000131153	1770.59	protein_coding	GINS2	4.79332e-21	9.67835e-19	-10.3156
ENSG00000272414	139.282	protein_coding	FAM47E-STBD1	5.75309e-05	0.000315841	-10.2935
ENSG00000109805	406.764	protein_coding	NCAPG	2.96053e-08	4.01863e-07	-10.2826
ENSG00000165480	657.162	protein_coding	SKA3	1.05033e-07	1.25389e-06	-10.2546
ENSG00000135069	3909.51	protein_coding	PSAT1	3.13716e-08	4.2202e-07	-10.2544
ENSG00000188488	20107.5	protein_coding	SERPINA5	1.10078e-11	3.51296e-10	-10.2342
ENSG00000175793	226.312	protein_coding	SFN	6.99984e-09	1.11694e-07	-10.2173
ENSG00000164099	670.765	protein_coding	PRSS12	3.06048e-10	6.94029e-09	-10.1873
ENSG00000071539	525.104	protein_coding	TRIP13	1.38022e-18	1.8002e-16	-10.187
ENSG00000047457	1768.43	protein_coding	CP	0.000394896	0.00167186	-10.1788
ENSG00000069188	990.316	protein_coding	SDK2	1.04402e-09	2.06047e-08	-10.1737
ENSG00000064195	36.7646	protein_coding	DLX3	0.0012163	0.00437947	-10.1719
ENSG00000134057	5630.17	protein_coding	CCNB1	6.78927e-14	3.41072e-12	-10.1557
ENSG00000219435	44.817	protein_coding	CATSPERZ	0.000507265	0.00207158	-10.1455
ENSG00000177335	709.097	lncRNA	LINC02904	1.84916e-14	1.05232e-12	-10.1347
ENSG00000188039	187.127	protein_coding	NWD1	3.28703e-05	0.000194545	-10.1082
ENSG00000249306	167.027	lncRNA	LINC01411	0.000378027	0.00161051	-10.1006
ENSG00000107159	83.7802	protein_coding	CA9	0.000174666	0.000827201	-10.0941
ENSG00000064199	1324.99	protein_coding	SPA17	5.39574e-17	5.31704e-15	-10.0853
ENSG00000181143	2382.21	protein_coding	MUC16	4.21527e-06	3.26148e-05	-10.0353
ENSG00000260027	1519.96	protein_coding	HOXB7	9.46284e-16	7.19964e-14	-10.0171
ENSG00000170421	19113	protein_coding	KRT8	2.02656e-09	3.69728e-08	-10.0089
ENSG00000198088	349.753	protein_coding	NUP62CL	5.01795e-05	0.000280319	-10.008
ENSG00000129173	163.984	protein_coding	E2F8	3.43769e-06	2.71895e-05	-9.96662
ENSG00000268926	231.459	lncRNA	---	5.50207e-06	4.09128e-05	-9.96555
ENSG00000164825	1232.55	protein_coding	DEFB1	0.000677546	0.00266238	-9.96045
ENSG00000134709	786.855	protein_coding	HOOK1	5.68367e-12	1.91268e-10	-9.94643
ENSG00000163435	4269.54	protein_coding	ELF3	4.7624e-07	4.7284e-06	-9.8837
ENSG00000129810	860.736	protein_coding	SGO1	4.03717e-11	1.1199e-09	-9.83733
ENSG00000183196	250.107	protein_coding	CHST6	8.99129e-06	6.2936e-05	-9.83147
ENSG00000171433	44.6308	protein_coding	GLOD5	7.06652e-05	0.000377679	-9.80935
ENSG00000064787	1618.8	protein_coding	BCAS1	4.2095e-07	4.24978e-06	-9.7933
ENSG00000197653	150.695	protein_coding	DNAH10	0.000114422	0.000573587	-9.74586
ENSG00000147509	21.8962	protein_coding	RGS20	0.0126832	0.0321893	-9.74047
ENSG00000178538	831.132	protein_coding	CA8	3.38846e-08	4.51773e-07	-9.73879
ENSG00000254732	71.5606	protein_coding	---	0.0116081	0.0298723	-9.72061
ENSG00000142973	662.191	protein_coding	CYP4B1	0.0119111	0.0305174	-9.7195
ENSG00000175305	301.308	protein_coding	CCNE2	2.49013e-06	2.06192e-05	-9.71065
ENSG00000178150	369.911	protein_coding	ZNF114	9.30874e-07	8.52111e-06	-9.69956
ENSG00000126500	160.68	protein_coding	FLRT1	1.29101e-06	1.14484e-05	-9.69212
ENSG00000183798	337.855	protein_coding	EMILIN3	2.09854e-05	0.000131466	-9.68143
ENSG00000229314	99.9797	protein_coding	ORM1	0.000206003	0.000952033	-9.65432
ENSG00000123485	877.96	protein_coding	HJURP	7.74778e-12	2.53815e-10	-9.64589
ENSG00000186871	109.349	protein_coding	ERCC6L	1.26869e-06	1.12839e-05	-9.60087
ENSG00000167757	614.805	protein_coding	KLK11	1.0154e-05	6.98685e-05	-9.58621
ENSG00000236296	65.1422	transcribed_processed_pseudogene	GUSBP5	0.000304037	0.00133931	-9.58222
ENSG00000144785	198.78	protein_coding	---	0.000100881	0.00051505	-9.56898
ENSG00000168589	384.73	protein_coding	DYNLRB2	2.10058e-08	2.96438e-07	-9.55573
ENSG00000171811	216.721	protein_coding	CFAP46	3.13454e-06	2.51134e-05	-9.5487
ENSG00000181085	168.356	protein_coding	MAPK15	0.00020414	0.000944533	-9.54299
ENSG00000224520	97.5787	processed_pseudogene	KRT8P45	5.42643e-05	0.000300342	-9.53935
ENSG00000223764	113.808	lncRNA	LINC02593	1.20949e-05	8.15612e-05	-9.52578
ENSG00000090889	1030.64	protein_coding	KIF4A	3.65606e-09	6.28262e-08	-9.51964
ENSG00000007516	107.893	protein_coding	BAIAP3	0.00289225	0.00917991	-9.51786
ENSG00000180071	331.266	protein_coding	ANKRD18A	9.47861e-07	8.64904e-06	-9.50752
ENSG00000161888	1074.28	protein_coding	SPC24	3.77222e-10	8.41794e-09	-9.49032
ENSG00000197826	135.435	protein_coding	CFAP299	0.000146562	0.00071012	-9.41503
ENSG00000179750	1306.97	protein_coding	APOBEC3B	3.4458e-11	9.75179e-10	-9.38126
ENSG00000180875	1288.86	protein_coding	GREM2	4.54016e-06	3.46939e-05	-9.37824
ENSG00000125319	315.692	protein_coding	HROB	3.06516e-12	1.09279e-10	-9.37319
ENSG00000140675	57.9735	protein_coding	SLC5A2	0.0144199	0.0358772	-9.35843
ENSG00000185499	1833.21	protein_coding	MUC1	1.61828e-12	6.01456e-11	-9.34256
ENSG00000085999	369.891	protein_coding	RAD54L	3.01937e-10	6.86188e-09	-9.29705
ENSG00000176387	1745.33	protein_coding	HSD11B2	2.40905e-07	2.59557e-06	-9.26422
ENSG00000137648	2807.69	protein_coding	TMPRSS4	0.00101567	0.00375229	-9.25896
ENSG00000073111	971.517	protein_coding	MCM2	7.97471e-16	6.17937e-14	-9.23137
ENSG00000187699	1845.36	protein_coding	C2orf88	7.07934e-17	6.75723e-15	-9.2272
ENSG00000186710	91.3857	protein_coding	CFAP73	0.000408874	0.00171925	-9.20372
ENSG00000188803	337.837	protein_coding	SHISA6	2.23942e-07	2.44162e-06	-9.1829
ENSG00000011332	41.6647	protein_coding	DPF1	0.0003892	0.0016504	-9.14574
ENSG00000164675	332.959	protein_coding	IQUB	1.41821e-05	9.32403e-05	-9.1081
ENSG00000158486	353.691	protein_coding	DNAH3	5.64194e-05	0.000310388	-9.09643
ENSG00000103067	342.211	protein_coding	ESRP2	3.37358e-11	9.57322e-10	-9.06639
ENSG00000172955	228.979	protein_coding	ADH6	0.000268571	0.00120404	-9.05303
ENSG00000053438	999.396	protein_coding	NNAT	1.0415e-06	9.43096e-06	-9.04128
ENSG00000188818	152.208	protein_coding	ZDHHC11	3.16567e-06	2.53241e-05	-9.03271
ENSG00000186007	74.185	protein_coding	LEMD1	0.00139885	0.00492779	-9.01292
ENSG00000198553	558.65	protein_coding	KCNRG	9.27443e-05	0.000478628	-8.92148
ENSG00000204334	317.824	protein_coding	ERICH2	2.40822e-07	2.59557e-06	-8.90576
ENSG00000249335	96.6782	lncRNA	---	1.80754e-06	1.55051e-05	-8.87675
ENSG00000121211	177.657	protein_coding	MND1	8.84036e-08	1.07492e-06	-8.8589
ENSG00000143412	444.511	protein_coding	ANXA9	2.62114e-08	3.60691e-07	-8.8575
ENSG00000158113	236.153	protein_coding	LRRC43	0.000177054	0.000837002	-8.8457
ENSG00000177300	432.12	protein_coding	CLDN22	0.00239766	0.00781686	-8.84183
ENSG00000204531	209.176	protein_coding	POU5F1	1.12124e-06	1.00792e-05	-8.8207
ENSG00000137440	85.7648	protein_coding	FGFBP1	0.00130254	0.00464854	-8.79636
ENSG00000185101	341.867	protein_coding	ANO9	3.6597e-08	4.86393e-07	-8.7902
ENSG00000143365	713.302	protein_coding	RORC	1.96395e-05	0.000124033	-8.78739
ENSG00000077152	1964.24	protein_coding	UBE2T	1.51564e-10	3.70943e-09	-8.74962
ENSG00000157456	3097.4	protein_coding	CCNB2	2.51896e-10	5.83425e-09	-8.74226
ENSG00000165238	220.611	protein_coding	WNK2	4.14997e-10	9.13473e-09	-8.73988
ENSG00000184160	211.258	protein_coding	ADRA2C	5.00381e-06	3.77831e-05	-8.73061
ENSG00000121152	985.453	protein_coding	NCAPH	8.07329e-08	9.89674e-07	-8.72592
ENSG00000274173	561.915	lncRNA	LINC02967	7.93015e-08	9.76688e-07	-8.65441
ENSG00000142675	517.892	protein_coding	CNKSR1	1.92451e-08	2.74525e-07	-8.64858
ENSG00000072571	457.715	protein_coding	HMMR	5.26567e-06	3.94343e-05	-8.64691
ENSG00000112812	603.21	protein_coding	PRSS16	9.21214e-08	1.11818e-06	-8.57582
ENSG00000254285	1232.73	processed_pseudogene	KRT8P3	2.15827e-07	2.3679e-06	-8.57345
ENSG00000120756	210.577	protein_coding	PLS1	8.50878e-11	2.20587e-09	-8.57331
ENSG00000272892	39.8692	lncRNA	---	0.000155763	0.000748999	-8.56392
ENSG00000134545	323.944	protein_coding	KLRC1	1.43037e-05	9.39807e-05	-8.49168
ENSG00000086696	2830.14	protein_coding	HSD17B2	9.06187e-05	0.000469042	-8.48665
ENSG00000183048	395.258	protein_coding	SLC25A10	1.86453e-08	2.66712e-07	-8.48194
ENSG00000157765	1975.24	protein_coding	SLC34A2	0.00470132	0.0138695	-8.45919
ENSG00000260259	66.3065	lncRNA	LINC02166	0.00131403	0.00468478	-8.4312
ENSG00000124839	607.672	protein_coding	RAB17	2.39655e-11	7.07809e-10	-8.40015
ENSG00000187867	59.1471	protein_coding	PALM3	0.000329382	0.00143262	-8.36788
ENSG00000152578	57.6253	protein_coding	GRIA4	0.00708354	0.019699	-8.31515
ENSG00000128918	7356.74	protein_coding	ALDH1A2	5.62847e-14	2.90399e-12	-8.30323
ENSG00000165164	220.887	protein_coding	CFAP47	4.05856e-05	0.000234072	-8.29027
ENSG00000125498	97.2246	protein_coding	KIR2DL1	0.00184712	0.006246	-8.282
ENSG00000163071	550.463	protein_coding	SPATA18	3.45616e-05	0.000202896	-8.27739
ENSG00000176399	139.257	protein_coding	DMRTA1	0.00216491	0.00715357	-8.2676
ENSG00000176153	75.4932	protein_coding	GPX2	0.000575864	0.00231437	-8.25896
ENSG00000143126	311.972	protein_coding	CELSR2	7.81837e-13	3.12125e-11	-8.22541
ENSG00000165244	64.3642	protein_coding	ZNF367	0.000583953	0.00234309	-8.21246
ENSG00000255185	30.0056	transcribed_unprocessed_pseudogene	PDXDC2P	0.0296103	0.0653618	-8.20587
ENSG00000232093	108.414	lncRNA	DCST1-AS1	0.000482144	0.0019832	-8.1566
ENSG00000170689	202.464	protein_coding	HOXB9	0.00312342	0.00981574	-8.14231
ENSG00000159713	14198	protein_coding	TPPP3	4.39651e-12	1.52653e-10	-8.13438
ENSG00000156970	422.993	protein_coding	BUB1B	7.03455e-10	1.46256e-08	-8.12544
ENSG00000160183	460.678	protein_coding	TMPRSS3	3.5384e-05	0.000206722	-8.12512
ENSG00000164087	929.156	protein_coding	POC1A	1.94033e-09	3.55852e-08	-8.08738
ENSG00000156510	181.016	protein_coding	HKDC1	0.000419228	0.00175576	-8.06605
ENSG00000244300	349.537	lncRNA	GATA2-AS1	4.47418e-11	1.23298e-09	-8.05277
ENSG00000166415	135.609	protein_coding	WDR72	2.64844e-05	0.000161015	-8.04535
ENSG00000272894	133.92	lncRNA	MIOS-DT	1.36379e-05	9.03415e-05	-8.04064
ENSG00000051180	719.893	protein_coding	RAD51	5.72824e-10	1.21995e-08	-8.03956
ENSG00000100526	1926.66	protein_coding	CDKN3	3.16217e-14	1.72027e-12	-8.02432
ENSG00000159625	310.142	protein_coding	DRC7	0.000158786	0.00076057	-8.00561
ENSG00000278023	107.578	protein_coding	RDM1	0.00031187	0.00136921	-7.99823
ENSG00000116455	11318.3	protein_coding	WDR77	2.02922e-32	2.50657e-29	-7.98698
ENSG00000165443	624.348	protein_coding	PHYHIPL	1.57327e-05	0.000102124	-7.94064
ENSG00000134873	6103.85	protein_coding	CLDN10	2.12885e-05	0.000133007	-7.89425
ENSG00000253853	539.612	lncRNA	---	2.66267e-09	4.73105e-08	-7.86846
ENSG00000256861	17.5984	protein_coding	---	0.0409685	0.0853554	-7.86583
ENSG00000154099	1057.56	protein_coding	DNAAF1	4.78741e-07	4.75099e-06	-7.85428
ENSG00000137868	5108.97	protein_coding	STRA6	6.4119e-07	6.17914e-06	-7.84903
ENSG00000177459	479.538	protein_coding	ERICH5	1.37656e-06	1.21455e-05	-7.84557
ENSG00000237233	43.0469	lncRNA	TMEM26-AS1	0.0134385	0.033816	-7.83746
ENSG00000198125	89.5437	protein_coding	MB	0.00533568	0.015448	-7.83624
ENSG00000237232	556.881	lncRNA	ZNF295-AS1	0.000129504	0.000638519	-7.83397
ENSG00000162931	111.212	protein_coding	TRIM17	4.53942e-05	0.000257561	-7.75311
ENSG00000131203	3253	protein_coding	IDO1	2.22427e-05	0.000137954	-7.71639
ENSG00000278677	66.7578	protein_coding	H2AC17	0.000151611	0.000731208	-7.68876
ENSG00000198901	2526.13	protein_coding	PRC1	7.40806e-14	3.64313e-12	-7.687
ENSG00000237289	67.4894	protein_coding	CKMT1B	6.51412e-05	0.000351826	-7.66902
ENSG00000134917	743.686	protein_coding	ADAMTS8	0.000567203	0.00228393	-7.63709
ENSG00000109576	432.118	protein_coding	AADAT	2.22947e-07	2.43289e-06	-7.63634
ENSG00000287750	291.177	lncRNA	LINC03026	6.35096e-15	3.91096e-13	-7.62932
ENSG00000104760	388.482	protein_coding	FGL1	0.00102536	0.00378211	-7.5971
ENSG00000290387	147.465	lncRNA	SORD2P	6.7563e-05	0.000363504	-7.58524
ENSG00000151572	806.532	protein_coding	ANO4	4.25654e-08	5.56211e-07	-7.57682
ENSG00000185686	3361.87	protein_coding	PRAME	7.7395e-07	7.28797e-06	-7.56247
ENSG00000117724	2897.85	protein_coding	CENPF	4.07088e-18	4.74913e-16	-7.55324
ENSG00000056736	1057.13	protein_coding	IL17RB	2.46759e-06	2.04567e-05	-7.54059
ENSG00000082556	882.114	protein_coding	OPRK1	0.0171382	0.0415043	-7.53031
ENSG00000185090	139.403	protein_coding	MANEAL	0.00101315	0.00374694	-7.52465
ENSG00000291076	88.323	lncRNA	AADACP1	0.00176076	0.00598868	-7.47221
ENSG00000270604	34.3452	lncRNA	HCG17	0.00239072	0.00779787	-7.46769
ENSG00000215217	367.554	protein_coding	CFAP90	2.62654e-05	0.000159776	-7.44897
ENSG00000080986	1701.44	protein_coding	NDC80	2.7587e-09	4.88037e-08	-7.44045
ENSG00000171320	408.35	protein_coding	ESCO2	4.88841e-07	4.84663e-06	-7.37308
ENSG00000175920	58.1565	protein_coding	DOK7	0.00508059	0.0148156	-7.34743
ENSG00000290615	111.516	lncRNA	RAB6C-AS1	0.000395113	0.00167235	-7.32464
ENSG00000198723	48.4593	protein_coding	TEX45	0.000357221	0.00153557	-7.28574
ENSG00000198948	482.662	protein_coding	MFAP3L	1.91732e-10	4.58041e-09	-7.28442
ENSG00000227521	154.712	processed_pseudogene	TUBB4BP8	4.01956e-05	0.000232078	-7.27036
ENSG00000064270	353.748	protein_coding	ATP2C2	2.0299e-05	0.000127699	-7.25011
ENSG00000130226	1956.68	protein_coding	DPP6	1.9082e-08	2.72587e-07	-7.23162
ENSG00000058085	2448.59	protein_coding	LAMC2	9.19003e-10	1.84495e-08	-7.21207
ENSG00000148735	129.11	protein_coding	PLEKHS1	0.00468977	0.0138412	-7.21165
ENSG00000170381	558.177	protein_coding	SEMA3E	0.000289965	0.00128514	-7.21026
ENSG00000167103	417.126	protein_coding	PIP5KL1	5.69687e-09	9.32413e-08	-7.20662
ENSG00000091651	798.651	protein_coding	ORC6	1.74172e-12	6.42784e-11	-7.17873
ENSG00000166455	127.44	protein_coding	C16orf46	2.43121e-05	0.000149088	-7.17609
ENSG00000140263	3420.58	protein_coding	SORD	1.86581e-25	6.66839e-23	-7.16098
ENSG00000198780	209.473	protein_coding	FAM169A	6.98007e-07	6.66854e-06	-7.15521
ENSG00000100336	4847.52	protein_coding	APOL4	2.35896e-08	3.28339e-07	-7.14399
ENSG00000110723	575.602	protein_coding	EXPH5	4.892e-18	5.583e-16	-7.13872
ENSG00000138801	21759.6	protein_coding	PAPSS1	1.60277e-16	1.43831e-14	-7.09831
ENSG00000102890	139.467	protein_coding	ELMO3	3.50939e-08	4.67351e-07	-7.09578
ENSG00000133640	553.125	protein_coding	LRRIQ1	6.31074e-06	4.60296e-05	-7.05188
ENSG00000149503	40.4215	protein_coding	INCENP	0.00241226	0.00785886	-7.04862
ENSG00000168496	4588.87	protein_coding	FEN1	3.0619e-15	2.08081e-13	-7.04719
ENSG00000205277	292.239	protein_coding	MUC12	5.35502e-11	1.4491e-09	-7.03659
ENSG00000141682	1199.82	protein_coding	PMAIP1	2.02328e-07	2.24323e-06	-7.0346
ENSG00000289700	478.17	protein_coding	---	0.000297832	0.00131639	-7.02862
ENSG00000243081	126.254	lncRNA	---	3.05362e-06	2.45588e-05	-7.01865
ENSG00000164611	2580.78	protein_coding	PTTG1	1.76514e-10	4.26539e-09	-7.01771
ENSG00000108984	3319.98	protein_coding	MAP2K6	9.10667e-10	1.82996e-08	-7.00884
ENSG00000249784	121.177	scaRNA	SCARNA22	1.10251e-06	9.92356e-06	-6.99522
ENSG00000291156	105.988	lncRNA	---	0.00057726	0.00231828	-6.99462
ENSG00000114805	393.656	protein_coding	PLCH1	0.002174	0.0071791	-6.97317
ENSG00000022556	499.278	protein_coding	NLRP2	2.89629e-06	2.35368e-05	-6.96869
ENSG00000164109	2234.89	protein_coding	MAD2L1	8.16238e-18	8.97392e-16	-6.96412
ENSG00000143578	4551.43	protein_coding	CREB3L4	5.5541e-11	1.49526e-09	-6.94468
ENSG00000137098	1235.29	protein_coding	SPAG8	2.23025e-07	2.43289e-06	-6.94251
ENSG00000166578	495.244	protein_coding	IQCD	9.15872e-09	1.41832e-07	-6.94124
ENSG00000160298	1035.74	protein_coding	C21orf58	8.20539e-14	3.97933e-12	-6.93671
ENSG00000187889	610.054	protein_coding	FYB2	7.57165e-07	7.15558e-06	-6.91301
ENSG00000145242	108.864	protein_coding	EPHA5	0.00268941	0.00862345	-6.88538
ENSG00000165171	369.835	protein_coding	METTL27	1.38045e-06	1.21747e-05	-6.88319
ENSG00000102312	3019.74	protein_coding	PORCN	1.05226e-18	1.40741e-16	-6.87702
ENSG00000167799	326.349	protein_coding	NUDT8	1.49592e-12	5.58947e-11	-6.87345
ENSG00000204815	699.349	protein_coding	ODAD4	1.4141e-06	1.2409e-05	-6.86781
ENSG00000130768	1370.72	protein_coding	SMPDL3B	0.000257047	0.00116105	-6.84809
ENSG00000140527	342.668	protein_coding	WDR93	0.000228921	0.00104776	-6.84767
ENSG00000125434	1922.42	protein_coding	SLC25A35	3.25736e-14	1.75919e-12	-6.84363
ENSG00000160963	80.823	protein_coding	COL26A1	0.000363514	0.00155626	-6.83708
ENSG00000141738	537.003	protein_coding	GRB7	0.000321663	0.00140458	-6.81099
ENSG00000253174	258.999	lncRNA	---	3.28678e-09	5.73248e-08	-6.80511
ENSG00000102924	285.779	protein_coding	CBLN1	0.0046457	0.0137305	-6.79543
ENSG00000142765	489.679	protein_coding	SYTL1	1.46759e-07	1.68496e-06	-6.79507
ENSG00000080031	93.0211	protein_coding	PTPRH	0.00522633	0.015169	-6.79313
ENSG00000158865	35.0891	protein_coding	SLC5A11	0.0323334	0.0702793	-6.79134
ENSG00000187796	98.1148	protein_coding	CARD9	1.33059e-05	8.83651e-05	-6.76428
ENSG00000118492	116.318	protein_coding	ADGB	0.000908217	0.0034093	-6.76281
ENSG00000188659	165.06	protein_coding	SAXO2	0.000181599	0.00085482	-6.75972
ENSG00000196549	2723.09	protein_coding	MME	9.45916e-09	1.46054e-07	-6.73514
ENSG00000134986	15740	protein_coding	NREP	2.64356e-23	7.11694e-21	-6.72777
ENSG00000217455	217.081	lncRNA	---	0.000114611	0.000574256	-6.69371
ENSG00000289701	139.284	protein_coding	---	0.00190658	0.00641917	-6.6884
ENSG00000137804	3342.37	protein_coding	NUSAP1	3.50975e-08	4.67351e-07	-6.68534
ENSG00000150556	111.671	protein_coding	LYPD6B	0.00370055	0.0113277	-6.68083
ENSG00000254815	30.7606	lncRNA	LMNTD2-AS1	0.0354521	0.0759651	-6.67738
ENSG00000240204	31.3857	protein_coding	SMKR1	0.0158635	0.0388837	-6.66592
ENSG00000198963	2311.27	protein_coding	RORB	2.37903e-05	0.000146288	-6.63991
ENSG00000171962	1546.08	protein_coding	DRC3	1.35335e-07	1.56493e-06	-6.6297
ENSG00000144485	134.223	protein_coding	HES6	3.60226e-06	2.83311e-05	-6.62043
ENSG00000054690	434.791	protein_coding	PLEKHH1	4.11644e-10	9.07994e-09	-6.61792
ENSG00000205336	2050.75	protein_coding	ADGRG1	2.25933e-15	1.59207e-13	-6.61693
ENSG00000075218	631.192	protein_coding	GTSE1	4.51751e-07	4.513e-06	-6.61577
ENSG00000287009	65.3526	lncRNA	---	0.00149736	0.00523006	-6.6145
ENSG00000104147	492.206	protein_coding	OIP5	1.10721e-06	9.96154e-06	-6.59222
ENSG00000198417	2064.37	protein_coding	MT1F	1.4379e-07	1.65358e-06	-6.5755
ENSG00000223658	484.233	protein_coding	C1GALT1C1L	3.54686e-07	3.65818e-06	-6.56902
ENSG00000197822	576.468	protein_coding	OCLN	1.0844e-07	1.28798e-06	-6.55662
ENSG00000106077	2669.69	protein_coding	ABHD11	7.10543e-26	2.71285e-23	-6.54288
ENSG00000102109	100.324	protein_coding	PCSK1N	3.19188e-05	0.00018993	-6.54047
ENSG00000137812	739.065	protein_coding	KNL1	1.31548e-07	1.5304e-06	-6.52202
ENSG00000290965	115.405	lncRNA	OR7E47P	0.00118853	0.00429225	-6.51561
ENSG00000163624	474.276	protein_coding	CDS1	3.88432e-06	3.02547e-05	-6.50584
ENSG00000224287	325.825	transcribed_processed_pseudogene	MSL3P1	3.73537e-06	2.9192e-05	-6.50416
ENSG00000109674	348.908	protein_coding	NEIL3	3.77515e-06	2.9492e-05	-6.50352
ENSG00000182481	16752.1	protein_coding	KPNA2	4.03537e-21	8.38998e-19	-6.48309
ENSG00000159374	364.153	protein_coding	M1AP	0.000268727	0.00120433	-6.4764
ENSG00000260231	340.104	lncRNA	KDM7A-DT	3.00373e-06	2.42174e-05	-6.45625
ENSG00000011426	882.681	protein_coding	ANLN	4.25917e-09	7.19536e-08	-6.45369
ENSG00000286471	96.4279	lncRNA	---	5.77462e-05	0.000316692	-6.44664
ENSG00000085831	175.262	protein_coding	TTC39A	1.62164e-07	1.83672e-06	-6.43096
ENSG00000274997	173.757	protein_coding	H2AC12	1.22232e-08	1.82947e-07	-6.42518
ENSG00000213383	921.379	processed_pseudogene	PP1P	5.33818e-13	2.19367e-11	-6.42001
ENSG00000237883	191.441	lncRNA	DGUOK-AS1	1.28733e-06	1.14206e-05	-6.406
ENSG00000128713	516.218	protein_coding	HOXD11	5.05529e-06	3.80761e-05	-6.39739
ENSG00000170959	174.066	protein_coding	DCDC1	0.000316691	0.0013869	-6.39276
ENSG00000164695	788.866	protein_coding	CHMP4C	7.66999e-12	2.52053e-10	-6.38942
ENSG00000159588	905.629	protein_coding	CCDC17	2.86712e-06	2.3345e-05	-6.3869
ENSG00000145386	1373.2	protein_coding	CCNA2	2.16829e-09	3.92855e-08	-6.38246
ENSG00000095303	5496.48	protein_coding	PTGS1	0.00135121	0.0047886	-6.38214
ENSG00000130045	1499.45	protein_coding	NXNL2	1.44455e-16	1.30189e-14	-6.33778
ENSG00000165891	164.024	protein_coding	E2F7	3.26533e-06	2.59927e-05	-6.29172
ENSG00000154639	1579.21	protein_coding	CXADR	2.99686e-08	4.05745e-07	-6.27534
ENSG00000138180	262.205	protein_coding	CEP55	6.24649e-05	0.000339555	-6.25365
ENSG00000099849	1501.45	protein_coding	RASSF7	1.19744e-19	1.86259e-17	-6.25168
ENSG00000168447	345.409	protein_coding	SCNN1B	0.000440306	0.00183149	-6.24468
ENSG00000170442	132.517	protein_coding	KRT86	6.12683e-05	0.000334175	-6.23374
ENSG00000135480	2530.03	protein_coding	KRT7	0.000682206	0.00267819	-6.22552
ENSG00000233730	103.448	lncRNA	LINC01765	0.00316085	0.00991259	-6.21785
ENSG00000184357	113.157	protein_coding	H1-5	6.97686e-05	0.000373552	-6.21722
ENSG00000276131	57.9507	lncRNA	---	0.000257861	0.00116373	-6.21374
ENSG00000076382	873.598	protein_coding	SPAG5	4.18291e-08	5.47271e-07	-6.21219
ENSG00000085276	3821.05	protein_coding	MECOM	3.07177e-25	1.07507e-22	-6.20891
ENSG00000053900	5979.93	protein_coding	ANAPC4	1.34895e-18	1.77042e-16	-6.20487
ENSG00000253187	36.5505	lncRNA	HOXA10-AS	0.00812333	0.0220846	-6.20132
ENSG00000229588	110.679	lncRNA	---	0.0223194	0.0516798	-6.1956
ENSG00000226644	132.314	lncRNA	---	0.000793866	0.00305319	-6.19369
ENSG00000121621	231.304	protein_coding	KIF18A	7.21041e-07	6.85455e-06	-6.19192
ENSG00000151725	1749.89	protein_coding	CENPU	2.23287e-13	9.74803e-12	-6.18494
ENSG00000262619	1125.01	lncRNA	LINC00621	9.86722e-06	6.81318e-05	-6.16763
ENSG00000100031	763.05	protein_coding	GGT1	1.13188e-05	7.692e-05	-6.1647
ENSG00000065361	902.282	protein_coding	ERBB3	1.51504e-07	1.7328e-06	-6.16327
ENSG00000128536	567.078	protein_coding	CDHR3	0.000134712	0.000661403	-6.14907
ENSG00000250264	424.799	protein_coding	---	0.000206877	0.000955611	-6.14776
ENSG00000068078	28.0235	protein_coding	FGFR3	0.0237377	0.054406	-6.12168
ENSG00000119333	2977.56	protein_coding	DYNC2I2	2.34282e-19	3.39288e-17	-6.11053
ENSG00000106483	220032	protein_coding	SFRP4	9.76664e-08	1.17597e-06	-6.10999
ENSG00000105699	498.889	protein_coding	LSR	2.23442e-14	1.24458e-12	-6.1082
ENSG00000111665	1743.88	protein_coding	CDCA3	5.5855e-12	1.89177e-10	-6.07423
ENSG00000152760	153.143	protein_coding	DYNLT5	0.0100002	0.0263284	-6.07034
ENSG00000108602	276.068	protein_coding	ALDH3A1	5.66856e-05	0.000311607	-6.06963
ENSG00000158423	767.09	protein_coding	RIBC1	5.1299e-06	3.85689e-05	-6.05709
ENSG00000247095	236.451	lncRNA	MIR210HG	0.000160853	0.000768392	-6.05694
ENSG00000143476	419.536	protein_coding	DTL	3.52729e-07	3.64336e-06	-6.05381
ENSG00000167741	290.543	protein_coding	GGT6	2.18941e-06	1.83388e-05	-6.04526
ENSG00000197506	73.3035	protein_coding	SLC28A3	0.0194119	0.0460808	-6.0415
ENSG00000171345	25124.1	protein_coding	KRT19	8.27563e-07	7.72013e-06	-6.03924
ENSG00000259316	231.307	protein_coding	---	3.3198e-06	2.63862e-05	-6.02226
ENSG00000130762	248.315	protein_coding	ARHGEF16	6.53037e-06	4.74831e-05	-5.99937
ENSG00000197465	50.0915	protein_coding	GYPE	0.00172334	0.0058795	-5.99471
ENSG00000132692	119.765	protein_coding	BCAN	0.00125128	0.00449233	-5.98878
ENSG00000182183	203.637	protein_coding	SHISAL2A	1.063e-06	9.60495e-06	-5.98552
ENSG00000157388	769.303	protein_coding	CACNA1D	1.07252e-08	1.6332e-07	-5.98032
ENSG00000133027	7785.01	protein_coding	PEMT	7.31436e-21	1.36497e-18	-5.97499
ENSG00000197444	240.95	protein_coding	OGDHL	2.88894e-06	2.34953e-05	-5.97131
ENSG00000115112	543.694	protein_coding	TFCP2L1	0.000178483	0.000843378	-5.96926
ENSG00000065328	448.45	protein_coding	MCM10	3.73459e-06	2.9192e-05	-5.96766
ENSG00000163576	288.661	protein_coding	EFHB	0.00105845	0.00388303	-5.96574
ENSG00000162105	271.423	protein_coding	SHANK2	0.000579444	0.00232653	-5.95754
ENSG00000138778	896.041	protein_coding	CENPE	4.61044e-12	1.58713e-10	-5.9574
ENSG00000185133	207.275	protein_coding	INPP5J	4.27981e-05	0.000245083	-5.92746
ENSG00000082175	15288.1	protein_coding	PGR	1.13858e-14	6.75399e-13	-5.92196
ENSG00000197415	326.94	protein_coding	VEPH1	1.57646e-08	2.30369e-07	-5.91492
ENSG00000226690	206.413	protein_coding	---	0.00245532	0.00796651	-5.91303
ENSG00000075275	748.905	protein_coding	CELSR1	4.76936e-08	6.17839e-07	-5.91171
ENSG00000269896	49.2722	transcribed_processed_pseudogene	---	0.00973512	0.0257823	-5.91025
ENSG00000288894	331.004	protein_coding	---	0.00200923	0.00671309	-5.90561
ENSG00000133313	24152.5	protein_coding	CNDP2	3.47403e-13	1.48275e-11	-5.90416
ENSG00000269289	1060.57	lncRNA	---	3.42628e-05	0.00020148	-5.89842
ENSG00000163075	400.403	protein_coding	CFAP221	8.84557e-06	6.20979e-05	-5.89795
ENSG00000117394	6735.76	protein_coding	SLC2A1	1.11931e-16	1.04002e-14	-5.89598
ENSG00000177685	342.649	protein_coding	CRACR2B	5.05262e-08	6.5212e-07	-5.89476
ENSG00000154274	590.782	protein_coding	C4orf19	1.76832e-05	0.00011321	-5.88331
ENSG00000138771	1172.42	protein_coding	SHROOM3	6.40154e-12	2.14054e-10	-5.88034
ENSG00000101447	391.156	protein_coding	FAM83D	1.71939e-05	0.000110347	-5.87777
ENSG00000172771	395.936	protein_coding	EFCAB12	0.000286749	0.00127357	-5.87666
ENSG00000100218	201.343	protein_coding	RSPH14	0.000870119	0.00329159	-5.87467
ENSG00000001626	427.188	protein_coding	CFTR	0.0064459	0.0181566	-5.86669
ENSG00000183763	673.572	protein_coding	TRAIP	7.44397e-06	5.32411e-05	-5.83856
ENSG00000139737	318.174	protein_coding	SLAIN1	0.000703427	0.00275532	-5.82908
ENSG00000287222	60.2977	lncRNA	---	0.00851828	0.0230072	-5.81624
ENSG00000189013	214.053	protein_coding	KIR2DL4	0.00769183	0.0210945	-5.80975
ENSG00000109062	3526.19	protein_coding	NHERF1	1.26465e-09	2.44084e-08	-5.80642
ENSG00000205517	630.251	protein_coding	RGL3	1.02106e-10	2.60705e-09	-5.79419
ENSG00000163082	283.948	protein_coding	SGPP2	4.42309e-05	0.000251777	-5.78606
ENSG00000131620	1008.95	protein_coding	ANO1	2.51298e-07	2.69235e-06	-5.78068
ENSG00000225826	78.0334	lncRNA	LINC00626	0.0124092	0.0316121	-5.77972
ENSG00000218890	43.4274	processed_pseudogene	NUFIP1P1	0.00361345	0.0110823	-5.77074
ENSG00000100583	284.603	protein_coding	SAMD15	1.97069e-07	2.18955e-06	-5.74775
ENSG00000157423	463.754	protein_coding	HYDIN	2.42754e-05	0.000148965	-5.73279
ENSG00000167513	192.036	protein_coding	CDT1	3.3226e-05	0.000196192	-5.72152
ENSG00000174371	271.818	protein_coding	EXO1	3.21989e-05	0.00019138	-5.69553
ENSG00000151023	565.136	protein_coding	ENKUR	5.68297e-06	4.20941e-05	-5.67726
ENSG00000273045	276.773	protein_coding	C2orf15	5.53816e-05	0.000305639	-5.67703
ENSG00000070159	757.303	protein_coding	PTPN3	3.84806e-09	6.57489e-08	-5.67377
ENSG00000137309	1385.73	protein_coding	HMGA1	2.64331e-07	2.80764e-06	-5.67137
ENSG00000138160	431.112	protein_coding	KIF11	1.39921e-06	1.23299e-05	-5.66828
ENSG00000143882	743.426	protein_coding	ATP6V1C2	6.06865e-15	3.77028e-13	-5.662
ENSG00000008838	5702.11	protein_coding	MED24	1.69432e-11	5.24764e-10	-5.66061
ENSG00000152076	980.72	protein_coding	CCDC74B	1.0831e-07	1.28716e-06	-5.64894
ENSG00000236699	206.006	protein_coding	ARHGEF38	9.23007e-06	6.43073e-05	-5.64889
ENSG00000284512	49.5011	protein_coding	---	0.0111754	0.0289866	-5.64192
ENSG00000111247	601.679	protein_coding	RAD51AP1	6.45115e-08	8.15088e-07	-5.62864
ENSG00000127423	175.837	protein_coding	AUNIP	6.90698e-05	0.000370282	-5.62587
ENSG00000166145	1805.87	protein_coding	SPINT1	7.7863e-10	1.59206e-08	-5.60872
ENSG00000174669	402.713	protein_coding	SLC29A2	1.45996e-08	2.15293e-07	-5.58448
ENSG00000076554	2081.08	protein_coding	TPD52	1.64706e-08	2.39188e-07	-5.57374
ENSG00000137807	1262.46	protein_coding	KIF23	1.04216e-08	1.59043e-07	-5.5692
ENSG00000076864	209.737	protein_coding	RAP1GAP	0.00266802	0.0085614	-5.56637
ENSG00000243710	286.233	protein_coding	CFAP57	0.00108621	0.00396752	-5.56609
ENSG00000142494	2714.4	protein_coding	SLC47A1	3.5034e-06	2.76156e-05	-5.55982
ENSG00000051341	162.848	protein_coding	POLQ	0.000135946	0.000666057	-5.5598
ENSG00000258471	145.28	lncRNA	---	1.36873e-06	1.20866e-05	-5.5414
ENSG00000101951	820.364	protein_coding	PAGE4	0.00171152	0.0058474	-5.53374
ENSG00000197472	80.0817	protein_coding	ZNF695	0.00196425	0.00657958	-5.53369
ENSG00000258752	1363.32	lncRNA	---	2.13584e-06	1.79698e-05	-5.5296
ENSG00000285077	197.679	protein_coding	ARHGAP11B	1.01099e-06	9.17842e-06	-5.50991
ENSG00000253785	2566.74	processed_pseudogene	---	9.56762e-12	3.08145e-10	-5.47144
ENSG00000162073	357.329	protein_coding	PAQR4	0.000405735	0.00170845	-5.47005
ENSG00000179348	1269.39	protein_coding	GATA2	1.76648e-11	5.43398e-10	-5.46216
ENSG00000228412	264.359	lncRNA	LNC-LBCS	0.000107769	0.000543217	-5.45553
ENSG00000253414	71.2255	lncRNA	LINC01605	0.00100354	0.00371596	-5.4526
ENSG00000167759	184.857	protein_coding	KLK13	0.0013972	0.00492443	-5.448
ENSG00000231908	84.4763	lncRNA	IDH1-AS1	0.000668286	0.00263043	-5.44577
ENSG00000183628	862.323	protein_coding	DGCR6	7.30154e-08	9.12106e-07	-5.44322
ENSG00000232415	910.93	lncRNA	ELN-AS1	1.13467e-05	7.70846e-05	-5.42899
ENSG00000108551	3295.05	protein_coding	RASD1	3.67538e-06	2.88197e-05	-5.42451
ENSG00000183690	712.171	protein_coding	EFHC2	0.000892555	0.00336253	-5.40417
ENSG00000166246	258.455	protein_coding	DNAAF8	2.4126e-05	0.000148092	-5.40414
ENSG00000105173	144.332	protein_coding	CCNE1	7.09556e-05	0.000379134	-5.40291
ENSG00000272735	42.7641	lncRNA	---	0.0247805	0.0564515	-5.40166
ENSG00000173890	507.268	protein_coding	GPR160	1.47664e-09	2.81124e-08	-5.39936
ENSG00000172426	1119.16	protein_coding	RSPH9	1.78078e-07	1.99864e-06	-5.39235
ENSG00000188747	230.748	protein_coding	NOXA1	2.63816e-07	2.80642e-06	-5.38442
ENSG00000226887	332.378	protein_coding	ERVMER34-1	1.72383e-05	0.000110564	-5.38116
ENSG00000124107	15559.6	protein_coding	SLPI	0.00387206	0.0117703	-5.37085
ENSG00000167969	1237.89	protein_coding	ECI1	2.11329e-19	3.12513e-17	-5.35103
ENSG00000167642	18096.2	protein_coding	SPINT2	3.92385e-21	8.32292e-19	-5.33992
ENSG00000286430	93.3008	lncRNA	---	5.57558e-06	4.14448e-05	-5.33585
ENSG00000132329	17466	protein_coding	RAMP1	1.689e-12	6.2663e-11	-5.33257
ENSG00000104901	61.2245	protein_coding	DKKL1	0.00132767	0.00472138	-5.32014
ENSG00000171241	485.993	protein_coding	SHCBP1	8.01874e-09	1.26511e-07	-5.31767
ENSG00000135678	20189	protein_coding	CPM	2.06153e-06	1.74204e-05	-5.30972
ENSG00000104140	73.6663	protein_coding	RHOV	0.0429519	0.088687	-5.30327
ENSG00000102934	3461.11	protein_coding	PLLP	4.00104e-07	4.06669e-06	-5.29661
ENSG00000155066	126.796	protein_coding	PROM2	0.0013471	0.00477753	-5.29236
ENSG00000249464	259.922	lncRNA	LINC01091	2.31596e-05	0.000142786	-5.28179
ENSG00000120093	432.878	protein_coding	HOXB3	8.63944e-07	7.98853e-06	-5.2737
ENSG00000108244	662.143	protein_coding	KRT23	0.00082155	0.00314125	-5.27143
ENSG00000121270	29.9231	protein_coding	ABCC11	0.0228194	0.0527273	-5.26939
ENSG00000248540	180.679	lncRNA	---	0.00469392	0.0138516	-5.26009
ENSG00000156398	1847.18	protein_coding	SFXN2	1.74965e-12	6.44578e-11	-5.2592
ENSG00000076604	542.932	protein_coding	TRAF4	2.4232e-17	2.54424e-15	-5.25321
ENSG00000288046	180.821	lncRNA	---	0.0339647	0.073294	-5.25258
ENSG00000169679	555.946	protein_coding	BUB1	5.47797e-06	4.0777e-05	-5.2443
ENSG00000203760	1397.7	protein_coding	CENPW	1.4601e-09	2.78732e-08	-5.23595
ENSG00000115163	121.429	protein_coding	CENPA	0.000820903	0.00313935	-5.23286
ENSG00000181284	69.8587	protein_coding	TMEM102	0.0144603	0.0359478	-5.21753
ENSG00000131044	117.623	protein_coding	TTLL9	0.0016768	0.005745	-5.20952
ENSG00000109255	107.399	protein_coding	NMU	0.000820785	0.00313935	-5.20802
ENSG00000143217	286.118	protein_coding	NECTIN4	2.28997e-05	0.000141308	-5.20134
ENSG00000102854	980.488	protein_coding	MSLN	0.00173707	0.00592059	-5.18315
ENSG00000123975	3773.55	protein_coding	CKS2	1.71307e-13	7.71949e-12	-5.17837
ENSG00000153132	321.577	protein_coding	CLGN	0.00567999	0.0162943	-5.17468
ENSG00000137434	127.736	protein_coding	C6orf52	0.000195161	0.000909697	-5.17355
ENSG00000204323	335.649	protein_coding	SMIM5	0.000138684	0.00067742	-5.15954
ENSG00000137135	716.515	protein_coding	ARHGEF39	1.2546e-07	1.46526e-06	-5.15746
ENSG00000248405	68.8692	protein_coding	PRR5-ARHGAP8	0.0175338	0.0423551	-5.15691
ENSG00000283683	162.435	protein_coding	MYOCOS	0.000702446	0.00275199	-5.15433
ENSG00000113368	1079.54	protein_coding	LMNB1	0.000219785	0.00101057	-5.13743
ENSG00000156463	566.627	protein_coding	SH3RF2	3.38138e-07	3.50299e-06	-5.1358
ENSG00000103942	980.776	protein_coding	HOMER2	1.162e-09	2.26564e-08	-5.13406
ENSG00000174586	90.9019	protein_coding	ZNF497	0.00255771	0.00825662	-5.13317
ENSG00000088727	1016.88	protein_coding	KIF9	2.57451e-14	1.42269e-12	-5.13252
ENSG00000105255	122.858	protein_coding	FSD1	2.14598e-05	0.000133799	-5.13088
ENSG00000180921	121.934	protein_coding	FAM83H	0.000197079	0.00091762	-5.13055
ENSG00000112299	2038.06	protein_coding	VNN1	0.0139473	0.034904	-5.11962
ENSG00000131242	606.116	protein_coding	RAB11FIP4	1.12572e-05	7.66005e-05	-5.081
ENSG00000231234	66.2502	transcribed_processed_pseudogene	SKP1P1	0.0302962	0.0666586	-5.07817
ENSG00000291057	53.7682	lncRNA	ABCC6P1	0.023776	0.0544759	-5.07545
ENSG00000180817	19754.4	protein_coding	PPA1	3.97048e-14	2.10546e-12	-5.05748
ENSG00000135773	79.4371	protein_coding	CAPN9	0.0067336	0.0188708	-5.03702
ENSG00000106537	2369.27	protein_coding	TSPAN13	4.19446e-11	1.162e-09	-5.03533
ENSG00000007129	1135.18	protein_coding	CEACAM21	0.000164067	0.000781943	-5.02439
ENSG00000134014	8828.5	protein_coding	ELP3	1.13032e-08	1.7076e-07	-5.02252
ENSG00000162551	4718.89	protein_coding	ALPL	1.79817e-05	0.000114771	-5.02091
ENSG00000122194	86.9683	protein_coding	PLG	0.00960938	0.0255007	-5.01967
ENSG00000268089	114.815	protein_coding	GABRQ	0.00372147	0.0113768	-5.00287
ENSG00000167131	854.644	protein_coding	CCDC103	3.32472e-06	2.64154e-05	-4.99768
ENSG00000186603	159.931	protein_coding	HPDL	9.07448e-06	6.33841e-05	-4.98508
ENSG00000141198	1305.69	protein_coding	TOM1L1	2.87561e-11	8.37515e-10	-4.95968
ENSG00000111907	7732.28	protein_coding	TPD52L1	2.50254e-07	2.6839e-06	-4.94504
ENSG00000230359	75.6362	transcribed_processed_pseudogene	TPI1P2	0.00339421	0.0105203	-4.93798
ENSG00000236708	104.029	lncRNA	SDK1-AS1	0.000502731	0.00205506	-4.93709
ENSG00000112378	4627.07	protein_coding	PERP	5.61259e-11	1.50907e-09	-4.93464
ENSG00000118193	202.392	protein_coding	KIF14	1.23814e-05	8.31726e-05	-4.90135
ENSG00000224186	42.1216	lncRNA	PITX1-AS1	0.0279894	0.0623739	-4.89873
ENSG00000115828	2918.66	protein_coding	QPCT	1.72141e-07	1.93718e-06	-4.8956
ENSG00000196932	566.125	protein_coding	TMEM26	8.43561e-07	7.83456e-06	-4.8923
ENSG00000124610	361.103	protein_coding	H1-1	1.17948e-06	1.0553e-05	-4.89032
ENSG00000186185	198.361	protein_coding	KIF18B	0.000246673	0.00112046	-4.88977
ENSG00000260342	347.954	protein_coding	---	0.0113778	0.0293877	-4.88591
ENSG00000165105	165.474	protein_coding	RASEF	0.000323942	0.00141306	-4.88196
ENSG00000171224	340.761	protein_coding	FAM241B	8.26012e-13	3.26042e-11	-4.88069
ENSG00000180198	3046.62	protein_coding	RCC1	1.97636e-29	1.25762e-26	-4.87936
ENSG00000006283	443.698	protein_coding	CACNA1G	7.71704e-11	2.02975e-09	-4.87051
ENSG00000118513	99.2299	protein_coding	MYB	0.00525956	0.0152549	-4.86589
ENSG00000183010	6196.05	protein_coding	PYCR1	7.60503e-09	1.20375e-07	-4.85021
ENSG00000112183	210.292	protein_coding	RBM24	0.00075819	0.00293858	-4.84987
ENSG00000167747	12785.9	transcribed_unitary_pseudogene	C19orf48P	1.37667e-12	5.19006e-11	-4.83211
ENSG00000135697	87.3236	protein_coding	BCO1	0.00440256	0.0131358	-4.81634
ENSG00000146530	88.4472	protein_coding	VWDE	0.0024984	0.00808506	-4.81558
ENSG00000288917	257.793	lncRNA	---	2.389e-07	2.57926e-06	-4.81531
ENSG00000111206	524.035	protein_coding	FOXM1	6.91273e-08	8.67665e-07	-4.81407
ENSG00000226259	54.7376	transcribed_unprocessed_pseudogene	GTF2H2B	0.0208004	0.0487539	-4.81258
ENSG00000177106	566.258	protein_coding	EPS8L2	3.25664e-11	9.29161e-10	-4.79529
ENSG00000176020	165.616	protein_coding	AMIGO3	0.00891785	0.0239025	-4.79095
ENSG00000103485	6800.35	protein_coding	QPRT	7.06848e-18	7.89526e-16	-4.78678
ENSG00000070731	1008.38	protein_coding	ST6GALNAC2	0.000797119	0.00306289	-4.78293
ENSG00000290318	256.664	protein_coding	---	0.00717352	0.0199071	-4.78142
ENSG00000066248	71.8774	protein_coding	NGEF	0.0364988	0.077726	-4.77351
ENSG00000073350	824.372	protein_coding	LLGL2	1.868e-09	3.44088e-08	-4.75331
ENSG00000188322	134.296	protein_coding	SBK1	0.000779624	0.00300944	-4.75298
ENSG00000276644	457.489	protein_coding	DACH1	3.39689e-07	3.51559e-06	-4.7443
ENSG00000187123	147.287	protein_coding	LYPD6	0.00226388	0.00743498	-4.72189
ENSG00000276476	188.654	lncRNA	LINC00540	0.0286544	0.063606	-4.71329
ENSG00000276043	219.405	protein_coding	UHRF1	2.57481e-05	0.000157039	-4.70618
ENSG00000029993	4385.24	protein_coding	HMGB3	1.20139e-17	1.29375e-15	-4.70445
ENSG00000165730	134.171	protein_coding	STOX1	0.000125121	0.000620113	-4.68541
ENSG00000100558	273.707	protein_coding	PLEK2	0.00344227	0.0106441	-4.68472
ENSG00000185100	148.078	protein_coding	ADSS1	1.84246e-05	0.000117207	-4.68169
ENSG00000142621	530.456	protein_coding	FHAD1	0.000587824	0.00235657	-4.67335
ENSG00000273184	44.744	lncRNA	---	0.0442482	0.0908722	-4.67002
ENSG00000242114	1940.56	protein_coding	MTFP1	4.39806e-12	1.52653e-10	-4.65994
ENSG00000243960	64.2662	lncRNA	---	0.0217725	0.0506201	-4.65991
ENSG00000017427	29646.9	protein_coding	IGF1	3.01973e-08	4.0779e-07	-4.64499
ENSG00000240668	46.4106	processed_pseudogene	KRT8P36	0.0289414	0.0641143	-4.64253
ENSG00000151640	719.613	protein_coding	DPYSL4	1.14707e-05	7.77263e-05	-4.64131
ENSG00000184154	1629.3	protein_coding	LRRC51	8.00151e-08	9.82021e-07	-4.63972
ENSG00000224769	76.4206	unprocessed_pseudogene	MUC20P1	0.000575603	0.00231376	-4.626
ENSG00000234115	73.486	processed_pseudogene	---	0.0234742	0.0538839	-4.61057
ENSG00000212993	206.891	protein_coding	POU5F1B	0.00142013	0.00499017	-4.60525
ENSG00000158164	1327.72	protein_coding	TMSB15A	1.09278e-06	9.84019e-06	-4.60199
ENSG00000078549	893.119	protein_coding	ADCYAP1R1	0.00231629	0.00758692	-4.58954
ENSG00000291071	167.338	lncRNA	FAM86JP	0.00636917	0.0179936	-4.58464
ENSG00000214050	378.192	protein_coding	FBXO16	4.37248e-10	9.58431e-09	-4.57174
ENSG00000149418	1277.84	protein_coding	ST14	2.77518e-06	2.2649e-05	-4.56725
ENSG00000161800	1217.76	protein_coding	RACGAP1	7.10647e-08	8.89326e-07	-4.56568
ENSG00000249465	56.5256	processed_pseudogene	RBMXP4	0.0186889	0.044649	-4.56318
ENSG00000089101	151.944	protein_coding	CFAP61	0.0165812	0.0403604	-4.5629
ENSG00000164045	67.2657	protein_coding	CDC25A	0.00133696	0.00474639	-4.5569
ENSG00000165379	370.494	protein_coding	LRFN5	0.00432747	0.012951	-4.55476
ENSG00000156886	244.975	protein_coding	ITGAD	0.0133465	0.0336169	-4.54486
ENSG00000185250	714.904	protein_coding	PPIL6	0.000474957	0.00195561	-4.53968
ENSG00000112981	1065.79	protein_coding	NME5	2.17813e-08	3.06559e-07	-4.53037
ENSG00000214455	1545.67	processed_pseudogene	RCN1P2	1.12983e-10	2.85161e-09	-4.51899
ENSG00000250107	136.127	lncRNA	CACNA1G-AS1	0.00334288	0.0103842	-4.51725
ENSG00000248712	317.914	protein_coding	CCDC153	1.38878e-05	9.17078e-05	-4.51495
ENSG00000180801	1631.95	protein_coding	ARSJ	1.39671e-12	5.24677e-11	-4.51387
ENSG00000125618	1752.98	protein_coding	PAX8	1.48468e-05	9.70034e-05	-4.51108
ENSG00000272913	58.5229	lncRNA	LINC03052	0.0473523	0.0959799	-4.49544
ENSG00000100479	382.454	protein_coding	POLE2	8.39946e-07	7.81765e-06	-4.48638
ENSG00000115221	212.575	protein_coding	ITGB6	0.00380494	0.0116016	-4.48286
ENSG00000146205	125.059	protein_coding	ANO7	0.0197888	0.046843	-4.48252
ENSG00000163251	120.727	protein_coding	FZD5	0.000232015	0.00105961	-4.47599
ENSG00000248925	91.0117	lncRNA	PDCD6-DT	0.00482847	0.0141789	-4.47591
ENSG00000113805	179.488	protein_coding	CNTN3	0.00290253	0.00920838	-4.46537
ENSG00000196497	1687.21	protein_coding	IPO4	4.02899e-18	4.72652e-16	-4.46142
ENSG00000134824	1756.68	protein_coding	FADS2	4.68284e-08	6.07381e-07	-4.46009
ENSG00000171903	154.518	protein_coding	CYP4F11	0.0137275	0.0344526	-4.4583
ENSG00000079385	2783.91	protein_coding	CEACAM1	8.98723e-07	8.27732e-06	-4.45681
ENSG00000099960	2557.01	protein_coding	SLC7A4	0.00758136	0.0208406	-4.45066
ENSG00000188229	27246.7	protein_coding	TUBB4B	1.24282e-32	1.63113e-29	-4.44657
ENSG00000169692	3042.27	protein_coding	AGPAT2	2.13763e-19	3.13346e-17	-4.443
ENSG00000164120	1632.58	protein_coding	HPGD	0.0064468	0.0181567	-4.43999
ENSG00000112280	243.299	protein_coding	COL9A1	0.00131924	0.00470094	-4.43564
ENSG00000138759	786.666	protein_coding	FRAS1	1.13818e-05	7.7273e-05	-4.43167
ENSG00000166451	944.694	protein_coding	CENPN	2.05805e-08	2.91219e-07	-4.43002
ENSG00000183840	135.874	protein_coding	GPR39	0.00503496	0.0146907	-4.42924
ENSG00000226309	50.3509	processed_pseudogene	SMARCE1P2	0.00294479	0.00932977	-4.4287
ENSG00000226268	55.8067	processed_pseudogene	---	0.00144017	0.005053	-4.42439
ENSG00000256663	111.428	processed_pseudogene	---	0.00161279	0.00556113	-4.42343
ENSG00000254986	3385.96	protein_coding	DPP3	7.04641e-15	4.27652e-13	-4.42331
ENSG00000176920	614.979	protein_coding	FUT2	1.45379e-06	1.27201e-05	-4.41905
ENSG00000114270	1494.59	protein_coding	COL7A1	9.48144e-07	8.64904e-06	-4.41698
ENSG00000113645	776.464	protein_coding	WWC1	1.66107e-05	0.000107073	-4.41669
ENSG00000257390	74.4713	protein_coding	---	0.00287007	0.00911778	-4.4126
ENSG00000007174	349.852	protein_coding	DNAH9	2.75516e-05	0.000166731	-4.41203
ENSG00000214207	54.1901	processed_pseudogene	KRT18P10	0.00794253	0.0216604	-4.40947
ENSG00000139973	50.5582	protein_coding	SYT16	0.0303974	0.0668183	-4.40863
ENSG00000173698	251.152	protein_coding	ADGRG2	0.00400371	0.0121096	-4.40656
ENSG00000126460	114.072	protein_coding	PRRG2	4.53972e-06	3.46939e-05	-4.40134
ENSG00000104953	92.0496	protein_coding	TLE6	0.00330019	0.0102805	-4.39269
ENSG00000277182	70.1496	lncRNA	---	0.0314939	0.0687464	-4.37554
ENSG00000260643	437.786	protein_coding	---	4.58723e-11	1.26248e-09	-4.37433
ENSG00000137857	865.513	protein_coding	DUOX1	0.000189183	0.000885171	-4.35493
ENSG00000113205	98.9417	protein_coding	PCDHB3	0.00516068	0.0150158	-4.34644
ENSG00000115255	837.498	protein_coding	REEP6	1.98816e-05	0.000125411	-4.34378
ENSG00000126838	157.337	protein_coding	PZP	0.00971132	0.0257257	-4.34375
ENSG00000127241	1216.06	protein_coding	MASP1	0.000808243	0.00309709	-4.33955
ENSG00000101276	1124.63	protein_coding	SLC52A3	3.89309e-06	3.03118e-05	-4.32841
ENSG00000104783	499.226	protein_coding	KCNN4	0.000489318	0.00200844	-4.32045
ENSG00000146049	183.889	lncRNA	KAAG1	0.000256282	0.00115859	-4.31627
ENSG00000139514	1570.51	protein_coding	SLC7A1	2.68211e-07	2.84309e-06	-4.3149
ENSG00000017483	2215.14	protein_coding	SLC38A5	6.04409e-07	5.85694e-06	-4.30769
ENSG00000186665	1263.28	protein_coding	C17orf58	8.09458e-15	4.85652e-13	-4.30733
ENSG00000182132	490.312	protein_coding	KCNIP1	0.00463486	0.0137081	-4.30438
ENSG00000096696	2900.8	protein_coding	DSP	2.22393e-07	2.42851e-06	-4.30257
ENSG00000246430	180.028	lncRNA	LINC00968	0.0304526	0.0669256	-4.29853
ENSG00000218014	80.7868	processed_pseudogene	KRT19P1	0.000437773	0.00182216	-4.29852
ENSG00000147536	611.934	protein_coding	GINS4	8.57252e-08	1.0472e-06	-4.298
ENSG00000115423	384.206	protein_coding	DNAH6	0.000222307	0.00102016	-4.29778
ENSG00000281641	33.9014	lncRNA	SAMD12-AS1	0.0288384	0.0639132	-4.29334
ENSG00000105048	51.3241	protein_coding	TNNT1	0.0131727	0.0332388	-4.29188
ENSG00000290374	310.995	lncRNA	FAM86EP	7.00296e-07	6.67826e-06	-4.28887
ENSG00000174807	5273.24	protein_coding	CD248	3.78173e-07	3.87001e-06	-4.28238
ENSG00000179862	67.3798	protein_coding	CITED4	0.00131289	0.00468151	-4.2783
ENSG00000016402	1216.9	protein_coding	IL20RA	0.000611229	0.00243784	-4.26385
ENSG00000158315	248.461	protein_coding	RHBDL2	0.000450414	0.00186885	-4.25974
ENSG00000182795	67.9425	protein_coding	C1orf116	0.0476467	0.0965021	-4.2545
ENSG00000211448	23958.7	protein_coding	DIO2	0.00305835	0.00964587	-4.25259
ENSG00000187908	409.456	protein_coding	DMBT1	0.00733939	0.0202869	-4.23903
ENSG00000072682	10428.6	protein_coding	P4HA2	5.33203e-08	6.85234e-07	-4.23842
ENSG00000186638	239.332	protein_coding	KIF24	0.000275829	0.00123132	-4.22815
ENSG00000040608	372.205	protein_coding	RTN4R	0.000350512	0.00151076	-4.22395
ENSG00000139767	155.173	protein_coding	SRRM4	0.00336526	0.0104431	-4.22322
ENSG00000284862	256.178	protein_coding	CCDC39	0.00983763	0.0259817	-4.21884
ENSG00000130520	5707.85	protein_coding	LSM4	1.81502e-16	1.60817e-14	-4.21558
ENSG00000161179	1104.23	protein_coding	YDJC	4.17228e-12	1.45296e-10	-4.20985
ENSG00000120051	118.966	protein_coding	CFAP58	0.0131667	0.0332316	-4.20868
ENSG00000204764	1851.42	protein_coding	RANBP17	2.50748e-08	3.46184e-07	-4.20546
ENSG00000123219	680.801	protein_coding	CENPK	2.13649e-11	6.39092e-10	-4.20512
ENSG00000161860	106.911	protein_coding	SYCE2	0.00112399	0.00408845	-4.20462
ENSG00000174460	1782.83	protein_coding	ZCCHC12	0.00378961	0.0115615	-4.20153
ENSG00000077274	858.074	protein_coding	CAPN6	0.00751524	0.020694	-4.20093
ENSG00000167105	396.204	protein_coding	TMEM92	3.06691e-06	2.46467e-05	-4.20046
ENSG00000163293	113.223	protein_coding	NIPAL1	0.000354532	0.00152558	-4.19703
ENSG00000124343	189.819	protein_coding	XG	0.0193208	0.0459163	-4.19593
ENSG00000128039	2507.12	protein_coding	SRD5A3	7.30808e-09	1.16259e-07	-4.19094
ENSG00000196118	620.715	protein_coding	CFAP119	1.22752e-05	8.25646e-05	-4.18403
ENSG00000259225	212.234	lncRNA	LINC02345	0.0119386	0.0305768	-4.16665
ENSG00000105894	4220.44	protein_coding	PTN	7.60108e-06	5.41986e-05	-4.16655
ENSG00000138400	502.808	protein_coding	MDH1B	0.00129861	0.00463689	-4.16069
ENSG00000128944	1662.6	protein_coding	KNSTRN	2.03556e-09	3.71048e-08	-4.15973
ENSG00000279809	269.81	TEC	---	0.00258232	0.00832711	-4.15884
ENSG00000171757	472.69	protein_coding	LRRC34	1.3235e-05	8.79498e-05	-4.15725
ENSG00000167861	1624.54	protein_coding	HID1	1.07386e-14	6.38813e-13	-4.15515
ENSG00000135525	312.405	protein_coding	MAP7	2.18125e-06	1.82923e-05	-4.15514
ENSG00000162755	957.761	protein_coding	KLHDC9	2.92116e-07	3.07015e-06	-4.143
ENSG00000104738	2325.72	protein_coding	MCM4	8.7787e-10	1.77083e-08	-4.13958
ENSG00000137285	315.312	protein_coding	TUBB2B	5.88737e-05	0.000322286	-4.1381
ENSG00000251003	370.449	lncRNA	ZFPM2-AS1	3.08357e-05	0.000184426	-4.13704
ENSG00000261189	76.7806	lncRNA	DSP-AS1	0.00355199	0.0109335	-4.13074
ENSG00000156709	5262.64	protein_coding	AIFM1	1.51762e-19	2.34327e-17	-4.12769
ENSG00000284753	1001.67	protein_coding	EEF1AKMT4	5.95509e-06	4.36935e-05	-4.12731
ENSG00000067606	436.652	protein_coding	PRKCZ	1.48218e-05	9.68699e-05	-4.1258
ENSG00000162063	527.703	protein_coding	CCNF	2.14877e-06	1.80705e-05	-4.1167
ENSG00000241106	1797.72	protein_coding	HLA-DOB	0.00827535	0.0224398	-4.11229
ENSG00000247311	38.7808	lncRNA	---	0.0447294	0.0916811	-4.10805
ENSG00000168393	4441.2	protein_coding	DTYMK	3.00021e-17	3.07323e-15	-4.10803
ENSG00000125409	131.883	protein_coding	TEKT3	0.0082648	0.0224199	-4.10644
ENSG00000104883	474.752	protein_coding	PEX11G	2.89246e-09	5.087e-08	-4.10594
ENSG00000131941	561	protein_coding	RHPN2	3.19164e-05	0.00018993	-4.1035
ENSG00000168658	330.597	protein_coding	VWA3B	0.0116003	0.0298597	-4.09402
ENSG00000164850	846.897	protein_coding	GPER1	0.000278546	0.00124187	-4.09357
ENSG00000274605	999.547	lncRNA	PCCA-DT	2.12667e-08	2.99718e-07	-4.09227
ENSG00000289436	55.0783	lncRNA	---	0.00178137	0.00604802	-4.08467
ENSG00000261437	113.89	lncRNA	LINC02894	0.00901188	0.0241033	-4.07988
ENSG00000240069	111.175	transcribed_processed_pseudogene	GPAA1P1	0.000780013	0.00301038	-4.06892
ENSG00000139364	292.804	protein_coding	TMEM132B	0.000428868	0.00179042	-4.066
ENSG00000148677	36.1478	protein_coding	ANKRD1	0.0158226	0.0387927	-4.06548
ENSG00000092853	1336.36	protein_coding	CLSPN	5.3999e-09	8.88656e-08	-4.06228
ENSG00000248919	104.613	protein_coding	ATP5MF-PTCD1	0.0171863	0.0415921	-4.05809
ENSG00000188735	1545.5	protein_coding	TMEM120B	1.02375e-12	3.95907e-11	-4.05012
ENSG00000105982	91.5048	protein_coding	RNF32	0.000200534	0.000930612	-4.04531
ENSG00000139626	427.75	protein_coding	ITGB7	0.00935655	0.0248738	-4.04415
ENSG00000197261	257.217	protein_coding	C6orf141	0.000488233	0.00200438	-4.04157
ENSG00000184860	583.337	protein_coding	SDR42E1	6.1568e-07	5.94695e-06	-4.04146
ENSG00000125968	9220.45	protein_coding	ID1	7.36168e-18	8.17925e-16	-4.02494
ENSG00000026559	228.7	protein_coding	KCNG1	0.00322233	0.0100781	-4.02416
ENSG00000185442	921.683	protein_coding	FAM174B	1.09908e-07	1.30372e-06	-4.01962
ENSG00000152763	682.821	protein_coding	DNAI4	0.000349514	0.00150707	-4.01612
ENSG00000105523	81.4362	protein_coding	FAM83E	0.00148532	0.00519233	-4.01516
ENSG00000164946	1038.95	protein_coding	FREM1	4.17229e-05	0.000239513	-4.01177
ENSG00000249319	104.058	protein_coding	---	0.0470411	0.0954781	-3.99987
ENSG00000177989	580.248	protein_coding	ODF3B	0.000874926	0.00330501	-3.99456
ENSG00000007038	106.321	protein_coding	PRSS21	0.00495441	0.0144899	-3.99375
ENSG00000132004	1854.96	protein_coding	FBXW9	7.56787e-10	1.55497e-08	-3.98494
ENSG00000166473	1136.37	protein_coding	PKD1L2	1.38472e-05	9.15514e-05	-3.98157
ENSG00000087586	1360.62	protein_coding	AURKA	2.24043e-05	0.00013874	-3.97713
ENSG00000105131	137.37	protein_coding	EPHX3	4.45502e-05	0.000253388	-3.97297
ENSG00000183250	239.5	lncRNA	LINC01547	0.000234287	0.00106929	-3.9714
ENSG00000214290	369.257	protein_coding	POU2AF3	5.82727e-06	4.29508e-05	-3.96939
ENSG00000287497	84.8415	lncRNA	---	0.0267916	0.0601772	-3.96187
ENSG00000286456	85.0678	lncRNA	---	0.0264864	0.0596191	-3.9608
ENSG00000149554	478.896	protein_coding	CHEK1	4.26048e-07	4.29093e-06	-3.95947
ENSG00000150471	505.836	protein_coding	ADGRL3	0.000657432	0.00259354	-3.95875
ENSG00000122378	11508.8	protein_coding	PRXL2A	2.59907e-09	4.64888e-08	-3.95082
ENSG00000244607	173.27	protein_coding	CCDC13	0.00257934	0.00831882	-3.94944
ENSG00000103021	741.306	protein_coding	CCDC113	8.7913e-05	0.000457178	-3.94463
ENSG00000160191	411.286	protein_coding	PDE9A	1.97655e-06	1.68039e-05	-3.94267
ENSG00000170779	1878.11	protein_coding	CDCA4	1.41667e-12	5.31226e-11	-3.94124
ENSG00000233608	977.558	protein_coding	TWIST2	5.18983e-09	8.5812e-08	-3.93178
ENSG00000113722	166.802	protein_coding	CDX1	0.0069118	0.019275	-3.93016
ENSG00000197275	274.866	protein_coding	RAD54B	0.000541471	0.00219251	-3.92535
ENSG00000100290	148.757	protein_coding	BIK	0.00690222	0.019256	-3.92247
ENSG00000134548	130.584	protein_coding	SPX	0.0202488	0.0477274	-3.92165
ENSG00000261150	124.18	protein_coding	EPPK1	0.00977871	0.0258684	-3.91447
ENSG00000101856	27053	protein_coding	PGRMC1	2.3556e-11	6.97675e-10	-3.9085
ENSG00000213347	494.624	protein_coding	MXD3	1.08228e-06	9.75817e-06	-3.90651
ENSG00000171130	4765.93	protein_coding	ATP6V0E2	5.01984e-06	3.7877e-05	-3.90583
ENSG00000198574	269.427	protein_coding	SH2D1B	0.00480866	0.0141306	-3.89807
ENSG00000128710	223.114	protein_coding	HOXD10	0.000763319	0.00295519	-3.89785
ENSG00000080644	231.162	protein_coding	CHRNA3	0.0349841	0.0750848	-3.89142
ENSG00000196542	87.66	protein_coding	SPTSSB	0.0325501	0.0706699	-3.88992
ENSG00000248008	2146.8	lncRNA	NRAV	3.06278e-19	4.3752e-17	-3.88621
ENSG00000008283	4287.41	protein_coding	CYB561	7.52069e-14	3.68988e-12	-3.88207
ENSG00000066279	780.884	protein_coding	ASPM	3.27403e-05	0.000194048	-3.87775
ENSG00000111110	1040.56	protein_coding	PPM1H	4.31857e-06	3.32913e-05	-3.87759
ENSG00000110092	2377.47	protein_coding	CCND1	2.9926e-08	4.05429e-07	-3.87732
ENSG00000129521	1045.86	protein_coding	EGLN3	4.97421e-06	3.75867e-05	-3.86993
ENSG00000174498	105.677	protein_coding	IGDCC3	0.00193	0.00648865	-3.85578
ENSG00000159259	524.807	protein_coding	CHAF1B	7.55383e-07	7.14196e-06	-3.85154
ENSG00000100918	1869.13	protein_coding	REC8	3.4205e-06	2.70841e-05	-3.8469
ENSG00000164488	249.488	protein_coding	DACT2	0.00852066	0.0230099	-3.84611
ENSG00000102743	552.736	protein_coding	SLC25A15	2.35946e-08	3.28339e-07	-3.84057
ENSG00000154839	263.573	protein_coding	SKA1	0.000338872	0.00146751	-3.83589
ENSG00000198483	731.945	protein_coding	ANKRD35	2.12674e-05	0.000132915	-3.83336
ENSG00000137691	1016.16	protein_coding	CFAP300	1.67238e-05	0.000107659	-3.83267
ENSG00000249014	145.618	processed_pseudogene	HMGN2P4	6.50765e-05	0.000351567	-3.832
ENSG00000189334	724.219	protein_coding	S100A14	4.10366e-08	5.39254e-07	-3.83077
ENSG00000164078	140.077	protein_coding	MST1R	0.000251403	0.00113948	-3.81895
ENSG00000185347	44.6103	protein_coding	TEDC1	0.0463338	0.0942648	-3.81056
ENSG00000231764	898.583	lncRNA	DLX6-AS1	0.000152241	0.000733739	-3.80794
ENSG00000154479	99.5409	protein_coding	CFAP210	0.0155492	0.038207	-3.80197
ENSG00000162814	645.659	protein_coding	SPATA17	2.06148e-05	0.000129414	-3.80024
ENSG00000170270	2094.11	protein_coding	GON7	1.73906e-10	4.22179e-09	-3.79904
ENSG00000138772	2475.84	protein_coding	ANXA3	1.47316e-06	1.28842e-05	-3.79733
ENSG00000168546	422.508	protein_coding	GFRA2	0.0291422	0.0644979	-3.78598
ENSG00000262814	2039.09	protein_coding	MRPL12	3.67607e-13	1.56156e-11	-3.77713
ENSG00000105976	1711.73	protein_coding	MET	0.00130481	0.00465586	-3.77645
ENSG00000128346	245.058	protein_coding	C22orf23	0.01002	0.0263677	-3.77478
ENSG00000268400	147.921	protein_coding	---	0.0290473	0.064315	-3.77285
ENSG00000167244	16060.2	protein_coding	IGF2	2.17611e-06	1.82566e-05	-3.76844
ENSG00000289226	87.6375	lncRNA	---	0.000530245	0.00215245	-3.76567
ENSG00000175701	3118.89	protein_coding	MTLN	2.76762e-12	9.93456e-11	-3.75911
ENSG00000181938	1084.97	protein_coding	GINS3	6.11444e-05	0.000333586	-3.75905
ENSG00000152931	497.364	lncRNA	PART1	0.00395632	0.0119831	-3.74677
ENSG00000149201	300.092	protein_coding	CCDC81	0.0064227	0.0181065	-3.739
ENSG00000286053	154.365	protein_coding	ASDURF	0.000106453	0.000538131	-3.73656
ENSG00000278834	214.84	lncRNA	---	0.000705891	0.00276239	-3.73444
ENSG00000273398	99.2615	protein_coding	---	0.0461934	0.0940393	-3.73305
ENSG00000206053	3683.34	protein_coding	JPT2	8.90355e-21	1.64005e-18	-3.72495
ENSG00000229666	68.0277	lncRNA	MAST4-AS1	0.0190768	0.0454136	-3.71701
ENSG00000186193	233.786	protein_coding	SAPCD2	0.000114333	0.000573274	-3.71577
ENSG00000254485	64.6196	lncRNA	---	0.00482355	0.0141684	-3.71519
ENSG00000111602	793.73	protein_coding	TIMELESS	6.53698e-06	4.75147e-05	-3.70832
ENSG00000154040	647.453	protein_coding	CABYR	1.98207e-06	1.68434e-05	-3.70616
ENSG00000220884	255.239	processed_pseudogene	MESTP1	4.96926e-05	0.000278043	-3.70384
ENSG00000215349	245.458	processed_pseudogene	MRPL3P1	2.18339e-06	1.8303e-05	-3.68686
ENSG00000131771	258.638	protein_coding	PPP1R1B	0.0173148	0.0418741	-3.67967
ENSG00000056972	4491.32	protein_coding	TRAF3IP2	1.33542e-12	5.04361e-11	-3.67866
ENSG00000145247	5284.34	protein_coding	OCIAD2	1.71384e-18	2.1422e-16	-3.67774
ENSG00000152939	568.347	protein_coding	MARVELD2	1.43214e-05	9.4068e-05	-3.67735
ENSG00000155761	401.161	protein_coding	SPAG17	0.0318019	0.0693178	-3.67484
ENSG00000182742	68.5606	protein_coding	HOXB4	0.000716416	0.00279837	-3.67095
ENSG00000224837	1694.45	processed_pseudogene	GCSHP5	9.86397e-17	9.24703e-15	-3.66864
ENSG00000105427	67.6372	protein_coding	CNFN	0.00932297	0.0247997	-3.66345
ENSG00000167536	135.186	protein_coding	DHRS13	0.00468548	0.0138317	-3.66262
ENSG00000213793	354.383	protein_coding	ZNF888	4.35123e-05	0.000248494	-3.65807
ENSG00000182107	309.476	protein_coding	TMEM30B	0.00129825	0.0046364	-3.65062
ENSG00000160957	180.163	protein_coding	RECQL4	0.000610733	0.0024367	-3.64887
ENSG00000105989	3894.21	protein_coding	WNT2	0.0413229	0.0858977	-3.64128
ENSG00000289291	31.2662	lncRNA	---	0.0253243	0.0574468	-3.63313
ENSG00000275410	802.468	protein_coding	HNF1B	0.00172097	0.00587428	-3.62828
ENSG00000213683	314.579	processed_pseudogene	---	3.12695e-11	8.98259e-10	-3.61687
ENSG00000117480	320.24	protein_coding	FAAH	0.000349758	0.00150781	-3.61673
ENSG00000066583	8794.44	protein_coding	ISOC1	5.37494e-10	1.15172e-08	-3.61449
ENSG00000182010	231.287	protein_coding	RTKN2	0.000188699	0.000883311	-3.60675
ENSG00000155530	127.42	protein_coding	LRGUK	0.004326	0.0129496	-3.60512
ENSG00000255545	223.599	lncRNA	B3GAT1-DT	0.0116271	0.0299103	-3.60421
ENSG00000290731	48.2891	lncRNA	---	0.0321047	0.069869	-3.60088
ENSG00000253954	629.763	processed_pseudogene	HMGN1P38	4.04774e-12	1.41664e-10	-3.59719
ENSG00000145040	79.6048	protein_coding	UCN2	0.0363925	0.0775608	-3.594
ENSG00000135111	5997.16	protein_coding	TBX3	6.04322e-31	4.70006e-28	-3.5912
ENSG00000167755	1417.66	protein_coding	KLK6	0.0212313	0.0495483	-3.58992
ENSG00000215475	196.466	protein_coding	SIAH3	0.0174737	0.0422293	-3.5885
ENSG00000128228	1751.56	protein_coding	SDF2L1	9.89005e-06	6.82488e-05	-3.58742
ENSG00000111846	811.743	protein_coding	GCNT2	4.69052e-09	7.83581e-08	-3.58452
ENSG00000163362	97.2789	protein_coding	INAVA	0.035969	0.0768532	-3.57656
ENSG00000131435	2667.81	protein_coding	PDLIM4	5.96034e-15	3.73616e-13	-3.56818
ENSG00000102554	479.213	protein_coding	KLF5	0.00110056	0.00401367	-3.568
ENSG00000267228	438.678	protein_coding	---	0.00271105	0.00867824	-3.56594
ENSG00000176720	1409.38	protein_coding	BOK	1.75116e-09	3.25421e-08	-3.5654
ENSG00000254319	235.794	lncRNA	LINC03021	0.00778081	0.0212996	-3.56175
ENSG00000250510	295.406	protein_coding	GPR162	0.000121128	0.000603456	-3.55765
ENSG00000258947	3270.52	protein_coding	TUBB3	0.00014823	0.000716384	-3.5566
ENSG00000236819	84.2872	lncRNA	LINC01563	0.00310811	0.00977934	-3.55596
ENSG00000123453	503.666	protein_coding	SARDH	2.18713e-06	1.8327e-05	-3.54906
ENSG00000120675	4449.57	protein_coding	DNAJC15	0.000171516	0.000814304	-3.54016
ENSG00000105825	4294.48	protein_coding	TFPI2	0.00126488	0.0045365	-3.53682
ENSG00000126453	437.805	protein_coding	BCL2L12	6.92715e-08	8.68955e-07	-3.53618
ENSG00000213370	68.4073	processed_pseudogene	RANP6	0.00113473	0.00412242	-3.52843
ENSG00000179447	59.2538	lncRNA	SLC24A3-AS1	0.0114257	0.0294787	-3.52257
ENSG00000169314	384.689	protein_coding	C22orf15	0.00428516	0.0128475	-3.52214
ENSG00000137310	1428.23	protein_coding	TCF19	4.2367e-07	4.27518e-06	-3.52199
ENSG00000118997	505.2	protein_coding	DNAH7	0.000364271	0.00155886	-3.52016
ENSG00000183856	443.098	protein_coding	IQGAP3	2.56224e-05	0.000156454	-3.51996
ENSG00000239672	10213.7	protein_coding	NME1	5.75624e-10	1.22343e-08	-3.51879
ENSG00000060140	88.8794	protein_coding	STYK1	0.00682704	0.0190792	-3.51807
ENSG00000234036	394.361	processed_pseudogene	TXNP6	8.23683e-08	1.00796e-06	-3.51147
ENSG00000175352	226.905	protein_coding	NRIP3	1.6432e-05	0.000106106	-3.50579
ENSG00000164885	1172.98	protein_coding	CDK5	2.86478e-09	5.04678e-08	-3.49908
ENSG00000163814	1972.65	protein_coding	CDCP1	0.000411598	0.00173001	-3.49739
ENSG00000176619	1032.96	protein_coding	LMNB2	2.04026e-07	2.25968e-06	-3.49455
ENSG00000129007	723.366	protein_coding	CALML4	0.000104566	0.000530382	-3.4925
ENSG00000291077	116.48	lncRNA	---	0.000192323	0.000898205	-3.49157
ENSG00000102393	7088.7	protein_coding	GLA	1.0482e-07	1.25277e-06	-3.48184
ENSG00000143036	1159.89	protein_coding	SLC44A3	0.000509446	0.00207887	-3.48127
ENSG00000211829	719.925	TR_C_gene	TRDC	0.00397456	0.0120331	-3.47797
ENSG00000010626	1668.38	protein_coding	LRRC23	2.52603e-06	2.08589e-05	-3.47583
ENSG00000176125	124.513	protein_coding	UFSP1	0.00194235	0.00651867	-3.47438
ENSG00000141424	8389.2	protein_coding	SLC39A6	1.72414e-11	5.31649e-10	-3.46859
ENSG00000237125	2085.04	lncRNA	HAND2-AS1	7.33389e-09	1.16582e-07	-3.46802
ENSG00000197980	75.9145	protein_coding	LEKR1	0.00893086	0.0239258	-3.46641
ENSG00000079931	2558.8	protein_coding	MOXD1	0.0085669	0.023111	-3.46517
ENSG00000268942	38.4249	processed_pseudogene	CKS1BP3	0.0117722	0.0302169	-3.45961
ENSG00000145681	623.001	protein_coding	HAPLN1	0.0168286	0.0409152	-3.45737
ENSG00000055732	1270.54	protein_coding	MCOLN3	4.08441e-06	3.16606e-05	-3.4532
ENSG00000065268	2390.46	protein_coding	WDR18	3.88294e-15	2.54012e-13	-3.45216
ENSG00000154760	676.67	protein_coding	SLFN13	0.000156537	0.000751857	-3.44667
ENSG00000090097	1884.18	protein_coding	PCBP4	5.87734e-09	9.57473e-08	-3.44463
ENSG00000289486	73.422	lncRNA	---	0.00240189	0.00782823	-3.44393
ENSG00000232229	293.005	lncRNA	LINC00865	8.63602e-06	6.07308e-05	-3.44125
ENSG00000066382	486.178	protein_coding	MPPED2	0.000309417	0.0013593	-3.4397
ENSG00000137563	2281.6	protein_coding	GGH	7.27214e-08	9.08975e-07	-3.43519
ENSG00000158560	1907.6	protein_coding	DYNC1I1	3.87648e-06	3.02274e-05	-3.4288
ENSG00000139546	2404.05	protein_coding	TARBP2	5.65386e-14	2.90994e-12	-3.42409
ENSG00000167700	334.632	protein_coding	MFSD3	0.000342378	0.00148025	-3.42129
ENSG00000221916	87.9361	protein_coding	C19orf73	0.00273122	0.00873216	-3.41538
ENSG00000205084	2310.91	protein_coding	TMEM231	3.60725e-06	2.83596e-05	-3.41349
ENSG00000189045	123.086	protein_coding	ANKDD1B	0.00592284	0.0169101	-3.41104
ENSG00000181652	556.499	protein_coding	ATG9B	0.00326533	0.010187	-3.40811
ENSG00000187650	254.143	protein_coding	VMAC	0.000229766	0.00105117	-3.40741
ENSG00000177519	71.9997	protein_coding	RPRM	0.00856147	0.0230994	-3.40731
ENSG00000239268	242.355	lncRNA	LINC03051	0.00547632	0.0158115	-3.40451
ENSG00000011478	114.084	protein_coding	QPCTL	0.000458936	0.00189895	-3.39376
ENSG00000135587	689.686	protein_coding	SMPD2	8.55506e-07	7.92098e-06	-3.39237
ENSG00000226937	43.6299	transcribed_processed_pseudogene	CEP164P1	0.0248921	0.0566528	-3.38784
ENSG00000172543	2321.62	protein_coding	CTSW	0.00505006	0.0147289	-3.38354
ENSG00000114529	189.14	protein_coding	C3orf52	0.0169169	0.0411006	-3.38329
ENSG00000003147	2442.2	protein_coding	ICA1	3.00383e-08	4.06427e-07	-3.38291
ENSG00000175792	6416.37	protein_coding	RUVBL1	4.23954e-31	3.8707e-28	-3.37923
ENSG00000251503	95.1416	protein_coding	CENPS-CORT	0.00475957	0.0140039	-3.37768
ENSG00000212710	112.178	protein_coding	CTAGE1	0.00069822	0.00273697	-3.37423
ENSG00000176601	217.996	protein_coding	MAP3K19	0.0136849	0.034362	-3.35914
ENSG00000213943	77.7347	processed_pseudogene	KRT18P17	0.0157141	0.0385667	-3.35896
ENSG00000108106	206.292	protein_coding	UBE2S	0.000103581	0.000526219	-3.35501
ENSG00000106462	744.705	protein_coding	EZH2	2.47129e-09	4.43543e-08	-3.35136
ENSG00000270761	43.401	lncRNA	CD2AP-DT	0.0125227	0.0318426	-3.34577
ENSG00000106853	6879.57	protein_coding	PTGR1	1.27173e-13	5.93447e-12	-3.34081
ENSG00000104889	3434.75	protein_coding	RNASEH2A	6.65745e-13	2.7093e-11	-3.33901
ENSG00000255224	238.87	lncRNA	---	0.000272761	0.00121918	-3.33798
ENSG00000224593	383.165	transcribed_processed_pseudogene	RPL21P72	0.00104274	0.00383341	-3.33704
ENSG00000261652	290.129	protein_coding	PIERCE2	0.00223242	0.00734152	-3.33204
ENSG00000135144	450.295	protein_coding	DTX1	4.34193e-05	0.000248098	-3.33105
ENSG00000169126	341.054	protein_coding	ODAD2	0.0119064	0.0305093	-3.32523
ENSG00000182054	14371	protein_coding	IDH2	5.38332e-11	1.45301e-09	-3.32425
ENSG00000188316	174.343	protein_coding	ENO4	0.0297784	0.0657122	-3.32086
ENSG00000115363	821.683	protein_coding	EVA1A	0.00102103	0.0037701	-3.31722
ENSG00000188610	49.743	protein_coding	FAM72B	0.0160246	0.0392421	-3.3079
ENSG00000102100	4026.57	protein_coding	SLC35A2	3.76845e-14	2.01358e-12	-3.3066
ENSG00000046653	2816.29	protein_coding	GPM6B	0.000359964	0.00154484	-3.30354
ENSG00000206075	68.086	protein_coding	SERPINB5	0.048141	0.0972966	-3.30142
ENSG00000166508	8659.21	protein_coding	MCM7	7.44094e-08	9.25117e-07	-3.30134
ENSG00000165084	139.661	protein_coding	C8orf34	0.0177702	0.0428029	-3.29877
ENSG00000066230	145.158	protein_coding	SLC9A3	0.00249973	0.00808811	-3.29577
ENSG00000106305	4173.16	protein_coding	AIMP2	1.83722e-09	3.39121e-08	-3.29353
ENSG00000157870	1518.16	protein_coding	PRXL2B	1.94383e-16	1.68671e-14	-3.29111
ENSG00000065320	294.357	protein_coding	NTN1	6.13355e-05	0.000334368	-3.29014
ENSG00000130193	1625.66	protein_coding	THEM6	1.47596e-13	6.79686e-12	-3.28982
ENSG00000153551	3471.29	protein_coding	CMTM7	3.26344e-06	2.59875e-05	-3.28875
ENSG00000188157	178.792	protein_coding	AGRN	7.29396e-06	5.22572e-05	-3.28825
ENSG00000129295	895.402	protein_coding	DNAAF11	4.77115e-05	0.000269109	-3.28674
ENSG00000105855	2262.39	protein_coding	ITGB8	0.000289804	0.00128472	-3.28669
ENSG00000213123	1222.53	protein_coding	DYNLT2B	1.17886e-10	2.95757e-09	-3.28502
ENSG00000231890	137.65	lncRNA	DARS1-AS1	0.000403377	0.00169988	-3.2843
ENSG00000156711	1796.89	protein_coding	MAPK13	1.86843e-05	0.000118643	-3.27857
ENSG00000116885	1416.9	protein_coding	OSCP1	4.89966e-06	3.71303e-05	-3.27756
ENSG00000021300	1428.71	protein_coding	PLEKHB1	0.0006427	0.00254355	-3.27341
ENSG00000260806	258.866	lncRNA	PAPOLA-DT	9.6639e-06	6.70186e-05	-3.27013
ENSG00000213190	2917.36	protein_coding	MLLT11	1.19834e-06	1.07127e-05	-3.26767
ENSG00000163638	3522.23	protein_coding	ADAMTS9	2.61465e-09	4.67277e-08	-3.26632
ENSG00000224383	388.56	protein_coding	PRR29	0.000901855	0.00338906	-3.26147
ENSG00000165923	376.817	protein_coding	AGBL2	0.00205924	0.00685511	-3.25898
ENSG00000198937	2135.36	protein_coding	CCDC167	1.38065e-07	1.59385e-06	-3.25597
ENSG00000259974	230.472	lncRNA	LINC00261	0.0428559	0.0885237	-3.25579
ENSG00000250539	251.731	processed_pseudogene	KRT8P33	0.00384536	0.0117044	-3.25495
ENSG00000250305	555.749	protein_coding	TRMT9B	2.19331e-05	0.000136386	-3.25288
ENSG00000246985	465.903	lncRNA	SOCS2-AS1	8.51946e-06	6.00135e-05	-3.25168
ENSG00000130558	1409.92	protein_coding	OLFM1	1.02719e-06	9.31342e-06	-3.24752
ENSG00000241388	194.984	lncRNA	HNF1A-AS1	0.0248933	0.0566528	-3.24378
ENSG00000218350	355.123	processed_pseudogene	LYPLA1P3	1.73022e-06	1.48723e-05	-3.24369
ENSG00000288988	376.697	lncRNA	---	2.06527e-05	0.000129614	-3.2424
ENSG00000131508	7850.67	protein_coding	UBE2D2	1.12996e-08	1.7076e-07	-3.24114
ENSG00000124507	114.592	protein_coding	PACSIN1	0.0138137	0.0346273	-3.24057
ENSG00000114767	933.286	protein_coding	RRP9	4.75628e-07	4.72679e-06	-3.23836
ENSG00000174156	372.025	protein_coding	GSTA3	0.019315	0.0459078	-3.23265
ENSG00000198515	94.9456	protein_coding	CNGA1	0.0074516	0.0205592	-3.22833
ENSG00000112029	1484.74	protein_coding	FBXO5	1.81342e-08	2.59932e-07	-3.22659
ENSG00000164283	175.765	protein_coding	ESM1	0.0107191	0.0279697	-3.22213
ENSG00000102904	475.541	protein_coding	TSNAXIP1	0.00383983	0.011691	-3.2207
ENSG00000176894	638.669	protein_coding	PXMP2	1.25405e-08	1.87295e-07	-3.22036
ENSG00000287262	390.027	lncRNA	---	0.0109369	0.0284519	-3.21644
ENSG00000041982	3884.65	protein_coding	TNC	0.00509572	0.0148556	-3.21376
ENSG00000126215	455.58	protein_coding	XRCC3	1.31957e-07	1.53262e-06	-3.2112
ENSG00000112312	3828.06	protein_coding	GMNN	7.97164e-08	9.79185e-07	-3.21012
ENSG00000184831	1926.5	protein_coding	APOO	9.34609e-09	1.4452e-07	-3.20999
ENSG00000100075	5112.11	protein_coding	SLC25A1	1.02984e-09	2.03823e-08	-3.20918
ENSG00000117308	3154.53	protein_coding	GALE	2.80878e-08	3.83745e-07	-3.20905
ENSG00000116157	4049.88	protein_coding	GPX7	9.6509e-12	3.10351e-10	-3.20779
ENSG00000180938	68.1827	protein_coding	ZNF572	0.0213942	0.0498898	-3.20736
ENSG00000106078	430.096	protein_coding	COBL	0.000303519	0.00133758	-3.20206
ENSG00000100577	2052.62	protein_coding	GSTZ1	3.36514e-08	4.49234e-07	-3.20168
ENSG00000135324	421.151	protein_coding	MRAP2	0.0157981	0.0387507	-3.1996
ENSG00000177994	159.383	protein_coding	C2orf73	0.0377125	0.0798473	-3.19876
ENSG00000150873	222.601	protein_coding	C2orf50	0.0097326	0.0257789	-3.19458
ENSG00000104524	1509.22	protein_coding	PYCR3	5.91489e-09	9.62098e-08	-3.19275
ENSG00000079616	5003.97	protein_coding	KIF22	1.03083e-12	3.97183e-11	-3.19194
ENSG00000049089	125.493	protein_coding	COL9A2	0.00703864	0.0195871	-3.19192
ENSG00000064490	3711.28	protein_coding	RFXANK	2.56105e-15	1.7575e-13	-3.19162
ENSG00000229891	137.566	lncRNA	LINC01315	0.00356933	0.0109788	-3.18882
ENSG00000228236	143.709	processed_pseudogene	TXNP5	6.88034e-06	4.95984e-05	-3.18543
ENSG00000227890	77.0252	processed_pseudogene	PSMA2P3	0.00051816	0.00210787	-3.18478
ENSG00000139323	2266.97	protein_coding	POC1B	3.90668e-10	8.67193e-09	-3.17652
ENSG00000161267	1127	protein_coding	BDH1	7.67348e-05	0.000404965	-3.16875
ENSG00000144504	1021.04	protein_coding	ANKMY1	5.37077e-06	4.01355e-05	-3.16394
ENSG00000241612	110.892	processed_pseudogene	RPL21P46	0.00283571	0.00901819	-3.16379
ENSG00000287733	573.327	lncRNA	---	1.93125e-05	0.000122225	-3.15719
ENSG00000260219	315.19	lncRNA	CD2BP2-DT	0.000569971	0.00229376	-3.15705
ENSG00000257178	326.092	lncRNA	---	0.0232183	0.0534069	-3.15194
ENSG00000289858	84.919	lncRNA	---	0.00233579	0.00764125	-3.15058
ENSG00000115129	5629.43	protein_coding	TP53I3	6.64388e-10	1.39375e-08	-3.14886
ENSG00000214248	240.167	lncRNA	---	0.000857542	0.00325222	-3.14867
ENSG00000126254	1487.48	protein_coding	RBM42	6.49985e-08	8.20747e-07	-3.14673
ENSG00000253284	66.9551	lncRNA	---	0.0364647	0.0776832	-3.14188
ENSG00000221164	39.5856	snoRNA	SNORA11F	0.033519	0.0724513	-3.13963
ENSG00000115758	2904.15	protein_coding	ODC1	4.36176e-08	5.68899e-07	-3.13776
ENSG00000126522	5175.7	protein_coding	ASL	2.02755e-16	1.75212e-14	-3.13762
ENSG00000228519	448.133	processed_pseudogene	RANBP1P1	1.49318e-09	2.83759e-08	-3.13683
ENSG00000197070	1637	protein_coding	ARRDC1	6.65827e-06	4.82127e-05	-3.13483
ENSG00000100206	90.8851	protein_coding	DMC1	0.0428747	0.0885538	-3.13249
ENSG00000256269	3396.72	protein_coding	HMBS	3.6368e-10	8.13304e-09	-3.13038
ENSG00000108375	322.782	protein_coding	RNF43	0.0341228	0.0735602	-3.12665
ENSG00000143184	118.872	protein_coding	XCL1	0.011879	0.0304574	-3.12398
ENSG00000110583	933.373	protein_coding	NAA40	3.93694e-10	8.72066e-09	-3.12246
ENSG00000011052	605.918	protein_coding	NME1-NME2	0.0134963	0.0339453	-3.12089
ENSG00000129255	5472.48	protein_coding	MPDU1	7.96868e-12	2.59836e-10	-3.12062
ENSG00000183828	1362.08	protein_coding	NUDT14	1.55044e-06	1.34814e-05	-3.11793
ENSG00000146555	906.367	protein_coding	SDK1	0.000401783	0.00169418	-3.11626
ENSG00000164920	21375.2	protein_coding	OSR2	0.000185354	0.000869758	-3.11522
ENSG00000143870	33729.2	protein_coding	PDIA6	1.21507e-20	2.1808e-18	-3.11351
ENSG00000115339	418.902	protein_coding	GALNT3	0.00261172	0.00840643	-3.11219
ENSG00000101773	1743.38	protein_coding	RBBP8	5.21187e-08	6.71024e-07	-3.11169
ENSG00000111432	97.2741	protein_coding	FZD10	0.0435251	0.0896677	-3.11142
ENSG00000170370	1164.68	protein_coding	EMX2	2.88866e-09	5.08457e-08	-3.10989
ENSG00000198826	266.068	protein_coding	ARHGAP11A	0.000338968	0.00146762	-3.10446
ENSG00000146215	79.3883	protein_coding	CRIP3	0.0181442	0.0435165	-3.10147
ENSG00000182985	6194.32	protein_coding	CADM1	5.66675e-06	4.19982e-05	-3.0959
ENSG00000259112	1181.31	protein_coding	NDUFC2-KCTD14	0.00249293	0.00806985	-3.09457
ENSG00000110492	33303.8	protein_coding	MDK	4.79175e-06	3.64044e-05	-3.09333
ENSG00000106484	5997.51	protein_coding	MEST	0.00162702	0.00559911	-3.09299
ENSG00000186891	158.404	protein_coding	TNFRSF18	0.0482695	0.0975017	-3.09051
ENSG00000072832	1030.98	protein_coding	CRMP1	1.98909e-05	0.000125432	-3.08912
ENSG00000131470	775.842	protein_coding	PSMC3IP	1.16966e-05	7.90836e-05	-3.08685
ENSG00000106976	744.036	protein_coding	DNM1	0.000258561	0.00116664	-3.08635
ENSG00000117501	78.0876	protein_coding	MROH9	0.0159803	0.0391472	-3.08505
ENSG00000179057	108.064	protein_coding	IGSF22	0.0325676	0.0706934	-3.0849
ENSG00000169919	7343.76	protein_coding	GUSB	1.90621e-07	2.1224e-06	-3.08383
ENSG00000125398	65.361	protein_coding	SOX9	0.0325326	0.0706393	-3.0835
ENSG00000008394	7012.14	protein_coding	MGST1	0.00431401	0.0129211	-3.0795
ENSG00000178966	661.482	protein_coding	RMI1	2.85035e-05	0.000171897	-3.0794
ENSG00000131401	566.172	transcribed_unprocessed_pseudogene	NAPSB	0.0068583	0.0191525	-3.07849
ENSG00000230490	571.467	lncRNA	---	0.000432207	0.00180149	-3.07122
ENSG00000171243	208.48	protein_coding	SOSTDC1	0.0182461	0.0437137	-3.06983
ENSG00000131019	337.734	protein_coding	ULBP3	0.00451733	0.0134229	-3.06347
ENSG00000183807	353.609	protein_coding	FAM162B	0.00156057	0.00541929	-3.06137
ENSG00000166394	2490.12	protein_coding	CYB5R2	8.27555e-06	5.84915e-05	-3.05809
ENSG00000135547	818.269	protein_coding	HEY2	0.00323254	0.0101057	-3.05566
ENSG00000214114	3801.41	protein_coding	MYCBP	2.61699e-13	1.13074e-11	-3.05528
ENSG00000250746	115.779	processed_pseudogene	---	0.000231473	0.00105829	-3.04781
ENSG00000188010	4010.29	protein_coding	MORN2	2.08269e-08	2.94441e-07	-3.04606
ENSG00000131462	6354.86	protein_coding	TUBG1	1.64629e-10	4.01515e-09	-3.04597
ENSG00000163923	957.921	protein_coding	RPL39L	1.24738e-10	3.11459e-09	-3.0444
ENSG00000167543	1028.73	protein_coding	TP53I13	2.84721e-05	0.000171807	-3.04415
ENSG00000196659	756.224	protein_coding	TTC30B	2.83575e-05	0.000171213	-3.04378
ENSG00000213856	315.065	processed_pseudogene	VDAC1P2	3.4623e-06	2.73635e-05	-3.04373
ENSG00000165704	4751.13	protein_coding	HPRT1	3.12174e-06	2.50299e-05	-3.04364
ENSG00000133460	1846.01	protein_coding	SLC2A11	2.22734e-05	0.000138093	-3.04243
ENSG00000188596	319.686	protein_coding	CFAP54	0.00559714	0.0161067	-3.03884
ENSG00000250444	79.2289	processed_pseudogene	CCT5P1	0.00237577	0.00775513	-3.03432
ENSG00000168032	892.847	protein_coding	ENTPD3	0.00271982	0.00870102	-3.0323
ENSG00000247982	248.313	lncRNA	LINC00926	0.000268475	0.00120404	-3.03024
ENSG00000228716	489.632	protein_coding	DHFR	3.91095e-08	5.16517e-07	-3.02894
ENSG00000233122	60.194	processed_pseudogene	CTAGE7P	0.00918323	0.0244719	-3.02584
ENSG00000104450	308.422	protein_coding	SPAG1	0.00198545	0.0066421	-3.02516
ENSG00000176946	3231.84	protein_coding	THAP4	8.0773e-10	1.64515e-08	-3.02351
ENSG00000136810	17582.5	protein_coding	TXN	2.02297e-10	4.78921e-09	-3.01988
ENSG00000180855	742.44	protein_coding	ZNF443	9.82958e-06	6.79288e-05	-3.01958
ENSG00000281991	316.217	protein_coding	TMEM265	0.00142393	0.00500093	-3.01956
ENSG00000284776	592.014	protein_coding	---	5.10069e-08	6.5792e-07	-3.01618
ENSG00000178896	3402.86	protein_coding	EXOSC4	4.54018e-15	2.93351e-13	-3.00869
ENSG00000187510	85.1997	protein_coding	PLEKHG7	0.0462148	0.0940737	-3.0074
ENSG00000151322	633.795	protein_coding	NPAS3	0.00259957	0.00837501	-3.00078
ENSG00000234072	57.0445	lncRNA	GTF3C2-AS2	0.0455177	0.092925	-2.99774
ENSG00000204065	377.97	protein_coding	TCEAL5	0.000662091	0.00260883	-2.99765
ENSG00000108641	2060.24	protein_coding	B9D1	4.1146e-08	5.39704e-07	-2.99467
ENSG00000134222	1160.91	protein_coding	PSRC1	0.000150287	0.000725491	-2.99372
ENSG00000253553	177.032	lncRNA	---	0.00474421	0.0139666	-2.98962
ENSG00000243449	711.055	protein_coding	C4orf48	6.25176e-05	0.000339665	-2.98916
ENSG00000119969	1453.18	protein_coding	HELLS	2.47571e-10	5.74538e-09	-2.98855
ENSG00000125901	3670.7	protein_coding	MRPS26	1.63018e-07	1.84394e-06	-2.98512
ENSG00000162444	1854.39	protein_coding	RBP7	0.000117713	0.000588255	-2.98462
ENSG00000105676	2218.73	protein_coding	ARMC6	4.63637e-18	5.34941e-16	-2.98338
ENSG00000135951	685.236	protein_coding	TSGA10	3.06232e-05	0.000183312	-2.98105
ENSG00000287430	72.7312	lncRNA	---	0.0194602	0.046185	-2.98055
ENSG00000264666	238.619	lncRNA	---	0.000490956	0.0020132	-2.97453
ENSG00000260914	240.198	protein_coding	---	0.000529853	0.00215169	-2.97162
ENSG00000079462	3074.08	protein_coding	PAFAH1B3	8.09097e-10	1.64634e-08	-2.96809
ENSG00000244187	4641.75	protein_coding	TMEM141	6.52059e-07	6.27525e-06	-2.96806
ENSG00000183207	9043.81	protein_coding	RUVBL2	2.53402e-28	1.40031e-25	-2.96717
ENSG00000124479	3731.11	protein_coding	NDP	0.0138627	0.0347296	-2.96685
ENSG00000100379	139.985	protein_coding	KCTD17	0.006739	0.0188834	-2.96597
ENSG00000119636	898.633	protein_coding	BBOF1	2.08283e-05	0.000130559	-2.96541
ENSG00000131037	282.414	protein_coding	EPS8L1	0.000443102	0.00184142	-2.96509
ENSG00000111057	22570.7	protein_coding	KRT18	0.00179806	0.00609777	-2.96432
ENSG00000076944	2296.24	protein_coding	STXBP2	0.00765707	0.0210129	-2.96394
ENSG00000263961	1023.26	protein_coding	RHEX	0.00123443	0.00443715	-2.96323
ENSG00000285756	477.43	lncRNA	---	1.16877e-06	1.04708e-05	-2.96291
ENSG00000047617	129.84	protein_coding	ANO2	0.00895521	0.0239707	-2.96254
ENSG00000128567	2653.76	protein_coding	PODXL	5.23931e-07	5.15559e-06	-2.96021
ENSG00000169689	5248.86	protein_coding	CENPX	7.61259e-12	2.50559e-10	-2.95534
ENSG00000166133	822.752	protein_coding	RPUSD2	5.63892e-09	9.24421e-08	-2.95479
ENSG00000165644	172.113	protein_coding	COMTD1	0.00117796	0.00426037	-2.95476
ENSG00000165511	285.621	lncRNA	ZNF22-AS1	0.000135368	0.000663694	-2.95337
ENSG00000089723	217.595	protein_coding	OTUB2	0.0033013	0.0102824	-2.95081
ENSG00000184164	1836.82	protein_coding	CRELD2	2.18849e-08	3.07399e-07	-2.94975
ENSG00000233247	94.3919	processed_pseudogene	UBE2E4P	0.00223001	0.00733637	-2.9488
ENSG00000277534	151.825	lncRNA	---	0.0410055	0.085424	-2.9466
ENSG00000263535	295.862	processed_pseudogene	AK4P1	0.0137537	0.03451	-2.93858
ENSG00000246090	941.752	lncRNA	---	1.53775e-07	1.75592e-06	-2.93763
ENSG00000233560	125.734	processed_pseudogene	KRT8P39	0.00725579	0.0200982	-2.9375
ENSG00000135476	189.182	protein_coding	ESPL1	0.00334194	0.0103829	-2.93642
ENSG00000213551	3775.4	protein_coding	DNAJC9	3.97862e-11	1.10512e-09	-2.9356
ENSG00000112640	1555.43	protein_coding	PPP2R5D	3.53703e-07	3.64983e-06	-2.93442
ENSG00000139835	728.256	protein_coding	GRTP1	0.000238188	0.00108473	-2.93125
ENSG00000227885	122.218	lncRNA	---	0.000869342	0.00329043	-2.92933
ENSG00000272540	797.811	lncRNA	---	1.71718e-07	1.9345e-06	-2.92462
ENSG00000286037	167.676	lncRNA	---	0.0149826	0.0370272	-2.92446
ENSG00000166171	3974.93	protein_coding	DPCD	7.24396e-12	2.39176e-10	-2.92285
ENSG00000132688	1001.86	protein_coding	NES	2.56118e-07	2.73897e-06	-2.92269
ENSG00000164104	12444.8	protein_coding	HMGB2	2.93932e-08	3.99242e-07	-2.92191
ENSG00000067113	8153.21	protein_coding	PLPP1	7.74993e-07	7.29452e-06	-2.92153
ENSG00000126803	6638.29	protein_coding	HSPA2	3.80327e-07	3.88826e-06	-2.91959
ENSG00000141873	1275.66	protein_coding	SLC39A3	4.79386e-11	1.31076e-09	-2.91716
ENSG00000147889	285.51	protein_coding	CDKN2A	0.00626078	0.0177375	-2.91687
ENSG00000143590	94.3764	protein_coding	EFNA3	0.0206372	0.0484534	-2.91434
ENSG00000256950	78.8711	protein_coding	---	0.013369	0.0336613	-2.9119
ENSG00000285847	297.853	lncRNA	---	0.00185898	0.00628306	-2.91057
ENSG00000186523	151.055	protein_coding	FAM86B1	0.000431795	0.00180013	-2.90617
ENSG00000004478	4946.34	protein_coding	FKBP4	1.6077e-19	2.46425e-17	-2.90575
ENSG00000173085	851.502	protein_coding	COQ2	7.02696e-07	6.69767e-06	-2.90337
ENSG00000259153	201.271	lncRNA	MAP3K9-DT	4.88905e-05	0.00027431	-2.89626
ENSG00000136108	1837.2	protein_coding	CKAP2	4.3652e-06	3.35963e-05	-2.89531
ENSG00000115107	1010.11	protein_coding	STEAP3	1.92616e-05	0.000121976	-2.8933
ENSG00000255062	76.6916	lncRNA	TIRAP-AS1	0.00843811	0.0228164	-2.89144
ENSG00000185052	757.11	protein_coding	SLC24A3	8.28809e-05	0.000434127	-2.891
ENSG00000105486	1643.5	protein_coding	LIG1	1.6064e-08	2.34093e-07	-2.8908
ENSG00000091317	12209.6	protein_coding	CMTM6	1.97535e-10	4.69775e-09	-2.88862
ENSG00000120875	738.232	protein_coding	DUSP4	0.00581247	0.0166311	-2.88762
ENSG00000197238	122.461	protein_coding	H4C11	0.000360196	0.00154543	-2.88761
ENSG00000087263	3828.32	protein_coding	OGFOD1	2.6945e-08	3.69574e-07	-2.887
ENSG00000062822	745.212	protein_coding	POLD1	1.21608e-06	1.08573e-05	-2.8869
ENSG00000136122	514.195	protein_coding	BORA	0.000125827	0.000623315	-2.88666
ENSG00000203499	175.455	protein_coding	IQANK1	0.0400242	0.0837537	-2.88515
ENSG00000179222	30294.5	protein_coding	MAGED1	3.50793e-10	7.87958e-09	-2.88136
ENSG00000160801	271.238	protein_coding	PTH1R	4.6827e-06	3.56793e-05	-2.87898
ENSG00000143375	277.958	protein_coding	CGN	0.016297	0.0398071	-2.87677
ENSG00000230105	98.8941	lncRNA	---	0.0340157	0.073374	-2.87675
ENSG00000113758	3818.62	protein_coding	DBN1	8.41063e-05	0.000439778	-2.8767
ENSG00000273654	368.331	transcribed_processed_pseudogene	---	0.000209521	0.000966975	-2.87659
ENSG00000259075	281.365	protein_coding	POC1B-GALNT4	0.0124782	0.0317458	-2.87591
ENSG00000135914	2058.44	protein_coding	HTR2B	0.00211753	0.00702133	-2.87474
ENSG00000160051	561.189	protein_coding	IQCC	0.00193396	0.00649573	-2.87109
ENSG00000290994	370.891	lncRNA	FAM86C2P	2.04822e-06	1.73151e-05	-2.86391
ENSG00000139734	658.554	protein_coding	DIAPH3	0.00339951	0.0105336	-2.85694
ENSG00000066185	878.386	protein_coding	ZMYND12	0.00992904	0.026177	-2.85645
ENSG00000112530	756.171	protein_coding	PACRG	0.00234474	0.00766781	-2.85613
ENSG00000267156	172.902	processed_pseudogene	TPMTP1	0.00696448	0.0193987	-2.85487
ENSG00000124575	506.741	protein_coding	H1-3	0.000183922	0.000863829	-2.85438
ENSG00000205426	169.124	protein_coding	KRT81	0.00164505	0.00565098	-2.85399
ENSG00000278709	170.09	lncRNA	NKILA	0.0236557	0.0542477	-2.85354
ENSG00000198108	114.094	protein_coding	CHSY3	0.0437658	0.0900929	-2.85164
ENSG00000163879	3130.53	protein_coding	DNALI1	0.000319334	0.00139673	-2.85135
ENSG00000027001	1275.34	protein_coding	MIPEP	1.3234e-16	1.20303e-14	-2.85056
ENSG00000266079	112.058	snoRNA	SNORA59B	0.00773596	0.0211906	-2.85024
ENSG00000173208	83.2689	protein_coding	ABCD2	0.0247807	0.0564515	-2.8476
ENSG00000258754	111.936	lncRNA	LINC01579	0.0114524	0.0295332	-2.84578
ENSG00000091483	5618.6	protein_coding	FH	2.32781e-09	4.19584e-08	-2.84521
ENSG00000142731	264.87	protein_coding	PLK4	0.00111462	0.0040565	-2.84347
ENSG00000048162	4348.76	protein_coding	NOP16	1.04403e-10	2.65741e-09	-2.83926
ENSG00000003096	986.332	protein_coding	KLHL13	0.00175849	0.00598195	-2.83633
ENSG00000226415	8545.57	processed_pseudogene	TPI1P1	2.46065e-15	1.71097e-13	-2.83294
ENSG00000224020	185.981	lncRNA	MIR181A2HG	0.000378726	0.0016125	-2.83172
ENSG00000177465	475.565	protein_coding	ACOT4	0.00100329	0.00371572	-2.83169
ENSG00000240801	1093.85	lncRNA	---	0.0022736	0.00746107	-2.83122
ENSG00000171222	2735.48	protein_coding	SCAND1	1.18566e-10	2.96755e-09	-2.8303
ENSG00000114346	594.735	protein_coding	ECT2	0.00154237	0.0053623	-2.82927
ENSG00000175544	334.647	protein_coding	CABP4	4.07141e-05	0.000234749	-2.82768
ENSG00000255121	184.662	lncRNA	CENATAC-DT	0.00934808	0.0248576	-2.82671
ENSG00000106333	27709	protein_coding	PCOLCE	3.68756e-06	2.88937e-05	-2.82613
ENSG00000272617	62.7745	protein_coding	---	0.0480182	0.0971151	-2.8244
ENSG00000160446	2345.16	protein_coding	ZDHHC12	2.30673e-06	1.92601e-05	-2.82192
ENSG00000112877	192.928	protein_coding	CEP72	0.00857191	0.0231186	-2.82119
ENSG00000257851	123.062	processed_pseudogene	HNRNPA3P10	0.00140023	0.00493182	-2.82072
ENSG00000144158	696.905	processed_pseudogene	SNRPA1P1	3.07844e-14	1.67907e-12	-2.82043
ENSG00000061656	613.491	protein_coding	SPAG4	0.00260388	0.00838634	-2.81996
ENSG00000146410	207.029	protein_coding	MTFR2	0.00932133	0.024799	-2.81991
ENSG00000260136	229.774	lncRNA	---	7.41411e-05	0.000393316	-2.8166
ENSG00000181026	2156.15	protein_coding	AEN	5.61345e-07	5.49286e-06	-2.81209
ENSG00000159214	647.212	protein_coding	CCDC24	0.00012434	0.000616969	-2.81093
ENSG00000049541	2915.37	protein_coding	RFC2	3.85709e-10	8.57999e-09	-2.8108
ENSG00000187210	1393.82	protein_coding	GCNT1	0.00116765	0.00422821	-2.81071
ENSG00000009413	5868.2	protein_coding	REV3L	6.83882e-10	1.42925e-08	-2.80978
ENSG00000026297	5851.93	protein_coding	RNASET2	7.29007e-05	0.000388046	-2.80943
ENSG00000146476	2531.7	protein_coding	ARMT1	6.58604e-09	1.05653e-07	-2.8074
ENSG00000153814	1982.35	protein_coding	JAZF1	1.3962e-05	9.21106e-05	-2.80716
ENSG00000145050	2248.24	protein_coding	MANF	3.33556e-05	0.000196806	-2.8059
ENSG00000005448	4734.64	protein_coding	WDR54	5.41978e-07	5.32071e-06	-2.79883
ENSG00000112782	660.303	protein_coding	CLIC5	0.000365846	0.00156496	-2.79656
ENSG00000132254	4323.66	protein_coding	ARFIP2	4.77184e-13	1.98031e-11	-2.7929
ENSG00000063761	802.408	protein_coding	ADCK1	3.37997e-06	2.68238e-05	-2.79276
ENSG00000261071	169.506	lncRNA	---	0.0443709	0.0910795	-2.78936
ENSG00000283052	85.3649	lncRNA	LINC02456	0.0286597	0.063611	-2.78791
ENSG00000133119	1327.81	protein_coding	RFC3	1.80932e-05	0.000115413	-2.78746
ENSG00000150773	374.308	protein_coding	PIH1D2	0.000362037	0.00155088	-2.78605
ENSG00000132646	6648.92	protein_coding	PCNA	6.89345e-16	5.50402e-14	-2.78426
ENSG00000111445	1544.46	protein_coding	RFC5	1.02627e-06	9.30916e-06	-2.78382
ENSG00000155660	19434	protein_coding	PDIA4	3.89698e-11	1.08388e-09	-2.78358
ENSG00000163909	2750.7	protein_coding	HEYL	0.00151761	0.00529197	-2.78137
ENSG00000178075	310.827	protein_coding	GRAMD1C	0.000804964	0.00308795	-2.77974
ENSG00000198554	518.555	protein_coding	WDHD1	0.000305078	0.00134312	-2.77885
ENSG00000259070	147.843	lncRNA	LINC00639	0.00653847	0.0183853	-2.77808
ENSG00000118894	1315.57	protein_coding	EEF2KMT	5.57152e-12	1.89123e-10	-2.77698
ENSG00000196584	371.918	protein_coding	XRCC2	0.00430602	0.0129008	-2.77526
ENSG00000112473	11865.6	protein_coding	SLC39A7	7.86468e-13	3.13378e-11	-2.77482
ENSG00000103034	767.574	protein_coding	NDRG4	0.000292985	0.00129688	-2.77263
ENSG00000104522	4677.05	protein_coding	GFUS	1.24209e-12	4.71659e-11	-2.77065
ENSG00000228158	58.0073	processed_pseudogene	TLE1P1	0.0333968	0.0722319	-2.77005
ENSG00000171236	2003.18	protein_coding	LRG1	0.0368071	0.0782537	-2.76971
ENSG00000111087	764.14	protein_coding	GLI1	0.00550361	0.0158828	-2.76659
ENSG00000226650	102.442	protein_coding	KIF4B	0.0263422	0.0593392	-2.76564
ENSG00000289755	499.038	lncRNA	---	0.00499372	0.0145907	-2.76549
ENSG00000166016	177.291	protein_coding	ABTB2	0.00326098	0.0101764	-2.76511
ENSG00000156345	2109.45	protein_coding	CDK20	1.17422e-05	7.93098e-05	-2.76315
ENSG00000179363	98.1767	protein_coding	TMEM31	0.0324655	0.0705154	-2.76308
ENSG00000182621	1141.25	protein_coding	PLCB1	1.76723e-08	2.54353e-07	-2.7625
ENSG00000270605	259.636	lncRNA	---	0.00243847	0.0079253	-2.76208
ENSG00000171174	651.003	protein_coding	RBKS	7.11966e-08	8.90445e-07	-2.75925
ENSG00000136492	289.327	protein_coding	BRIP1	0.00487321	0.0142982	-2.75886
ENSG00000106628	12666.4	protein_coding	POLD2	5.31156e-09	8.76178e-08	-2.75773
ENSG00000267270	159.804	lncRNA	PARD6G-AS1	0.00166437	0.00570801	-2.75752
ENSG00000246582	119.746	lncRNA	TNFRSF10A-DT	0.0143821	0.0357958	-2.75732
ENSG00000123810	1213.88	protein_coding	B9D2	5.89335e-05	0.000322529	-2.75602
ENSG00000111684	4543.56	protein_coding	LPCAT3	7.8315e-06	5.57281e-05	-2.75592
ENSG00000169683	137.102	protein_coding	LRRC45	0.00636791	0.0179936	-2.75262
ENSG00000272767	114.697	lncRNA	JMJD1C-AS1	0.0123162	0.0314148	-2.75252
ENSG00000112379	323.42	protein_coding	ARFGEF3	0.00146538	0.00513201	-2.75043
ENSG00000138346	156.03	protein_coding	DNA2	0.00422716	0.0127008	-2.75017
ENSG00000101003	493.814	protein_coding	GINS1	9.8215e-06	6.79288e-05	-2.74418
ENSG00000144120	2625.1	protein_coding	TMEM177	6.91927e-10	1.44288e-08	-2.74414
ENSG00000159640	750.415	protein_coding	ACE	1.45436e-05	9.53167e-05	-2.7441
ENSG00000006071	325.352	protein_coding	ABCC8	0.0106293	0.0277653	-2.74383
ENSG00000103599	184.36	protein_coding	IQCH	0.0230062	0.0530536	-2.74207
ENSG00000230911	142.573	processed_pseudogene	PPIHP1	0.000210926	0.000972817	-2.74001
ENSG00000174007	564.929	protein_coding	CEP19	1.82851e-05	0.000116495	-2.73588
ENSG00000012171	1912.49	protein_coding	SEMA3B	0.00077649	0.00299872	-2.73412
ENSG00000263917	115.98	lncRNA	---	0.0216588	0.0504061	-2.73357
ENSG00000123473	348.728	protein_coding	STIL	0.0102572	0.0269105	-2.72917
ENSG00000267278	262.715	lncRNA	MAP3K14-AS1	0.02546	0.0576924	-2.72724
ENSG00000077463	680.104	protein_coding	SIRT6	4.93737e-08	6.38816e-07	-2.72561
ENSG00000077232	7386.5	protein_coding	DNAJC10	5.46263e-10	1.16761e-08	-2.71972
ENSG00000184809	521.276	lncRNA	B3GALT5-AS1	0.00842855	0.0227935	-2.7177
ENSG00000116711	826.119	protein_coding	PLA2G4A	0.00340071	0.0105358	-2.71157
ENSG00000153574	842.562	protein_coding	RPIA	3.24563e-07	3.37569e-06	-2.70898
ENSG00000168502	448.314	protein_coding	MTCL1	0.0150245	0.0371133	-2.70743
ENSG00000011485	2131.17	protein_coding	PPP5C	2.85824e-09	5.03947e-08	-2.70645
ENSG00000086205	543.931	protein_coding	FOLH1	0.0215246	0.0501603	-2.70163
ENSG00000012211	271.13	protein_coding	PRICKLE3	0.00140415	0.00494229	-2.70012
ENSG00000179965	453.399	protein_coding	ZNF771	0.00116314	0.00421406	-2.69826
ENSG00000178078	1412.29	protein_coding	STAP2	3.51352e-05	0.000205688	-2.69824
ENSG00000187024	843.447	protein_coding	PTRH1	0.000180865	0.00085195	-2.69572
ENSG00000161036	1515.41	protein_coding	LRWD1	2.2501e-07	2.45072e-06	-2.69517
ENSG00000160753	2692.83	protein_coding	RUSC1	7.8423e-14	3.82089e-12	-2.69238
ENSG00000155085	570.912	protein_coding	AK9	0.00571501	0.0163815	-2.69068
ENSG00000102043	241.555	protein_coding	MTMR8	0.00275806	0.00880189	-2.68956
ENSG00000162148	512.696	protein_coding	PPP1R32	0.002633	0.00846584	-2.68791
ENSG00000100065	410.186	protein_coding	CARD10	2.65818e-05	0.000161403	-2.6878
ENSG00000136856	1636.66	protein_coding	SLC2A8	3.00426e-06	2.42174e-05	-2.68762
ENSG00000100522	1299.17	protein_coding	GNPNAT1	2.2038e-10	5.18808e-09	-2.68569
ENSG00000188486	301.354	protein_coding	H2AX	1.03878e-05	7.12154e-05	-2.68548
ENSG00000203780	926.877	protein_coding	FANK1	0.000304133	0.00133945	-2.68184
ENSG00000232677	3206	lncRNA	LINC00665	1.52054e-07	1.73814e-06	-2.68097
ENSG00000081059	563.045	protein_coding	TCF7	0.00881804	0.0236881	-2.68078
ENSG00000148219	905.881	protein_coding	ASTN2	6.49696e-09	1.04464e-07	-2.67918
ENSG00000156110	2699.49	protein_coding	ADK	3.42477e-09	5.93372e-08	-2.6778
ENSG00000159899	1402	protein_coding	NPR2	0.0013358	0.00474388	-2.67772
ENSG00000289056	44.0343	lncRNA	---	0.0490143	0.0987859	-2.67752
ENSG00000292277	105.222	protein_coding	---	0.0194799	0.0462212	-2.67221
ENSG00000225526	122.441	protein_coding	MKRN2OS	0.0247344	0.0563827	-2.6673
ENSG00000102678	1357.9	protein_coding	FGF9	0.0303421	0.0667361	-2.66654
ENSG00000110436	504.375	protein_coding	SLC1A2	0.00115475	0.00418731	-2.66182
ENSG00000197291	460.146	lncRNA	RAMP2-AS1	0.00523185	0.0151829	-2.66061
ENSG00000143919	849.727	protein_coding	CAMKMT	1.8834e-07	2.1037e-06	-2.65684
ENSG00000226784	378.22	protein_coding	PGAM4	2.60729e-06	2.14372e-05	-2.65483
ENSG00000234664	4262.08	processed_pseudogene	HMGN2P5	4.41088e-10	9.64833e-09	-2.65311
ENSG00000167695	1032.02	protein_coding	TLCD3A	3.60274e-12	1.27363e-10	-2.65168
ENSG00000277952	83.8186	processed_pseudogene	---	0.0031244	0.00981588	-2.65047
ENSG00000160193	579.268	protein_coding	WDR4	4.9682e-07	4.91414e-06	-2.64963
ENSG00000142230	12332.6	protein_coding	SAE1	7.17624e-13	2.8924e-11	-2.64707
ENSG00000182885	557.156	protein_coding	ADGRG3	0.00832478	0.0225506	-2.64403
ENSG00000187980	125.516	protein_coding	PLA2G2C	0.0125344	0.0318648	-2.64368
ENSG00000088836	195.833	protein_coding	SLC4A11	0.0434005	0.0894759	-2.64269
ENSG00000231531	70.6554	processed_pseudogene	HINT1P1	0.00816945	0.0222014	-2.64126
ENSG00000170469	94.6777	protein_coding	SPATA24	0.00738213	0.020397	-2.63992
ENSG00000120334	829.715	protein_coding	CENPL	0.000357533	0.0015366	-2.63731
ENSG00000198721	15532.1	protein_coding	ECI2	6.84191e-05	0.000367451	-2.63717
ENSG00000164683	654.653	protein_coding	HEY1	0.00489393	0.014349	-2.63588
ENSG00000280206	177.043	lncRNA	---	0.00128041	0.00458337	-2.63576
ENSG00000232499	57.0158	processed_pseudogene	---	0.0408098	0.0851092	-2.63417
ENSG00000124802	4185.5	protein_coding	EEF1E1	2.96295e-14	1.62029e-12	-2.62938
ENSG00000163006	481.057	protein_coding	CCDC138	9.9838e-05	0.000510469	-2.62855
ENSG00000164161	883.953	protein_coding	HHIP	0.0455025	0.0929029	-2.6271
ENSG00000198890	1911.34	protein_coding	PRMT6	4.68491e-10	1.01631e-08	-2.62611
ENSG00000138092	799.312	protein_coding	CENPO	0.000144667	0.000702394	-2.62604
ENSG00000167797	6754.38	protein_coding	CDK2AP2	1.39318e-07	1.60744e-06	-2.62562
ENSG00000167880	79.1312	protein_coding	EVPL	0.0448481	0.0918436	-2.61902
ENSG00000101444	8350.9	protein_coding	AHCY	2.44372e-17	2.55302e-15	-2.61745
ENSG00000143469	300.043	protein_coding	SYT14	0.0464933	0.0945216	-2.61532
ENSG00000141741	5031.4	protein_coding	MIEN1	1.41729e-08	2.09442e-07	-2.6146
ENSG00000164197	1603.52	protein_coding	RNF180	7.18942e-06	5.16139e-05	-2.61261
ENSG00000255508	471.049	protein_coding	---	0.00383425	0.0116774	-2.61196
ENSG00000147642	1048.84	protein_coding	SYBU	0.0335779	0.0725562	-2.61053
ENSG00000171428	764.817	protein_coding	NAT1	9.02709e-05	0.000467818	-2.60527
ENSG00000100003	811.438	protein_coding	SEC14L2	1.33681e-05	8.87499e-05	-2.60262
ENSG00000104549	3313.27	protein_coding	SQLE	0.00483196	0.0141871	-2.60116
ENSG00000114786	643.843	protein_coding	ABHD14A-ACY1	6.2795e-05	0.000341085	-2.59921
ENSG00000131351	864.18	protein_coding	HAUS8	2.06247e-07	2.28067e-06	-2.59895
ENSG00000260924	138.779	lncRNA	LINC01311	0.0295065	0.0651601	-2.59809
ENSG00000124225	4463.79	protein_coding	PMEPA1	0.00012383	0.000614874	-2.59575
ENSG00000187720	1662.47	protein_coding	THSD4	0.015267	0.0376369	-2.59529
ENSG00000136811	2874.09	protein_coding	ODF2	5.7734e-11	1.54835e-09	-2.59468
ENSG00000128581	5336.49	protein_coding	IFT22	1.32943e-09	2.55883e-08	-2.59172
ENSG00000114395	3093.83	protein_coding	CYB561D2	2.2399e-05	0.00013874	-2.5911
ENSG00000223984	169.034	processed_pseudogene	HNRNPRP1	5.32664e-05	0.000295541	-2.59043
ENSG00000205181	175.541	lncRNA	LINC00654	0.0396715	0.0831898	-2.58988
ENSG00000141349	6455.56	protein_coding	G6PC3	6.57001e-20	1.06949e-17	-2.58804
ENSG00000165695	470.06	protein_coding	AK8	0.000900401	0.00338541	-2.58733
ENSG00000221829	1722.95	protein_coding	FANCG	1.74825e-05	0.000112028	-2.58728
ENSG00000141499	1606.72	protein_coding	WRAP53	7.49284e-07	7.09388e-06	-2.58318
ENSG00000284194	1555.3	protein_coding	SCO2	0.000747365	0.00290037	-2.58172
ENSG00000227533	189.197	lncRNA	SLC2A1-DT	0.00915581	0.0244112	-2.57965
ENSG00000100263	3123.42	protein_coding	RHBDD3	1.35583e-06	1.19827e-05	-2.57857
ENSG00000289417	402.438	lncRNA	---	0.00636865	0.0179936	-2.57784
ENSG00000090520	2298.67	protein_coding	DNAJB11	2.20018e-07	2.40507e-06	-2.57772
ENSG00000235036	202.343	processed_pseudogene	---	0.00091198	0.00342037	-2.57606
ENSG00000168517	726	protein_coding	HEXIM2	9.53421e-05	0.000490588	-2.57541
ENSG00000185361	1757.69	protein_coding	TNFAIP8L1	4.77952e-05	0.000269437	-2.57452
ENSG00000150527	2347.09	protein_coding	MIA2	4.50136e-07	4.50115e-06	-2.57443
ENSG00000242562	84.5837	processed_pseudogene	DCAF13P1	0.00207309	0.00689683	-2.57424
ENSG00000174442	1178.3	protein_coding	ZWILCH	5.86332e-06	4.3156e-05	-2.57416
ENSG00000183831	285.391	protein_coding	ANKRD45	0.00415151	0.0125039	-2.57385
ENSG00000172799	177.764	processed_pseudogene	ZBTB8OSP2	0.000643217	0.00254511	-2.57333
ENSG00000108829	4665.43	protein_coding	LRRC59	3.79226e-09	6.49541e-08	-2.57076
ENSG00000286264	126.731	protein_coding	---	0.028431	0.0631971	-2.56767
ENSG00000273565	176.873	lncRNA	---	0.00012496	0.000619462	-2.56765
ENSG00000259642	147.887	lncRNA	ST20-AS1	0.0148592	0.0367697	-2.56324
ENSG00000127589	2020.54	transcribed_processed_pseudogene	TUBBP1	2.33901e-08	3.26575e-07	-2.56198
ENSG00000137404	1842.55	protein_coding	NRM	2.10025e-08	2.96438e-07	-2.56174
ENSG00000099624	2969.93	protein_coding	ATP5F1D	5.63539e-07	5.5092e-06	-2.56162
ENSG00000213967	182.119	protein_coding	ZNF726	0.00433787	0.0129738	-2.56115
ENSG00000108352	206.366	protein_coding	RAPGEFL1	0.0199203	0.0470801	-2.5604
ENSG00000059573	4289.26	protein_coding	ALDH18A1	7.4393e-11	1.96442e-09	-2.55989
ENSG00000097021	1916.11	protein_coding	ACOT7	0.00224915	0.00739121	-2.55865
ENSG00000182704	4889.91	protein_coding	TSKU	3.4643e-07	3.58182e-06	-2.55671
ENSG00000147059	159.752	protein_coding	SPIN2A	0.00600791	0.0171088	-2.55486
ENSG00000179958	5185.66	protein_coding	DCTPP1	7.70804e-18	8.519e-16	-2.55384
ENSG00000236603	1093.96	processed_pseudogene	RANP1	1.65266e-11	5.14138e-10	-2.55354
ENSG00000141959	7770.79	protein_coding	PFKL	1.07494e-13	5.08391e-12	-2.55337
ENSG00000066117	598.67	protein_coding	SMARCD1	1.03439e-06	9.37219e-06	-2.55224
ENSG00000006625	5955.51	protein_coding	GGCT	1.03312e-05	7.08738e-05	-2.5513
ENSG00000037897	3018.28	protein_coding	METTL1	1.25564e-10	3.12778e-09	-2.55117
ENSG00000149292	724.662	protein_coding	TTC12	4.71089e-05	0.000266211	-2.55007
ENSG00000288012	291.751	lncRNA	---	5.85524e-05	0.000320778	-2.5496
ENSG00000153531	286.592	protein_coding	ADPRHL1	0.0438772	0.0902781	-2.54819
ENSG00000167657	1053.54	protein_coding	DAPK3	0.00105101	0.00385976	-2.54793
ENSG00000143499	1769.46	protein_coding	SMYD2	1.72171e-06	1.48112e-05	-2.54458
ENSG00000147804	1898.8	protein_coding	SLC39A4	1.50872e-09	2.85678e-08	-2.54432
ENSG00000288880	76.275	lncRNA	---	0.0405862	0.0847186	-2.54314
ENSG00000243004	145.693	lncRNA	---	0.00421151	0.0126556	-2.54195
ENSG00000141994	935.777	protein_coding	DUS3L	1.72035e-08	2.47945e-07	-2.54172
ENSG00000270714	73.2071	processed_pseudogene	MICOS10P2	0.00650886	0.0183118	-2.5406
ENSG00000149179	5982.74	protein_coding	CSTPP1	5.63014e-09	9.24373e-08	-2.53907
ENSG00000085377	1845.17	protein_coding	PREP	9.41603e-09	1.45495e-07	-2.53798
ENSG00000162227	131.755	protein_coding	TAF6L	0.0367337	0.078153	-2.53776
ENSG00000088899	359.756	protein_coding	LZTS3	0.00841366	0.0227649	-2.53719
ENSG00000111490	246.167	protein_coding	TBC1D30	0.000623166	0.00247745	-2.53431
ENSG00000100908	918.643	protein_coding	EMC9	1.17186e-07	1.37551e-06	-2.53337
ENSG00000165194	265.203	protein_coding	PCDH19	0.0127451	0.032323	-2.53002
ENSG00000151617	6131.97	protein_coding	EDNRA	1.33876e-05	8.88515e-05	-2.52893
ENSG00000145020	3455.65	protein_coding	AMT	6.66846e-05	0.000359238	-2.52829
ENSG00000272921	1103.8	protein_coding	---	3.36266e-05	0.000198238	-2.52809
ENSG00000083444	17698.1	protein_coding	PLOD1	2.646e-09	4.71276e-08	-2.52628
ENSG00000132016	112.15	protein_coding	BRME1	0.00813937	0.0221254	-2.5253
ENSG00000227051	3289.05	protein_coding	C14orf132	2.39586e-06	1.99329e-05	-2.52275
ENSG00000266184	57.7034	processed_pseudogene	---	0.0155171	0.0381593	-2.52027
ENSG00000139116	2174.61	protein_coding	KIF21A	4.93528e-10	1.06621e-08	-2.52016
ENSG00000099901	3524.34	protein_coding	RANBP1	2.79142e-10	6.39226e-09	-2.51913
ENSG00000187741	405.584	protein_coding	FANCA	0.00366654	0.011235	-2.51885
ENSG00000233514	190.138	processed_pseudogene	---	0.000300292	0.00132531	-2.51863
ENSG00000129235	7410.6	protein_coding	TXNDC17	2.31902e-11	6.87813e-10	-2.51611
ENSG00000174276	849.01	protein_coding	ZNHIT2	8.71002e-07	8.05025e-06	-2.51582
ENSG00000099804	106.806	protein_coding	CDC34	0.0199395	0.0471201	-2.51496
ENSG00000034239	1330.74	protein_coding	CLXN	0.0370021	0.0785967	-2.51469
ENSG00000126953	824.173	protein_coding	TIMM8A	4.53853e-08	5.90487e-07	-2.51459
ENSG00000196812	708.061	protein_coding	ZSCAN16	3.88399e-07	3.96114e-06	-2.51342
ENSG00000235162	2231.62	protein_coding	C12orf75	0.000698739	0.00273849	-2.51306
ENSG00000242612	1348.03	protein_coding	DECR2	2.98482e-08	4.04637e-07	-2.5118
ENSG00000137700	2718.24	protein_coding	SLC37A4	8.97743e-07	8.27493e-06	-2.51174
ENSG00000150753	18279.4	protein_coding	CCT5	2.26189e-18	2.76148e-16	-2.51132
ENSG00000076003	2087.32	protein_coding	MCM6	3.72305e-06	2.91391e-05	-2.51111
ENSG00000100246	3011.48	protein_coding	DNAL4	1.85862e-12	6.81137e-11	-2.50966
ENSG00000270149	4410.21	protein_coding	---	1.93465e-06	1.64877e-05	-2.50878
ENSG00000156103	987.816	protein_coding	MMP16	3.19354e-05	0.000189975	-2.50845
ENSG00000106789	599.062	protein_coding	CORO2A	0.00104481	0.00384035	-2.50785
ENSG00000237484	331.073	lncRNA	LINC01684	0.00219743	0.00724392	-2.50653
ENSG00000183655	279.749	protein_coding	KLHL25	5.69016e-06	4.21176e-05	-2.50567
ENSG00000131591	731.963	protein_coding	C1orf159	4.15305e-07	4.20289e-06	-2.50306
ENSG00000230849	93.47	processed_pseudogene	GOT2P2	0.00750108	0.0206659	-2.50149
ENSG00000130822	50.5037	protein_coding	PNCK	0.0383858	0.0810329	-2.50064
ENSG00000159784	69.3202	protein_coding	FAM131B	0.0424889	0.0879126	-2.49895
ENSG00000112578	1784.34	protein_coding	BYSL	3.53094e-07	3.64534e-06	-2.49845
ENSG00000254692	403.382	protein_coding	---	3.68747e-06	2.88937e-05	-2.49694
ENSG00000130529	756.957	protein_coding	TRPM4	5.81319e-09	9.47757e-08	-2.49545
ENSG00000251637	365.08	lncRNA	LINC02754	0.015873	0.0389026	-2.49404
ENSG00000065675	467.18	protein_coding	PRKCQ	0.0434657	0.0895717	-2.49292
ENSG00000167553	9905.52	protein_coding	TUBA1C	9.61006e-08	1.16045e-06	-2.49165
ENSG00000243789	1470.09	protein_coding	JMJD7	1.842e-05	0.000117207	-2.4903
ENSG00000248988	118.6	processed_pseudogene	PSME2P3	0.0108979	0.0283639	-2.4895
ENSG00000074416	7610.92	protein_coding	MGLL	0.000769779	0.00297581	-2.4876
ENSG00000131844	3713.63	protein_coding	MCCC2	1.10644e-12	4.22438e-11	-2.48427
ENSG00000243927	7453.84	protein_coding	MRPS6	1.18755e-09	2.31208e-08	-2.48419
ENSG00000261612	97.9614	processed_pseudogene	SUB1P3	0.00356172	0.010957	-2.48312
ENSG00000172725	2391.98	protein_coding	CORO1B	6.52732e-08	8.23721e-07	-2.48297
ENSG00000140262	7230.29	protein_coding	TCF12	2.83338e-16	2.41862e-14	-2.48137
ENSG00000137133	2190.04	protein_coding	HINT2	8.59186e-10	1.73648e-08	-2.47886
ENSG00000068489	704.2	protein_coding	PRR11	0.00022184	0.00101823	-2.47748
ENSG00000105988	1714.22	processed_pseudogene	NHP2P1	8.95481e-11	2.31579e-09	-2.47646
ENSG00000243197	106.23	lncRNA	TUSC7	0.0124397	0.0316708	-2.47346
ENSG00000120992	3373.66	protein_coding	LYPLA1	9.17449e-07	8.41288e-06	-2.47339
ENSG00000242779	380.857	transcribed_processed_pseudogene	ZNF702P	0.000192567	0.000898802	-2.47073
ENSG00000185942	336.191	protein_coding	NKAIN3	0.0325607	0.0706856	-2.47021
ENSG00000172531	12339.3	protein_coding	PPP1CA	1.37342e-09	2.63383e-08	-2.46927
ENSG00000213560	122.468	processed_pseudogene	---	0.00871528	0.0234447	-2.46715
ENSG00000187801	244.236	protein_coding	ZFP69B	0.033438	0.0723015	-2.46667
ENSG00000197124	345.554	protein_coding	ZNF682	0.0026963	0.00864026	-2.46569
ENSG00000117155	456.476	protein_coding	SSX2IP	0.00162331	0.00559001	-2.46547
ENSG00000175567	19682.6	protein_coding	UCP2	0.0137274	0.0344526	-2.46374
ENSG00000189159	8263.8	protein_coding	JPT1	8.06037e-05	0.000423255	-2.46252
ENSG00000107438	15356.7	protein_coding	PDLIM1	7.6616e-05	0.000404439	-2.46141
ENSG00000069998	2592.11	protein_coding	HDHD5	5.37332e-08	6.89275e-07	-2.46121
ENSG00000051596	2023.07	protein_coding	THOC3	4.14386e-05	0.000238272	-2.46059
ENSG00000167645	4269.66	protein_coding	YIF1B	1.27745e-06	1.13519e-05	-2.46048
ENSG00000187634	310.076	protein_coding	SAMD11	0.00746866	0.0206009	-2.45995
ENSG00000143324	1350.35	protein_coding	XPR1	3.38001e-07	3.50299e-06	-2.45971
ENSG00000205129	210.346	protein_coding	C4orf47	0.0252591	0.057342	-2.45891
ENSG00000132640	1546.64	protein_coding	BTBD3	0.000127769	0.000631349	-2.45765
ENSG00000286070	2600.93	protein_coding	---	9.53295e-07	8.68847e-06	-2.45735
ENSG00000168038	1137.92	protein_coding	ULK4	0.000189679	0.0008869	-2.45664
ENSG00000271737	83.0978	lncRNA	---	0.0074773	0.0206139	-2.45553
ENSG00000135549	409.227	protein_coding	PKIB	0.028833	0.063908	-2.45523
ENSG00000141696	2246.03	protein_coding	P3H4	0.000605731	0.00242096	-2.45522
ENSG00000127884	17681.5	protein_coding	ECHS1	3.55627e-11	1.00105e-09	-2.45423
ENSG00000143621	23234.4	protein_coding	ILF2	8.11162e-13	3.20783e-11	-2.45411
ENSG00000117632	43780.2	protein_coding	STMN1	4.33963e-06	3.34331e-05	-2.45374
ENSG00000100399	101.559	protein_coding	CHADL	0.0467472	0.0949642	-2.45318
ENSG00000167775	4798.6	protein_coding	CD320	5.77157e-05	0.00031669	-2.45149
ENSG00000139890	89.1417	protein_coding	REM2	0.018	0.0432376	-2.45143
ENSG00000182858	2493.81	protein_coding	ALG12	4.93579e-11	1.34606e-09	-2.45134
ENSG00000189046	2093.39	protein_coding	ALKBH2	1.90689e-08	2.72586e-07	-2.45128
ENSG00000139133	149.394	protein_coding	ALG10	0.00332606	0.0103411	-2.45054
ENSG00000168040	927.88	protein_coding	FADD	1.22948e-06	1.09676e-05	-2.45044
ENSG00000238000	1237.94	processed_pseudogene	PSME2P1	4.13478e-05	0.000237815	-2.44943
ENSG00000102225	2200.82	protein_coding	CDK16	8.36305e-08	1.02221e-06	-2.44789
ENSG00000117395	5202.26	protein_coding	EBNA1BP2	3.38137e-21	7.24545e-19	-2.44379
ENSG00000164897	125.63	protein_coding	TMUB1	0.0103621	0.0271349	-2.44197
ENSG00000138650	125.654	protein_coding	PCDH10	0.0398156	0.0833919	-2.43976
ENSG00000049449	11821.1	protein_coding	RCN1	2.6399e-06	2.1684e-05	-2.43975
ENSG00000152455	751.514	protein_coding	SUV39H2	0.000324984	0.00141731	-2.43756
ENSG00000165572	1544.24	protein_coding	KBTBD6	7.34671e-08	9.16659e-07	-2.4361
ENSG00000143013	8529.08	protein_coding	LMO4	1.66694e-06	1.43754e-05	-2.43394
ENSG00000168394	6160.52	protein_coding	TAP1	0.000575586	0.00231376	-2.43222
ENSG00000143315	3219.6	protein_coding	PIGM	6.99666e-08	8.77151e-07	-2.43212
ENSG00000160214	727.827	protein_coding	RRP1	0.0019872	0.00664688	-2.43073
ENSG00000163040	884.562	protein_coding	CCDC74A	0.000892122	0.00336151	-2.43055
ENSG00000107281	2004.49	protein_coding	NPDC1	7.34137e-06	5.25431e-05	-2.43033
ENSG00000088882	13444.3	protein_coding	CPXM1	0.00673065	0.018865	-2.42889
ENSG00000180992	7166.91	protein_coding	MRPL14	1.02206e-09	2.03049e-08	-2.42871
ENSG00000131467	8517.32	protein_coding	PSME3	4.61285e-15	2.97133e-13	-2.4277
ENSG00000140534	151.69	protein_coding	TICRR	0.00790815	0.0215751	-2.42687
ENSG00000012048	1062.86	protein_coding	BRCA1	0.000133646	0.000656475	-2.42529
ENSG00000112118	5409.44	protein_coding	MCM3	1.96794e-09	3.59875e-08	-2.42389
ENSG00000111669	71620.2	protein_coding	TPI1	9.05157e-13	3.55278e-11	-2.42321
ENSG00000132603	3127.64	protein_coding	NIP7	7.90423e-09	1.24892e-07	-2.42301
ENSG00000167306	788.802	protein_coding	MYO5B	0.000647484	0.00256055	-2.42136
ENSG00000275494	156.193	lncRNA	---	0.001614	0.00556207	-2.41733
ENSG00000064547	1103.54	protein_coding	LPAR2	0.00350999	0.0108185	-2.41288
ENSG00000274213	91.5079	lncRNA	---	0.0113063	0.0292572	-2.41036
ENSG00000106089	183.451	protein_coding	STX1A	0.0233189	0.0535982	-2.40888
ENSG00000166896	516.469	protein_coding	ATP23	3.5544e-05	0.000207503	-2.40798
ENSG00000205155	6529.77	protein_coding	PSENEN	1.6139e-10	3.94073e-09	-2.40641
ENSG00000263873	3357.67	lncRNA	THY1-AS1	0.00371527	0.0113651	-2.40588
ENSG00000243989	3002.05	protein_coding	ACY1	4.96279e-05	0.000277755	-2.40535
ENSG00000037241	2469.19	protein_coding	RPL26L1	4.67796e-09	7.82105e-08	-2.40411
ENSG00000213569	1296.76	processed_pseudogene	GTF3C6P2	1.2867e-06	1.14199e-05	-2.40304
ENSG00000166557	12176.5	protein_coding	TMED3	4.45043e-09	7.47636e-08	-2.40245
ENSG00000005194	6651.4	protein_coding	CIAPIN1	2.40458e-14	1.33581e-12	-2.40135
ENSG00000065057	1173.85	protein_coding	NTHL1	5.67998e-07	5.54762e-06	-2.40093
ENSG00000146242	1807.2	protein_coding	TPBG	0.000611384	0.00243799	-2.39878
ENSG00000099284	1668.14	protein_coding	MACROH2A2	1.10168e-07	1.30554e-06	-2.39554
ENSG00000130347	850.064	protein_coding	RTN4IP1	0.000282863	0.00125871	-2.3922
ENSG00000174177	441.482	protein_coding	CTU2	5.64658e-06	4.18688e-05	-2.39126
ENSG00000167088	5204.98	protein_coding	SNRPD1	8.13115e-17	7.69126e-15	-2.38933
ENSG00000168101	4390.14	protein_coding	NUDT16L1	9.51234e-09	1.46551e-07	-2.3891
ENSG00000101460	1881.27	protein_coding	MAP1LC3A	3.46989e-05	0.000203474	-2.3881
ENSG00000159423	1266.36	protein_coding	ALDH4A1	0.000986862	0.00366133	-2.38781
ENSG00000168237	1136.1	protein_coding	GLYCTK	1.80845e-08	2.59397e-07	-2.3876
ENSG00000000460	374.72	protein_coding	C1orf112	0.000370372	0.00158174	-2.38636
ENSG00000145912	10051.4	protein_coding	NHP2	1.3695e-13	6.34839e-12	-2.38596
ENSG00000170522	1232.99	protein_coding	ELOVL6	4.79157e-05	0.000270044	-2.38573
ENSG00000073905	744.341	processed_pseudogene	VDAC1P1	2.9019e-07	3.05602e-06	-2.38557
ENSG00000140525	732.74	protein_coding	FANCI	0.000186592	0.000874982	-2.3839
ENSG00000186377	452.575	protein_coding	CYP4X1	0.0268665	0.0603002	-2.38244
ENSG00000114107	1765.17	protein_coding	CEP70	0.000189597	0.000886712	-2.38229
ENSG00000186081	545.914	protein_coding	KRT5	0.00165539	0.00568186	-2.38185
ENSG00000151150	2634.2	protein_coding	ANK3	0.000606808	0.00242434	-2.38003
ENSG00000125877	4012.33	protein_coding	ITPA	9.81228e-10	1.95863e-08	-2.37904
ENSG00000140905	344.429	protein_coding	GCSH	2.42918e-05	0.000149022	-2.37813
ENSG00000258016	88.5756	processed_pseudogene	HIGD1AP1	0.00419657	0.0126212	-2.37724
ENSG00000176974	2242.7	protein_coding	SHMT1	0.000387315	0.00164341	-2.37704
ENSG00000154920	308.417	protein_coding	EME1	0.0307513	0.0674079	-2.37624
ENSG00000085552	259.483	protein_coding	IGSF9	0.0130018	0.0328827	-2.37612
ENSG00000158169	515.779	protein_coding	FANCC	0.000126699	0.000627043	-2.37398
ENSG00000165506	540.456	protein_coding	DNAAF2	1.05339e-05	7.20996e-05	-2.37331
ENSG00000105669	13416.2	protein_coding	COPE	6.02453e-08	7.65793e-07	-2.37329
ENSG00000258644	1036.92	protein_coding	SYNJ2BP-COX16	0.000385762	0.00163847	-2.37253
ENSG00000243775	77.4945	transcribed_processed_pseudogene	OSTCP1	0.019351	0.0459674	-2.37162
ENSG00000179041	449.822	protein_coding	RRS1	0.00274422	0.00876838	-2.37158
ENSG00000108515	243.169	protein_coding	ENO3	0.00780851	0.0213582	-2.37152
ENSG00000116353	3524.03	protein_coding	MECR	9.18963e-07	8.42309e-06	-2.37015
ENSG00000262664	1437.27	protein_coding	OVCA2	4.89809e-06	3.71303e-05	-2.37007
ENSG00000138074	1660.35	protein_coding	SLC5A6	1.16481e-08	1.74963e-07	-2.36931
ENSG00000153485	2566.38	protein_coding	LYSET	6.57917e-07	6.32004e-06	-2.36777
ENSG00000288602	235.413	protein_coding	C8orf44-SGK3	0.0369321	0.0784798	-2.36536
ENSG00000111859	3522.54	protein_coding	NEDD9	4.37345e-05	0.000249492	-2.36263
ENSG00000230568	100.352	processed_pseudogene	SF3A3P1	0.00330361	0.0102835	-2.36252
ENSG00000184967	597.184	protein_coding	NOC4L	0.000182279	0.000857095	-2.36216
ENSG00000013275	10415	protein_coding	PSMC4	3.94421e-13	1.66314e-11	-2.36173
ENSG00000285330	785.713	protein_coding	---	0.0130526	0.0329912	-2.36027
ENSG00000166477	3454.32	protein_coding	LEO1	9.50619e-10	1.90296e-08	-2.35929
ENSG00000141293	1072.14	protein_coding	SKAP1	0.00449184	0.0133585	-2.35919
ENSG00000149761	3119.46	protein_coding	NUDT22	7.93035e-07	7.44432e-06	-2.35821
ENSG00000218502	184.122	processed_pseudogene	H2AZP3	0.00190064	0.00640487	-2.35799
ENSG00000213222	77.4526	processed_pseudogene	TOMM40P4	0.0186897	0.044649	-2.35759
ENSG00000143374	2416.5	protein_coding	TARS2	1.33971e-07	1.55086e-06	-2.35733
ENSG00000121005	1610.78	protein_coding	CRISPLD1	0.00425965	0.0127783	-2.35715
ENSG00000214517	6002.66	protein_coding	PPME1	3.3096e-11	9.4299e-10	-2.35704
ENSG00000185480	601.181	protein_coding	PARPBP	0.000157539	0.000755628	-2.35625
ENSG00000229847	2737.12	lncRNA	EMX2OS	2.33345e-06	1.94445e-05	-2.35615
ENSG00000259781	3112.46	processed_pseudogene	HMGB1P6	1.03253e-09	2.04163e-08	-2.35495
ENSG00000177595	596.655	protein_coding	PIDD1	1.27685e-05	8.5363e-05	-2.35373
ENSG00000177640	229.691	lncRNA	CASC2	0.00497264	0.014534	-2.35331
ENSG00000127863	551.686	protein_coding	TNFRSF19	0.000898763	0.00337986	-2.35273
ENSG00000148985	2979.45	protein_coding	PGAP2	4.65465e-10	1.01259e-08	-2.35236
ENSG00000276023	3930.39	protein_coding	DUSP14	0.00161376	0.00556207	-2.35174
ENSG00000196793	936.767	protein_coding	ZNF239	0.00441149	0.0131602	-2.35136
ENSG00000152082	2179.12	protein_coding	MZT2B	2.04309e-10	4.83139e-09	-2.3487
ENSG00000105229	1581.05	protein_coding	PIAS4	5.02226e-06	3.7878e-05	-2.34851
ENSG00000287710	105.217	lncRNA	---	0.0114865	0.0296065	-2.34787
ENSG00000161249	2803.71	protein_coding	DMKN	5.01694e-05	0.000280319	-2.34785
ENSG00000131730	1780.47	protein_coding	CKMT2	0.0145553	0.036154	-2.34657
ENSG00000215895	75.4048	processed_pseudogene	HSPA5P1	0.00980209	0.0259172	-2.34509
ENSG00000136982	253.85	protein_coding	DSCC1	0.00587761	0.0167855	-2.34484
ENSG00000175287	5963.5	protein_coding	PHYHD1	5.32703e-05	0.000295541	-2.3434
ENSG00000196781	1608.69	protein_coding	TLE1	4.23318e-05	0.000242876	-2.34288
ENSG00000240747	472.289	protein_coding	KRBOX1	0.00680384	0.0190301	-2.33968
ENSG00000135750	946.279	protein_coding	KCNK1	0.00310002	0.00975826	-2.33951
ENSG00000173207	1874.39	protein_coding	CKS1B	2.15793e-06	1.81196e-05	-2.33909
ENSG00000164032	24414.2	protein_coding	H2AZ1	7.72368e-12	2.53421e-10	-2.33882
ENSG00000133466	3439.73	protein_coding	C1QTNF6	0.00919925	0.0245115	-2.33868
ENSG00000106367	3233.17	protein_coding	AP1S1	3.99398e-07	4.06148e-06	-2.33709
ENSG00000178741	7996.21	protein_coding	COX5A	6.39304e-09	1.03109e-07	-2.33423
ENSG00000141179	3127.85	protein_coding	PCTP	6.68319e-05	0.000359939	-2.33376
ENSG00000256061	471.575	protein_coding	DNAAF4	0.00109862	0.00400866	-2.33341
ENSG00000159079	4837.02	protein_coding	CFAP298	3.35284e-09	5.83316e-08	-2.33148
ENSG00000172336	3681.64	protein_coding	POP7	1.48688e-06	1.2983e-05	-2.33038
ENSG00000244457	680.245	transcribed_processed_pseudogene	ENO1P1	1.0225e-07	1.22639e-06	-2.32967
ENSG00000081181	1165.14	protein_coding	ARG2	0.0237697	0.0544675	-2.32867
ENSG00000091409	2659.68	protein_coding	ITGA6	3.17841e-06	2.5397e-05	-2.32849
ENSG00000147394	1386.12	protein_coding	ZNF185	6.98284e-05	0.000373777	-2.32746
ENSG00000136824	2425.02	protein_coding	SMC2	8.03643e-11	2.10302e-09	-2.32639
ENSG00000224908	204.002	processed_pseudogene	TIMM8BP2	0.000129212	0.000637231	-2.32473
ENSG00000101310	4042.63	protein_coding	SEC23B	1.42515e-06	1.24903e-05	-2.32462
ENSG00000171792	3537.94	protein_coding	RHNO1	1.02059e-13	4.87076e-12	-2.32351
ENSG00000265646	128.788	processed_pseudogene	TUFMP1	0.00247839	0.00803144	-2.32321
ENSG00000108528	5324.87	protein_coding	SLC25A11	1.05264e-08	1.60525e-07	-2.3214
ENSG00000149599	106.788	protein_coding	DUSP15	0.0115879	0.0298387	-2.31986
ENSG00000128050	5394.34	protein_coding	PAICS	1.68806e-15	1.21396e-13	-2.31961
ENSG00000152582	1277.68	protein_coding	SPEF2	0.000352747	0.00151854	-2.3193
ENSG00000101811	2514.01	protein_coding	CSTF2	2.47732e-08	3.42471e-07	-2.3172
ENSG00000266256	791.958	lncRNA	LINC00683	0.00354223	0.0109082	-2.3168
ENSG00000266962	996.674	lncRNA	HSD17B1-AS1	0.000160625	0.00076763	-2.31369
ENSG00000280219	728.019	TEC	---	0.00811932	0.0220795	-2.31255
ENSG00000147123	7875.07	protein_coding	NDUFB11	2.20248e-09	3.98706e-08	-2.30854
ENSG00000284922	114.486	protein_coding	LRTOMT	0.0228301	0.0527461	-2.30822
ENSG00000136159	2199.86	protein_coding	NUDT15	4.11248e-05	0.000236597	-2.30815
ENSG00000226054	372.564	processed_pseudogene	MEMO1P1	0.000266478	0.00119747	-2.30753
ENSG00000160325	2342.63	protein_coding	CACFD1	2.3553e-08	3.28195e-07	-2.30586
ENSG00000136261	3408.52	protein_coding	BZW2	3.38815e-13	1.44904e-11	-2.30572
ENSG00000108561	9029.38	protein_coding	C1QBP	8.23104e-11	2.14713e-09	-2.30568
ENSG00000107902	1565.09	protein_coding	LHPP	6.69569e-08	8.43449e-07	-2.30544
ENSG00000103202	4740.77	protein_coding	NME4	1.71625e-06	1.47763e-05	-2.30488
ENSG00000168476	1308.7	protein_coding	REEP4	0.00029335	0.00129822	-2.30479
ENSG00000239523	294.776	lncRNA	MYLK-AS1	0.000450336	0.00186885	-2.30414
ENSG00000186998	383.523	protein_coding	EMID1	0.00995626	0.0262323	-2.304
ENSG00000170473	2938.63	protein_coding	PYM1	2.37899e-08	3.30629e-07	-2.30327
ENSG00000196482	176.319	protein_coding	ESRRG	0.042895	0.0885782	-2.30022
ENSG00000172315	1487.97	protein_coding	TP53RK	1.13717e-06	1.02179e-05	-2.29951
ENSG00000174851	8845.49	protein_coding	YIF1A	7.93362e-13	3.15526e-11	-2.29914
ENSG00000133315	228.075	protein_coding	MACROD1	0.0347409	0.0746621	-2.29758
ENSG00000166582	392.359	protein_coding	CENPV	0.000421038	0.00176107	-2.29756
ENSG00000135378	248.827	protein_coding	PRRG4	0.0354584	0.075971	-2.29739
ENSG00000001084	1786.22	protein_coding	GCLC	0.00048453	0.00199112	-2.29553
ENSG00000139998	732.052	protein_coding	RAB15	0.0167802	0.0408021	-2.29467
ENSG00000164347	970.056	protein_coding	GFM2	0.000257583	0.00116297	-2.29466
ENSG00000267855	3439.27	protein_coding	NDUFA7	1.2436e-06	1.10795e-05	-2.2941
ENSG00000104299	2073.46	protein_coding	INTS9	2.5742e-07	2.74812e-06	-2.2938
ENSG00000100294	562.185	protein_coding	MCAT	0.000790286	0.0030422	-2.29379
ENSG00000139131	1850.33	protein_coding	YARS2	6.88188e-05	0.00036922	-2.29353
ENSG00000115233	8266.47	protein_coding	PSMD14	4.45134e-07	4.46175e-06	-2.29306
ENSG00000253438	458.862	lncRNA	PCAT1	0.00247527	0.00802258	-2.29249
ENSG00000255639	1934.91	protein_coding	---	3.85233e-05	0.000223282	-2.2912
ENSG00000231878	318.232	processed_pseudogene	SNRPFP1	2.61215e-05	0.000159039	-2.28924
ENSG00000250526	134.995	processed_pseudogene	CCT6P2	0.00324128	0.0101287	-2.28904
ENSG00000173540	1678.3	protein_coding	GMPPB	3.01918e-05	0.000181142	-2.28884
ENSG00000273080	210.355	lncRNA	---	0.0190798	0.0454156	-2.28881
ENSG00000143942	237.974	protein_coding	CHAC2	0.00311217	0.00978915	-2.28829
ENSG00000139410	1613.82	protein_coding	SDSL	0.00490652	0.0143748	-2.28827
ENSG00000128626	4837.61	protein_coding	MRPS12	9.04265e-07	8.32106e-06	-2.28809
ENSG00000147400	8948.63	protein_coding	CETN2	4.9928e-08	6.45193e-07	-2.28745
ENSG00000100116	1723.38	protein_coding	GCAT	0.0017401	0.00592899	-2.28691
ENSG00000040487	887.979	protein_coding	SLC66A1	6.75075e-06	4.87841e-05	-2.28603
ENSG00000146733	885.229	protein_coding	PSPH	0.00232392	0.00760955	-2.28565
ENSG00000256968	130.927	processed_pseudogene	SNRPEP2	0.00430928	0.0129088	-2.28454
ENSG00000197061	15096.6	protein_coding	H4C3	4.31136e-10	9.46022e-09	-2.28279
ENSG00000171604	1305.97	protein_coding	CXXC5	0.00073694	0.00286733	-2.27917
ENSG00000107833	1756.89	protein_coding	NPM3	1.30297e-05	8.68328e-05	-2.27747
ENSG00000105671	2885.38	protein_coding	DDX49	5.86318e-14	3.00295e-12	-2.27678
ENSG00000166123	481.178	protein_coding	GPT2	0.00346934	0.0107175	-2.27511
ENSG00000172500	8500.91	protein_coding	FIBP	1.76088e-09	3.26649e-08	-2.2741
ENSG00000096093	7778	protein_coding	EFHC1	0.000745278	0.00289281	-2.27342
ENSG00000198931	10550.5	protein_coding	APRT	1.6273e-09	3.05923e-08	-2.27323
ENSG00000173581	103.929	protein_coding	CCDC106	0.0170063	0.0412563	-2.27239
ENSG00000260589	262.41	lncRNA	STAM-DT	0.00161714	0.0055715	-2.27234
ENSG00000258427	1282.66	processed_pseudogene	RBM8B	1.65445e-08	2.4007e-07	-2.27098
ENSG00000128309	3309.74	protein_coding	MPST	2.00303e-07	2.22313e-06	-2.27027
ENSG00000112667	4945.92	protein_coding	DNPH1	2.16513e-09	3.92621e-08	-2.26961
ENSG00000154518	21088.2	protein_coding	ATP5MC3	1.52011e-09	2.87575e-08	-2.26867
ENSG00000196981	999.199	protein_coding	WDR5B	0.000351569	0.00151438	-2.26797
ENSG00000291113	1317.24	lncRNA	---	0.000137135	0.000671491	-2.26759
ENSG00000184281	1594.31	protein_coding	TSSC4	7.42954e-05	0.000393873	-2.26712
ENSG00000121073	5961.69	protein_coding	SLC35B1	1.56768e-18	2.0073e-16	-2.26565
ENSG00000007255	2937.47	protein_coding	TRAPPC6A	9.04709e-10	1.81973e-08	-2.26314
ENSG00000116670	2530.1	protein_coding	MAD2L2	2.95035e-07	3.09617e-06	-2.26293
ENSG00000132341	24546.8	protein_coding	RAN	4.83454e-15	3.08573e-13	-2.2628
ENSG00000213801	477.046	transcribed_processed_pseudogene	ZNF321P	0.0024168	0.0078685	-2.26257
ENSG00000291186	671.201	lncRNA	---	8.53324e-07	7.90774e-06	-2.26239
ENSG00000146540	3571.28	protein_coding	C7orf50	2.4e-06	1.99594e-05	-2.26238
ENSG00000170638	1340.88	protein_coding	TRABD	0.000113638	0.0005702	-2.26199
ENSG00000106526	323.398	protein_coding	ACTR3C	0.00891947	0.0239025	-2.26197
ENSG00000134910	17641.6	protein_coding	STT3A	3.08184e-07	3.2261e-06	-2.26131
ENSG00000261312	255.124	lncRNA	---	0.000127523	0.000630529	-2.26077
ENSG00000157020	20277.8	protein_coding	SEC13	2.73659e-10	6.29416e-09	-2.25999
ENSG00000168806	1162.29	protein_coding	LCMT2	0.000450912	0.00187055	-2.25996
ENSG00000150779	6933.69	protein_coding	TIMM8B	1.39829e-08	2.07217e-07	-2.25971
ENSG00000070193	889.341	protein_coding	FGF10	0.022046	0.0511484	-2.2594
ENSG00000142684	2281.31	protein_coding	ZNF593	5.57011e-09	9.15232e-08	-2.25908
ENSG00000277161	555.665	protein_coding	PIGW	0.00480984	0.0141321	-2.25712
ENSG00000133627	253.671	protein_coding	ACTR3B	0.00582858	0.0166704	-2.2571
ENSG00000132141	264.061	protein_coding	CCT6B	0.0212203	0.0495336	-2.25706
ENSG00000103591	4100.74	protein_coding	AAGAB	2.71773e-07	2.87505e-06	-2.25585
ENSG00000128849	3012.07	protein_coding	CGNL1	0.000784816	0.00302558	-2.25581
ENSG00000005022	26399.1	protein_coding	SLC25A5	3.87174e-07	3.95057e-06	-2.2555
ENSG00000174109	1651.65	protein_coding	UQCC4	7.86303e-07	7.39103e-06	-2.2534
ENSG00000233111	115.561	processed_pseudogene	RAB1C	0.00629753	0.0178224	-2.25226
ENSG00000163479	29377.4	protein_coding	SSR2	1.36426e-16	1.23483e-14	-2.24973
[truncated: 4,204 more rows]

## Sheet: Legend 
In the miR-193b-5p transfected 12Z group, 220 upregulated DEGs and 494 downregulated DEGs were identified, and 380 up and 613 downregulated DEGs were found in the miR-193b-5p HESC group. Meanwhile, 10 up and 26 downregulated DEGs were found in the miR-374b-5p 12Z group, and 188 up and 173 downregulated DEGs were found in the miR-374b-5p HESC group
