# Supplementary material for: miR-193b-5p and miR-374b-5p Are Aberrantly Expressed in Endometriosis and Suppress Endometrial Cell Migration In Vitro
Source: Biomolecules. 2024 Nov 3;14(11):1400. doi: 10.3390/biom14111400 (PMC11592355; doi:10.3390/biom14111400)
Supplement: Supplementary file 1 [file biomolecules-14-01400-s001.zip › biomolecules-3238183-supplementary/Supplementray/Supplementary Table S4_mRNAseq-DEGs_KEGG.xlsx]

## Sheet: 12Z_193b_downKEGG
Gene set	Description	Enrichment score	P-value	FDR step up	Rich factor	Genes in set	Genes in list	Genes not in list	Genes in list, not in set	Genes not in list, not in set
path:hsa05224	Breast cancer	6.51255	0.00148469	0.328959	0.047619	147	7	140	87	7919
path:hsa04310	Wnt signaling pathway	5.68888	0.00338339	0.328959	0.0411765	170	7	163	87	7896
path:hsa05167	Kaposi sarcoma-associated herpesvirus infection	4.94403	0.00712585	0.328959	0.0358974	195	7	188	87	7871
path:hsa05226	Gastric cancer	4.9153	0.00733349	0.328959	0.0402685	149	6	143	88	7916
path:hsa04664	Fc epsilon RI signaling pathway	4.8679	0.00768948	0.328959	0.0588235	68	4	64	90	7995
path:hsa05211	Renal cell carcinoma	4.81689	0.00809193	0.328959	0.057971	69	4	65	90	7994
path:hsa05203	Viral carcinogenesis	4.75812	0.00858175	0.328959	0.0346535	202	7	195	87	7864
path:hsa04218	Cellular senescence	4.69916	0.00910288	0.328959	0.0384615	156	6	150	88	7909
path:hsa05218	Melanoma	4.669	0.00938167	0.328959	0.0555556	72	4	68	90	7991
path:hsa05161	Hepatitis B	4.49545	0.0111597	0.328959	0.0368098	163	6	157	88	7902
path:hsa05220	Chronic myeloid leukemia	4.48295	0.0113	0.328959	0.0526316	76	4	72	90	7987
path:hsa04935	Growth hormone synthesis, secretion and action	4.3962	0.0123241	0.328959	0.0416667	120	5	115	89	7944
path:hsa04071	Sphingolipid signaling pathway	4.3962	0.0123241	0.328959	0.0416667	120	5	115	89	7944
path:hsa00450	Selenocompound metabolism	4.13622	0.0159832	0.396154	0.117647	17	2	15	92	8044
path:hsa05210	Colorectal cancer	4.06572	0.0171507	0.396753	0.0465116	86	4	82	90	7977
path:hsa04010	MAPK signaling pathway	3.92151	0.0198111	0.399899	0.0272109	294	8	286	86	7773
path:hsa05235	PD-L1 expression and PD-1 checkpoint pathway in cancer	3.91527	0.0199353	0.399899	0.0444444	90	4	86	90	7973
path:hsa00270	Cysteine and methionine metabolism	3.8755	0.020744	0.399899	0.0588235	51	3	48	91	8011
path:hsa05131	Shigellosis	3.76564	0.0231529	0.422463	0.0284553	246	7	239	87	7820
path:hsa01522	Endocrine resistance	3.70462	0.0246096	0.422463	0.0416667	96	4	92	90	7967
path:hsa04933	AGE-RAGE signaling pathway in diabetic complications	3.57323	0.0280651	0.422463	0.04	100	4	96	90	7963
path:hsa04916	Melanogenesis	3.54142	0.028972	0.422463	0.039604	101	4	97	90	7962
path:hsa04370	VEGF signaling pathway	3.49567	0.0303283	0.422463	0.0508475	59	3	56	91	8003
path:hsa05213	Endometrial cancer	3.49567	0.0303283	0.422463	0.0508475	59	3	56	91	8003
path:hsa01240	Biosynthesis of cofactors	3.4088	0.0330808	0.422463	0.0322581	155	5	150	89	7909
path:hsa05160	Hepatitis C	3.36158	0.0346806	0.422463	0.0318471	157	5	152	89	7907
path:hsa04390	Hippo signaling pathway	3.36158	0.0346806	0.422463	0.0318471	157	5	152	89	7907
path:hsa03250	Viral life cycle - HIV-1	3.32823	0.0358567	0.422463	0.047619	63	3	60	91	7999
path:hsa05217	Basal cell carcinoma	3.32823	0.0358567	0.422463	0.047619	63	3	60	91	7999
path:hsa05165	Human papillomavirus infection	3.29065	0.0372297	0.422463	0.0240964	332	8	324	86	7735
path:hsa00790	Folate biosynthesis	3.26233	0.0382991	0.422463	0.0740741	27	2	25	92	8034
path:hsa05417	Lipid and atherosclerosis	3.24524	0.0389591	0.422463	0.0276498	217	6	211	88	7848
path:hsa05166	Human T-cell leukemia virus 1 infection	3.17047	0.0419837	0.43787	0.0271493	221	6	215	88	7844
path:hsa05225	Hepatocellular carcinoma	3.13738	0.0433964	0.43787	0.0299401	167	5	162	89	7897
path:hsa00785	Lipoic acid metabolism	3.09368	0.0453347	0.43787	0.25	4	1	3	93	8056
path:hsa05164	Influenza A	3.07376	0.046247	0.43787	0.0294118	170	5	165	89	7894
path:hsa05230	Central carbon metabolism in cancer	3.06424	0.0466893	0.43787	0.0428571	70	3	67	91	7992
path:hsa04722	Neurotrophin signaling pathway	3.00523	0.0495273	0.438173	0.0333333	120	4	116	90	7943
path:hsa04137	Mitophagy - animal	2.99475	0.0500493	0.438173	0.0416667	72	3	69	91	7990
path:hsa05223	Non-small cell lung cancer	2.96089	0.0517726	0.438173	0.0410959	73	3	70	91	7989
path:hsa04115	p53 signaling pathway	2.96089	0.0517726	0.438173	0.0410959	73	3	70	91	7989
path:hsa04919	Thyroid hormone signaling pathway	2.90657	0.0546629	0.444055	0.0322581	124	4	120	90	7939
path:hsa05214	Glioma	2.8949	0.0553047	0.444055	0.04	75	3	72	91	7987
path:hsa04380	Osteoclast differentiation	2.85884	0.0573355	0.444055	0.031746	126	4	122	90	7937
path:hsa03410	Base excision repair	2.84496	0.0581368	0.444055	0.0588235	34	2	32	92	8027
path:hsa04621	NOD-like receptor signaling pathway	2.79679	0.0610054	0.444055	0.0271739	184	5	179	89	7880
path:hsa04926	Relaxin signaling pathway	2.78914	0.0614744	0.444055	0.0310078	129	4	125	90	7934
path:hsa01521	EGFR tyrosine kinase inhibitor resistance	2.76931	0.0627051	0.444055	0.0379747	79	3	76	91	7983
path:hsa04662	B cell receptor signaling pathway	2.76931	0.0627051	0.444055	0.0379747	79	3	76	91	7983
path:hsa04068	FoxO signaling pathway	2.72162	0.0657682	0.450543	0.030303	132	4	128	90	7931
path:hsa00750	Vitamin B6 metabolism	2.69958	0.0672335	0.450543	0.166667	6	1	5	93	8054
path:hsa05216	Thyroid cancer	2.69538	0.0675165	0.450543	0.0540541	37	2	35	92	8024
path:hsa01100	Metabolic pathways	2.66215	0.069798	0.456969	0.015534	1545	24	1521	70	6538
path:hsa04210	Apoptosis	2.61368	0.0732647	0.456969	0.0291971	137	4	133	90	7926
path:hsa04012	ErbB signaling pathway	2.59537	0.0746184	0.456969	0.0352941	85	3	82	91	7977
path:hsa05418	Fluid shear stress and atherosclerosis	2.59274	0.0748145	0.456969	0.0289855	138	4	134	90	7925
path:hsa04371	Apelin signaling pathway	2.57202	0.0763809	0.456969	0.028777	139	4	135	90	7924
path:hsa05162	Measles	2.57202	0.0763809	0.456969	0.028777	139	4	135	90	7924
path:hsa05219	Bladder cancer	2.5166	0.0807337	0.464273	0.0487805	41	2	39	92	8020
path:hsa04140	Autophagy - animal	2.5111	0.0811793	0.464273	0.028169	142	4	138	90	7921
path:hsa05169	Epstein-Barr virus infection	2.49928	0.0821445	0.464273	0.0248756	201	5	196	89	7863
path:hsa04211	Longevity regulating pathway	2.48797	0.0830787	0.464273	0.0337079	89	3	86	91	7973
path:hsa05200	Pathways in cancer	2.47347	0.0842916	0.464273	0.0188324	531	10	521	84	7538
path:hsa04550	Signaling pathways regulating pluripotency of stem cells	2.45196	0.0861246	0.466957	0.0275862	145	4	141	90	7918
path:hsa00071	Fatty acid degradation	2.43475	0.0876193	0.467752	0.0465116	43	2	41	92	8018
path:hsa04072	Phospholipase D signaling pathway	2.41349	0.089502	0.470563	0.0272109	147	4	143	90	7916
path:hsa04912	GnRH signaling pathway	2.38669	0.0919331	0.476131	0.0322581	93	3	90	91	7969
path:hsa04015	Rap1 signaling pathway	2.35666	0.094736	0.482973	0.0238095	210	5	205	89	7854
path:hsa05170	Human immunodeficiency virus 1 infection	2.34139	0.0961934	0.482973	0.0236967	211	5	206	89	7853
path:hsa05207	Chemical carcinogenesis - receptor activation	2.32624	0.0976623	0.482973	0.0235849	212	5	207	89	7852
path:hsa04666	Fc gamma R-mediated phagocytosis	2.31444	0.0988215	0.482973	0.03125	96	3	93	91	7966
path:hsa04150	mTOR signaling pathway	2.24929	0.105474	0.496647	0.025641	156	4	152	90	7907
path:hsa05215	Prostate cancer	2.24514	0.105913	0.496647	0.030303	99	3	96	91	7963
path:hsa05231	Choline metabolism in cancer	2.24514	0.105913	0.496647	0.030303	99	3	96	91	7963
path:hsa04217	Necroptosis	2.19759	0.111071	0.513889	0.0251572	159	4	155	90	7904
path:hsa00510	N-Glycan biosynthesis	2.18056	0.112978	0.515833	0.04	50	2	48	92	8011
path:hsa04620	Toll-like receptor signaling pathway	2.15701	0.115671	0.52127	0.0291262	103	3	100	91	7959
path:hsa04625	C-type lectin receptor signaling pathway	2.1357	0.118162	0.521541	0.0288462	104	3	101	91	7958
path:hsa04630	JAK-STAT signaling pathway	2.13084	0.118737	0.521541	0.0245399	163	4	159	90	7900
path:hsa04660	T cell receptor signaling pathway	2.11467	0.120674	0.523422	0.0285714	105	3	102	91	7957
path:hsa04530	Tight junction	2.03518	0.130656	0.559725	0.0236686	169	4	165	90	7894
path:hsa04014	Ras signaling pathway	2.00615	0.134505	0.56865	0.0212766	235	5	230	89	7829
path:hsa00480	Glutathione metabolism	1.99497	0.136017	0.56865	0.0357143	56	2	54	92	8005
path:hsa04668	TNF signaling pathway	1.97479	0.138791	0.571343	0.0267857	112	3	109	91	7950
path:hsa01212	Fatty acid metabolism	1.96644	0.139954	0.571343	0.0350877	57	2	55	92	8004
path:hsa00240	Pyrimidine metabolism	1.93852	0.143916	0.580685	0.0344828	58	2	56	92	8003
path:hsa04330	Notch signaling pathway	1.88447	0.15191	0.599008	0.0333333	60	2	58	92	8001
path:hsa04978	Mineral absorption	1.88447	0.15191	0.599008	0.0333333	60	2	58	92	8001
path:hsa05010	Alzheimer disease	1.86292	0.155218	0.605178	0.0181818	385	7	378	87	7681
path:hsa00730	Thiamine metabolism	1.83393	0.159785	0.610071	0.0666667	15	1	14	93	8045
path:hsa04213	Longevity regulating pathway - multiple species	1.83264	0.15999	0.610071	0.0322581	62	2	60	92	7999
path:hsa05034	Alcoholism	1.79015	0.166935	0.627392	0.0215054	186	4	182	90	7877
path:hsa04929	GnRH secretion	1.78291	0.168148	0.627392	0.03125	64	2	62	92	7997
path:hsa04613	Neutrophil extracellular trap formation	1.76361	0.171425	0.632812	0.0212766	188	4	184	90	7875
path:hsa04720	Long-term potentiation	1.71193	0.180516	0.643686	0.0298507	67	2	65	92	7994
path:hsa05221	Acute myeloid leukemia	1.71193	0.180516	0.643686	0.0298507	67	2	65	92	7994
path:hsa05202	Transcriptional misregulation in cancer	1.71185	0.180531	0.643686	0.0208333	192	4	188	90	7871
path:hsa00230	Purine metabolism	1.69682	0.183266	0.643686	0.0234375	128	3	125	91	7934
path:hsa05022	Pathways of neurodegeneration - multiple diseases	1.69475	0.183645	0.643686	0.0167715	477	8	469	86	7590
path:hsa05130	Pathogenic Escherichia coli infection	1.64954	0.192138	0.659663	0.0203046	197	4	193	90	7866
path:hsa04917	Prolactin signaling pathway	1.64497	0.193018	0.659663	0.0285714	70	2	68	92	7991
path:hsa05322	Systemic lupus erythematosus	1.63508	0.194938	0.659663	0.0227273	132	3	129	91	7930
path:hsa04520	Adherens junction	1.62348	0.197212	0.659663	0.028169	71	2	69	92	7990
path:hsa01210	2-Oxocarboxylic acid metabolism	1.61977	0.197945	0.659663	0.0526316	19	1	18	93	8041
path:hsa04510	Focal adhesion	1.58974	0.203979	0.659663	0.019802	202	4	198	90	7861
path:hsa01524	Platinum drug resistance	1.58167	0.205632	0.659663	0.0273973	73	2	71	92	7988
path:hsa05135	Yersinia infection	1.57605	0.206791	0.659663	0.0220588	136	3	133	91	7926
path:hsa00100	Steroid biosynthesis	1.574	0.207214	0.659663	0.05	20	1	19	93	8040
path:hsa00532	Glycosaminoglycan biosynthesis - chondroitin sulfate / dermatan sulfate	1.574	0.207214	0.659663	0.05	20	1	19	93	8040
path:hsa04915	Estrogen signaling pathway	1.56169	0.20978	0.661761	0.0218978	137	3	134	91	7925
path:hsa05212	Pancreatic cancer	1.52173	0.218334	0.676445	0.0263158	76	2	74	92	7985
path:hsa03320	PPAR signaling pathway	1.52173	0.218334	0.676445	0.0263158	76	2	74	92	7985
path:hsa00220	Arginine biosynthesis	1.48972	0.225435	0.692265	0.0454545	22	1	21	93	8038
path:hsa04721	Synaptic vesicle cycle	1.46489	0.231104	0.703449	0.0253165	79	2	77	92	7982
path:hsa03430	Mismatch repair	1.4137	0.243242	0.733955	0.0416667	24	1	23	93	8036
path:hsa04024	cAMP signaling pathway	1.38325	0.250762	0.742508	0.0180995	221	4	217	90	7842
path:hsa00592	alpha-Linolenic acid metabolism	1.37836	0.251992	0.742508	0.04	25	1	24	93	8035
path:hsa05163	Human cytomegalovirus infection	1.36327	0.255824	0.742508	0.0179372	223	4	219	90	7840
path:hsa05208	Chemical carcinogenesis - reactive oxygen species	1.36327	0.255824	0.742508	0.0179372	223	4	219	90	7840
path:hsa01232	Nucleotide metabolism	1.35955	0.256775	0.742508	0.0235294	85	2	83	92	7976
path:hsa04921	Oxytocin signaling pathway	1.32805	0.264994	0.747284	0.0193548	155	3	152	91	7907
path:hsa04932	Non-alcoholic fatty liver disease	1.32805	0.264994	0.747284	0.0193548	155	3	152	91	7907
path:hsa01040	Biosynthesis of unsaturated fatty acids	1.31232	0.269195	0.747284	0.037037	27	1	26	93	8033
path:hsa00650	Butanoate metabolism	1.31232	0.269195	0.747284	0.037037	27	1	26	93	8033
path:hsa00563	Glycosylphosphatidylinositol (GPI)-anchor biosynthesis	1.31232	0.269195	0.747284	0.037037	27	1	26	93	8033
path:hsa04392	Hippo signaling pathway - multiple species	1.25174	0.286006	0.783588	0.0344828	29	1	28	93	8031
path:hsa05222	Small cell lung cancer	1.24901	0.286789	0.783588	0.0217391	92	2	90	92	7969
path:hsa04350	TGF-beta signaling pathway	1.21959	0.295351	0.800678	0.0212766	94	2	92	92	7967
path:hsa00410	beta-Alanine metabolism	1.19589	0.302434	0.813523	0.0322581	31	1	30	93	8029
path:hsa04215	Apoptosis - multiple species	1.16955	0.310507	0.81514	0.03125	32	1	31	93	8028
path:hsa00640	Propanoate metabolism	1.16955	0.310507	0.81514	0.03125	32	1	31	93	8028
path:hsa01523	Antifolate resistance	1.16955	0.310507	0.81514	0.03125	32	1	31	93	8028
path:hsa04750	Inflammatory mediator regulation of TRP channels	1.16337	0.312431	0.81514	0.0204082	98	2	96	92	7963
path:hsa03015	mRNA surveillance pathway	1.14983	0.316689	0.820083	0.020202	99	2	97	92	7962
path:hsa05142	Chagas disease	1.12335	0.325188	0.826664	0.019802	101	2	99	92	7960
path:hsa05132	Salmonella infection	1.12145	0.325806	0.826664	0.016	250	4	246	90	7813
path:hsa03020	RNA polymerase	1.1197	0.326377	0.826664	0.0294118	34	1	33	93	8026
path:hsa04972	Pancreatic secretion	1.1104	0.329428	0.828344	0.0196078	102	2	100	92	7959
path:hsa04974	Protein digestion and absorption	1.09763	0.333661	0.832951	0.0194175	103	2	101	92	7958
path:hsa05152	Tuberculosis	1.08573	0.337655	0.835454	0.0168539	178	3	175	91	7884
path:hsa03030	DNA replication	1.07328	0.341886	0.835454	0.0277778	36	1	35	93	8024
path:hsa00760	Nicotinate and nicotinamide metabolism	1.07328	0.341886	0.835454	0.0277778	36	1	35	93	8024
path:hsa03008	Ribosome biogenesis in eukaryotes	1.04835	0.350514	0.850549	0.0186916	107	2	105	92	7954
path:hsa04960	Aldosterone-regulated sodium reabsorption	1.0299	0.357041	0.855223	0.0263158	38	1	37	93	8022
path:hsa04066	HIF-1 signaling pathway	1.02474	0.35889	0.855223	0.0183486	109	2	107	92	7952
path:hsa04360	Axon guidance	1.02211	0.359835	0.855223	0.0162162	185	3	182	91	7877
path:hsa00513	Various types of N-glycan biosynthesis	1.00926	0.364489	0.860393	0.025641	39	1	38	93	8021
path:hsa05012	Parkinson disease	0.992486	0.370654	0.861048	0.0149813	267	4	263	90	7796
path:hsa04725	Cholinergic synapse	0.979436	0.375523	0.861048	0.0176991	113	2	111	92	7948
path:hsa04726	Serotonergic synapse	0.979436	0.375523	0.861048	0.0176991	113	2	111	92	7948
path:hsa03440	Homologous recombination	0.969878	0.379129	0.861048	0.0243902	41	1	40	93	8019
path:hsa04216	Ferroptosis	0.969878	0.379129	0.861048	0.0243902	41	1	40	93	8019
path:hsa04670	Leukocyte transendothelial migration	0.968492	0.379655	0.861048	0.0175439	114	2	112	92	7947
path:hsa00380	Tryptophan metabolism	0.951079	0.386324	0.86736	0.0238095	42	1	41	93	8018
path:hsa04151	PI3K-Akt signaling pathway	0.948201	0.387437	0.86736	0.0141243	354	5	349	89	7710
path:hsa05014	Amyotrophic lateral sclerosis	0.884617	0.412872	0.909857	0.0136986	365	5	360	89	7699
path:hsa04930	Type II diabetes mellitus	0.881198	0.414286	0.909857	0.0217391	46	1	45	93	8014
path:hsa03420	Nucleotide excision repair	0.881198	0.414286	0.909857	0.0217391	46	1	45	93	8014
path:hsa04650	Natural killer cell mediated cytotoxicity	0.866747	0.420317	0.912504	0.016129	124	2	122	92	7937
path:hsa04973	Carbohydrate digestion and absorption	0.864938	0.421078	0.912504	0.0212766	47	1	46	93	8013
path:hsa00280	Valine, leucine and isoleucine degradation	0.84912	0.427791	0.912504	0.0208333	48	1	47	93	8012
path:hsa04110	Cell cycle	0.84795	0.428292	0.912504	0.015873	126	2	124	92	7935
path:hsa05205	Proteoglycans in cancer	0.847137	0.42864	0.912504	0.0144928	207	3	204	91	7855
path:hsa05030	Cocaine addiction	0.833726	0.434427	0.919185	0.0204082	49	1	48	93	8011
path:hsa00565	Ether lipid metabolism	0.818739	0.440988	0.92741	0.02	50	1	49	93	8010
path:hsa00330	Arginine and proline metabolism	0.80414	0.447472	0.935379	0.0196078	51	1	50	93	8009
path:hsa00600	Sphingolipid metabolism	0.776051	0.46022	0.954533	0.0188679	53	1	52	93	8007
path:hsa04810	Regulation of actin cytoskeleton	0.771893	0.462137	0.954533	0.0137615	218	3	215	91	7844
path:hsa03460	Fanconi anemia pathway	0.749345	0.472676	0.965946	0.0181818	55	1	54	93	8005
path:hsa04910	Insulin signaling pathway	0.744642	0.474904	0.965946	0.0144928	138	2	136	92	7923
path:hsa04961	Endocrine and other factor-regulated calcium reabsorption	0.736478	0.478797	0.965946	0.0178571	56	1	55	93	8004
path:hsa04340	Hedgehog signaling pathway	0.736478	0.478797	0.965946	0.0178571	56	1	55	93	8004
path:hsa04923	Regulation of lipolysis in adipocytes	0.72392	0.484848	0.965954	0.0175439	57	1	56	93	8003
path:hsa05134	Legionellosis	0.72392	0.484848	0.965954	0.0175439	57	1	56	93	8003
path:hsa05206	MicroRNAs in cancer	0.718737	0.487368	0.965954	0.0128205	312	4	308	90	7751
path:hsa04120	Ubiquitin mediated proteolysis	0.71348	0.489936	0.965954	0.0140845	142	2	140	92	7919
path:hsa04714	Thermogenesis	0.686105	0.503534	0.980013	0.012931	232	3	229	91	7830
path:hsa05168	Herpes simplex virus 1 infection	0.68013	0.506551	0.980013	0.0121704	493	6	487	88	7572
path:hsa04730	Long-term depression	0.676558	0.508364	0.980013	0.0163934	61	1	60	93	7999
path:hsa00140	Steroid hormone biosynthesis	0.676558	0.508364	0.980013	0.0163934	61	1	60	93	7999
path:hsa04623	Cytosolic DNA-sensing pathway	0.665386	0.514075	0.983032	0.016129	62	1	61	93	7998
path:hsa04261	Adrenergic signaling in cardiomyocytes	0.662431	0.515596	0.983032	0.0134228	149	2	147	92	7912
path:hsa04020	Calcium signaling pathway	0.646968	0.523631	0.990649	0.0125523	239	3	236	91	7823
path:hsa05321	Inflammatory bowel disease	0.643784	0.525301	0.990649	0.015625	64	1	63	93	7996
path:hsa04514	Cell adhesion molecules	0.628475	0.533405	1	0.012987	154	2	152	92	7907
path:hsa04934	Cushing syndrome	0.621919	0.536913	1	0.0129032	155	2	153	92	7906
path:hsa05031	Amphetamine addiction	0.593745	0.552255	1	0.0144928	69	1	68	93	7991
path:hsa05120	Epithelial cell signaling in Helicobacter pylori infection	0.575172	0.562608	1	0.0140845	71	1	70	93	7989
path:hsa05140	Leishmaniasis	0.54871	0.577695	1	0.0135135	74	1	73	93	7986
path:hsa01230	Biosynthesis of amino acids	0.54024	0.582608	1	0.0133333	75	1	74	93	7985
path:hsa04141	Protein processing in endoplasmic reticulum	0.537616	0.584139	1	0.0118343	169	2	167	92	7892
path:hsa05412	Arrhythmogenic right ventricular cardiomyopathy	0.523799	0.592266	1	0.012987	77	1	76	93	7983
path:hsa05133	Pertussis	0.523799	0.592266	1	0.012987	77	1	76	93	7983
path:hsa05100	Bacterial invasion of epithelial cells	0.523799	0.592266	1	0.012987	77	1	76	93	7983
path:hsa03018	RNA degradation	0.507991	0.601703	1	0.0126582	79	1	78	93	7981
path:hsa00983	Drug metabolism - other enzymes	0.507991	0.601703	1	0.0126582	79	1	78	93	7981
path:hsa05020	Prion disease	0.482727	0.617098	1	0.0109489	274	3	271	91	7788
path:hsa04911	Insulin secretion	0.457186	0.633062	1	0.0116279	86	1	85	93	7974
path:hsa04260	Cardiac muscle contraction	0.450455	0.637338	1	0.0114943	87	1	86	93	7973
path:hsa04540	Gap junction	0.443846	0.641564	1	0.0113636	88	1	87	93	7972
path:hsa04062	Chemokine signaling pathway	0.433484	0.648247	1	0.0105263	190	2	188	92	7871
path:hsa05410	Hypertrophic cardiomyopathy	0.430981	0.649872	1	0.0111111	90	1	89	93	7970
path:hsa05323	Rheumatoid arthritis	0.430981	0.649872	1	0.0111111	90	1	89	93	7970
path:hsa04658	Th1 and Th2 cell differentiation	0.430981	0.649872	1	0.0111111	90	1	89	93	7970
path:hsa04970	Salivary secretion	0.418568	0.657988	1	0.0108696	92	1	91	93	7968
path:hsa04657	IL-17 signaling pathway	0.406588	0.665919	1	0.0106383	94	1	93	93	7966
path:hsa05414	Dilated cardiomyopathy	0.400753	0.669815	1	0.0105263	95	1	94	93	7965
path:hsa04070	Phosphatidylinositol signaling system	0.389384	0.677474	1	0.0103093	97	1	96	93	7963
path:hsa04925	Aldosterone synthesis and secretion	0.383844	0.681238	1	0.0102041	98	1	97	93	7962
path:hsa05415	Diabetic cardiomyopathy	0.379921	0.683915	1	0.00985222	203	2	201	92	7858
path:hsa05146	Amoebiasis	0.367781	0.692269	1	0.00990099	101	1	100	93	7959
path:hsa05016	Huntington disease	0.366174	0.693382	1	0.00977199	307	3	304	91	7755
path:hsa04914	Progesterone-mediated oocyte maturation	0.362605	0.695862	1	0.00980392	102	1	101	93	7958
path:hsa04922	Glucagon signaling pathway	0.342742	0.709821	1	0.00943396	106	1	105	93	7954
path:hsa04928	Parathyroid hormone synthesis, secretion and action	0.342742	0.709821	1	0.00943396	106	1	105	93	7954
path:hsa04659	Th17 cell differentiation	0.337978	0.713211	1	0.00934579	107	1	106	93	7953
path:hsa04931	Insulin resistance	0.32868	0.719873	1	0.00917431	109	1	108	93	7951
path:hsa05145	Toxoplasmosis	0.319679	0.726382	1	0.00900901	111	1	110	93	7949
path:hsa01200	Carbon metabolism	0.298396	0.742008	1	0.00862069	116	1	115	93	7944
path:hsa05171	Coronavirus disease - COVID-19	0.283751	0.752954	1	0.00862069	232	2	230	92	7829
path:hsa04152	AMPK signaling pathway	0.274968	0.759597	1	0.00819672	122	1	121	93	7938
path:hsa04611	Platelet activation	0.267629	0.765192	1	0.00806452	124	1	123	93	7936
path:hsa04270	Vascular smooth muscle contraction	0.234088	0.791292	1	0.00746269	134	1	133	93	7926
path:hsa04144	Endocytosis	0.232254	0.792745	1	0.00793651	252	2	250	92	7809
path:hsa00190	Oxidative phosphorylation	0.231001	0.793738	1	0.00740741	135	1	134	93	7925
path:hsa04936	Alcoholic liver disease	0.207866	0.812316	1	0.00699301	143	1	142	93	7917
path:hsa05017	Spinocerebellar ataxia	0.205158	0.814518	1	0.00694444	144	1	143	93	7916
path:hsa04145	Phagosome	0.189701	0.827207	1	0.00666667	150	1	149	93	7910
path:hsa03010	Ribosome	0.17325	0.840928	1	0.00636943	157	1	156	93	7903
path:hsa04022	cGMP-PKG signaling pathway	0.152361	0.858678	1	0.00598802	167	1	166	93	7893

## Sheet: HESC_193b_downKEGG
Gene set	Description	Enrichment score	P-value	FDR step up	Rich factor	Genes in set	Genes in list	Genes not in list	Genes in list, not in set	Genes not in list, not in set
path:hsa05218	Melanoma	17.8709	1.73291e-08	6.01319e-06	0.194444	72	14	58	227	7854
path:hsa04810	Regulation of actin cytoskeleton	13.3015	1.67206e-06	0.000168928	0.0963303	218	21	197	220	7715
path:hsa04151	PI3K-Akt signaling pathway	13.2985	1.67701e-06	0.000168928	0.079096	354	28	326	213	7586
path:hsa04510	Focal adhesion	13.1491	1.94729e-06	0.000168928	0.0990099	202	20	182	221	7730
path:hsa05160	Hepatitis C	12.565	3.49228e-06	0.000205976	0.10828	157	17	140	224	7772
path:hsa04015	Rap1 signaling pathway	12.5453	3.56154e-06	0.000205976	0.0952381	210	20	190	221	7722
path:hsa05211	Renal cell carcinoma	12.2455	4.80659e-06	0.00023827	0.15942	69	11	58	230	7854
path:hsa05223	Non-small cell lung cancer	11.6814	8.44915e-06	0.000366482	0.150685	73	11	62	230	7850
path:hsa04010	MAPK signaling pathway	10.9255	1.79942e-05	0.000693777	0.0782313	294	23	271	218	7641
path:hsa05226	Gastric cancer	10.3542	3.18584e-05	0.00101051	0.100671	149	15	134	226	7778
path:hsa05215	Prostate cancer	10.3487	3.20334e-05	0.00101051	0.121212	99	12	87	229	7825
path:hsa04540	Gap junction	9.87562	5.14128e-05	0.00148669	0.125	88	11	77	230	7835
path:hsa05214	Glioma	9.64491	6.47544e-05	0.00172844	0.133333	75	10	65	231	7847
path:hsa04020	Calcium signaling pathway	9.43633	7.97723e-05	0.00193491	0.0794979	239	19	220	222	7692
path:hsa05200	Pathways in cancer	9.38897	8.36416e-05	0.00193491	0.0602637	531	32	499	209	7413
path:hsa05203	Viral carcinogenesis	9.26208	9.49575e-05	0.00205939	0.0841584	202	17	185	224	7727
path:hsa01521	EGFR tyrosine kinase inhibitor resistance	9.19569	0.000101476	0.00207131	0.126582	79	10	69	231	7843
path:hsa04360	Axon guidance	9.10757	0.000110824	0.00213644	0.0864865	185	16	169	225	7743
path:hsa04012	ErbB signaling pathway	8.57516	0.000188737	0.00344693	0.117647	85	10	75	231	7837
path:hsa04931	Insulin resistance	7.93731	0.000357167	0.00619686	0.100917	109	11	98	230	7814
path:hsa05220	Chronic myeloid leukemia	7.88607	0.000375946	0.00621206	0.118421	76	9	67	232	7845
path:hsa04926	Relaxin signaling pathway	7.78862	0.000414423	0.00652163	0.0930233	129	12	117	229	7795
path:hsa04350	TGF-beta signaling pathway	7.74646	0.000432269	0.00652163	0.106383	94	10	84	231	7828
path:hsa05231	Choline metabolism in cancer	7.33121	0.000654782	0.00946705	0.10101	99	10	89	231	7823
path:hsa04933	AGE-RAGE signaling pathway in diabetic complications	7.25161	0.000709032	0.00984136	0.1	100	10	90	231	7822
path:hsa05210	Colorectal cancer	6.9702	0.000939461	0.0125382	0.104651	86	9	77	232	7835
path:hsa05161	Hepatitis B	6.85974	0.00104919	0.013484	0.0797546	163	13	150	228	7762
path:hsa05205	Proteoglycans in cancer	6.7373	0.00118584	0.014696	0.0724638	207	15	192	226	7720
path:hsa05225	Hepatocellular carcinoma	6.63679	0.00131123	0.0153783	0.0778443	167	13	154	228	7758
path:hsa05224	Breast cancer	6.62293	0.00132953	0.0153783	0.0816327	147	12	135	229	7777
path:hsa05164	Influenza A	6.47485	0.00154174	0.0169719	0.0764706	170	13	157	228	7755
path:hsa04014	Ras signaling pathway	6.44962	0.00158113	0.0169719	0.0680851	235	16	219	225	7693
path:hsa04370	VEGF signaling pathway	6.39916	0.00166295	0.0169719	0.118644	59	7	52	234	7860
path:hsa05213	Endometrial cancer	6.39916	0.00166295	0.0169719	0.118644	59	7	52	234	7860
path:hsa05212	Pancreatic cancer	6.3611	0.00172747	0.0171266	0.105263	76	8	68	233	7844
path:hsa05417	Lipid and atherosclerosis	6.26716	0.0018976	0.0182908	0.0691244	217	15	202	226	7710
path:hsa05169	Epstein-Barr virus infection	5.99667	0.00248701	0.0230903	0.0696517	201	14	187	227	7725
path:hsa04910	Insulin signaling pathway	5.98008	0.00252862	0.0230903	0.0797101	138	11	127	230	7785
path:hsa04929	GnRH secretion	5.92459	0.00267291	0.0237821	0.109375	64	7	57	234	7855
path:hsa04935	Growth hormone synthesis, secretion and action	5.86275	0.00284342	0.0246667	0.0833333	120	10	110	231	7802
path:hsa05144	Malaria	5.69817	0.00335209	0.0283701	0.12	50	6	44	235	7868
path:hsa05230	Central carbon metabolism in cancer	5.41658	0.00444231	0.0367019	0.1	70	7	63	234	7849
path:hsa04520	Adherens junction	5.33764	0.0048072	0.038793	0.0985915	71	7	64	234	7848
path:hsa04068	FoxO signaling pathway	5.18094	0.00562271	0.0436727	0.0757576	132	10	122	231	7790
path:hsa05222	Small cell lung cancer	5.16772	0.00569754	0.0436727	0.0869565	92	8	84	233	7828
path:hsa04668	TNF signaling pathway	5.15171	0.00578947	0.0436727	0.0803571	112	9	103	232	7809
path:hsa05163	Human cytomegalovirus infection	5.06939	0.00628628	0.0464115	0.0627803	223	14	209	227	7703
path:hsa04218	Cellular senescence	5.04666	0.00643077	0.0464891	0.0705128	156	11	145	230	7767
path:hsa05219	Bladder cancer	4.98972	0.00680754	0.0480627	0.121951	41	5	36	236	7876
path:hsa03320	PPAR signaling pathway	4.96468	0.00698019	0.0480627	0.0921053	76	7	69	234	7843
path:hsa04915	Estrogen signaling pathway	4.92381	0.0072714	0.0480627	0.0729927	137	10	127	231	7785
path:hsa04210	Apoptosis	4.92381	0.0072714	0.0480627	0.0729927	137	10	127	231	7785
path:hsa04666	Fc gamma R-mediated phagocytosis	4.91428	0.00734099	0.0480627	0.0833333	96	8	88	233	7824
path:hsa05162	Measles	4.82496	0.00802689	0.0515802	0.0719424	139	10	129	231	7783
path:hsa04621	NOD-like receptor signaling pathway	4.79199	0.00829596	0.05234	0.0652174	184	12	172	229	7740
path:hsa04722	Neurotrophin signaling pathway	4.7109	0.00899668	0.0557473	0.075	120	9	111	232	7801
path:hsa04140	Autophagy - animal	4.68076	0.00927193	0.0564449	0.0704225	142	10	132	231	7780
path:hsa05207	Chemical carcinogenesis - receptor activation	4.60042	0.0100476	0.0601123	0.0613208	212	13	199	228	7713
path:hsa04650	Natural killer cell mediated cytotoxicity	4.50677	0.0110341	0.0648954	0.0725806	124	9	115	232	7797
path:hsa04072	Phospholipase D signaling pathway	4.45079	0.0116694	0.0663868	0.0680272	147	10	137	231	7775
path:hsa04625	C-type lectin receptor signaling pathway	4.45071	0.0116703	0.0663868	0.0769231	104	8	96	233	7816
path:hsa00750	Vitamin B6 metabolism	4.41735	0.0120662	0.0675315	0.333333	6	2	4	239	7908
path:hsa04261	Adrenergic signaling in cardiomyocytes	4.36225	0.0127497	0.0702245	0.0671141	149	10	139	231	7773
path:hsa04928	Parathyroid hormone synthesis, secretion and action	4.34298	0.0129977	0.0704719	0.0754717	106	8	98	233	7814
path:hsa05130	Pathogenic Escherichia coli infection	4.28301	0.0138011	0.0731277	0.0609137	197	12	185	229	7727
path:hsa05221	Acute myeloid leukemia	4.27522	0.013909	0.0731277	0.0895522	67	6	61	235	7851
path:hsa04664	Fc epsilon RI signaling pathway	4.20709	0.0148897	0.0771151	0.0882353	68	6	62	235	7850
path:hsa04917	Prolactin signaling pathway	4.07495	0.0169931	0.086715	0.0857143	70	6	64	235	7848
path:hsa05120	Epithelial cell signaling in Helicobacter pylori infection	4.01085	0.018118	0.0911152	0.084507	71	6	65	235	7847
path:hsa04725	Cholinergic synapse	3.98889	0.0185203	0.0918077	0.0707965	113	8	105	233	7807
path:hsa05206	MicroRNAs in cancer	3.79786	0.0224187	0.109568	0.0512821	312	16	296	225	7616
path:hsa05216	Thyroid cancer	3.7765	0.0229027	0.110378	0.108108	37	4	33	237	7879
path:hsa04960	Aldosterone-regulated sodium reabsorption	3.68805	0.0250209	0.118935	0.105263	38	4	34	237	7878
path:hsa05202	Transcriptional misregulation in cancer	3.61471	0.0269247	0.126255	0.0572917	192	11	181	230	7731
path:hsa04550	Signaling pathways regulating pluripotency of stem cells	3.58331	0.0277835	0.127214	0.062069	145	9	136	232	7776
path:hsa04152	AMPK signaling pathway	3.58048	0.0278624	0.127214	0.0655738	122	8	114	233	7798
path:hsa03018	RNA degradation	3.54073	0.0289921	0.128978	0.0759494	79	6	73	235	7839
path:hsa04662	B cell receptor signaling pathway	3.54073	0.0289921	0.128978	0.0759494	79	6	73	235	7839
path:hsa04916	Melanogenesis	3.5178	0.0296646	0.130299	0.0693069	101	7	94	234	7818
path:hsa04730	Long-term depression	3.39102	0.0336744	0.146063	0.0819672	61	5	56	236	7856
path:hsa04660	T cell receptor signaling pathway	3.33542	0.0355997	0.152365	0.0666667	105	7	98	234	7814
path:hsa04144	Endocytosis	3.32408	0.0360056	0.152365	0.0515873	252	13	239	228	7673
path:hsa04150	mTOR signaling pathway	3.18215	0.0414962	0.173484	0.0576923	156	9	147	232	7765
path:hsa04390	Hippo signaling pathway	3.14807	0.0429349	0.177362	0.0573248	157	9	148	232	7764
path:hsa04211	Longevity regulating pathway	3.04303	0.0476902	0.194497	0.0674157	89	6	83	235	7829
path:hsa05170	Human immunodeficiency virus 1 infection	3.03232	0.0482037	0.194497	0.0521327	211	11	200	230	7712
path:hsa05034	Alcoholism	3.01732	0.048932	0.194519	0.0537634	186	10	176	231	7736
path:hsa04726	Serotonergic synapse	3.00152	0.0497113	0.194519	0.0619469	113	7	106	234	7806
path:hsa05235	PD-L1 expression and PD-1 checkpoint pathway in cancer	2.99792	0.049891	0.194519	0.0666667	90	6	84	235	7828
path:hsa04670	Leukocyte transendothelial migration	2.96244	0.0516925	0.199303	0.0614035	114	7	107	234	7805
path:hsa04062	Chemokine signaling pathway	2.89969	0.0550403	0.209879	0.0526316	190	10	180	231	7732
path:hsa04912	GnRH signaling pathway	2.86711	0.0568632	0.214473	0.0645161	93	6	87	235	7825
path:hsa05166	Human T-cell leukemia virus 1 infection	2.76345	0.0630739	0.228803	0.0497738	221	11	210	230	7702
path:hsa05167	Kaposi sarcoma-associated herpesvirus infection	2.75895	0.0633582	0.228803	0.0512821	195	10	185	231	7727
path:hsa01524	Platinum drug resistance	2.74475	0.0642641	0.228803	0.0684932	73	5	68	236	7844
path:hsa04115	p53 signaling pathway	2.74475	0.0642641	0.228803	0.0684932	73	5	68	236	7844
path:hsa01522	Endocrine resistance	2.74274	0.0643936	0.228803	0.0625	96	6	90	235	7822
path:hsa04071	Sphingolipid signaling pathway	2.73925	0.0646188	0.228803	0.0583333	120	7	113	234	7799
path:hsa05165	Human papillomavirus infection	2.70335	0.0669805	0.234169	0.0451807	332	15	317	226	7595
path:hsa04215	Apoptosis - multiple species	2.69586	0.067484	0.234169	0.09375	32	3	29	238	7883
path:hsa04925	Aldosterone synthesis and secretion	2.6632	0.0697247	0.237201	0.0612245	98	6	92	235	7820
path:hsa04750	Inflammatory mediator regulation of TRP channels	2.6632	0.0697247	0.237201	0.0612245	98	6	92	235	7820
path:hsa00604	Glycosphingolipid biosynthesis - ganglio series	2.64561	0.0709623	0.239067	0.133333	15	2	13	239	7899
path:hsa04919	Thyroid hormone signaling pathway	2.60051	0.0742356	0.24769	0.0564516	124	7	117	234	7795
path:hsa05412	Arrhythmogenic right ventricular cardiomyopathy	2.56321	0.077057	0.254655	0.0649351	77	5	72	236	7840
path:hsa04710	Circadian rhythm	2.55048	0.0780444	0.255485	0.0882353	34	3	31	238	7881
path:hsa04380	Osteoclast differentiation	2.53395	0.0793448	0.257315	0.0555556	126	7	119	234	7793
path:hsa04340	Hedgehog signaling pathway	2.48877	0.0830124	0.266716	0.0714286	56	4	52	237	7860
path:hsa05134	Legionellosis	2.43826	0.0873125	0.27168	0.0701754	57	4	53	237	7859
path:hsa05416	Viral myocarditis	2.43826	0.0873125	0.27168	0.0701754	57	4	53	237	7859
path:hsa04934	Cushing syndrome	2.42653	0.0883427	0.27168	0.0516129	155	8	147	233	7765
path:hsa04921	Oxytocin signaling pathway	2.42653	0.0883427	0.27168	0.0516129	155	8	147	233	7765
path:hsa00450	Selenocompound metabolism	2.42507	0.0884722	0.27168	0.117647	17	2	15	239	7897
path:hsa05143	African trypanosomiasis	2.416	0.0892777	0.271749	0.0833333	36	3	33	238	7879
path:hsa04978	Mineral absorption	2.2942	0.100842	0.30428	0.0666667	60	4	56	237	7856
path:hsa05010	Alzheimer disease	2.24735	0.105679	0.316126	0.0415584	385	16	369	225	7543
path:hsa04630	JAK-STAT signaling pathway	2.20944	0.109762	0.321828	0.0490798	163	8	155	233	7757
path:hsa05145	Toxoplasmosis	2.20409	0.110351	0.321828	0.0540541	111	6	105	235	7807
path:hsa04213	Longevity regulating pathway - multiple species	2.20394	0.110368	0.321828	0.0645161	62	4	58	237	7854
path:hsa05020	Prion disease	2.18723	0.112227	0.323791	0.0437956	274	12	262	229	7650
path:hsa05022	Pathways of neurodegeneration - multiple diseases	2.18119	0.112907	0.323791	0.0398323	477	19	458	222	7454
path:hsa03250	Viral life cycle - HIV-1	2.16042	0.115276	0.327876	0.0634921	63	4	59	237	7853
path:hsa04371	Apelin signaling pathway	2.14239	0.117373	0.331127	0.0503597	139	7	132	234	7780
path:hsa04024	cAMP signaling pathway	2.12667	0.119233	0.333661	0.0452489	221	10	211	231	7701
path:hsa04022	cGMP-PKG signaling pathway	2.10824	0.121452	0.335558	0.0479042	167	8	159	233	7753
path:hsa05132	Salmonella infection	2.105	0.121845	0.335558	0.044	250	11	239	230	7673
path:hsa05208	Chemical carcinogenesis - reactive oxygen species	2.08419	0.124408	0.339794	0.044843	223	10	213	231	7699
path:hsa04927	Cortisol synthesis and secretion	2.07645	0.125375	0.339794	0.0615385	65	4	61	237	7851
path:hsa05410	Hypertrophic cardiomyopathy	2.06214	0.127182	0.339794	0.0555556	90	5	85	236	7827
path:hsa04120	Ubiquitin mediated proteolysis	2.06121	0.1273	0.339794	0.0492958	142	7	135	234	7777
path:hsa04975	Fat digestion and absorption	2.01514	0.133302	0.353098	0.0697674	43	3	40	238	7872
path:hsa04720	Long-term potentiation	1.99633	0.135833	0.354758	0.0597015	67	4	63	237	7849
path:hsa05150	Staphylococcus aureus infection	1.9953	0.135973	0.354758	0.0543478	92	5	87	236	7825
path:hsa05171	Coronavirus disease - COVID-19	1.9026	0.14918	0.384657	0.0431034	232	10	222	231	7690
path:hsa05414	Dilated cardiomyopathy	1.89945	0.14965	0.384657	0.0526316	95	5	90	236	7822
path:hsa04622	RIG-I-like receptor signaling pathway	1.88285	0.152155	0.38822	0.0571429	70	4	66	237	7846
path:hsa04930	Type II diabetes mellitus	1.87024	0.154087	0.390279	0.0652174	46	3	43	238	7869
path:hsa04145	Phagosome	1.85952	0.155747	0.391625	0.0466667	150	7	143	234	7769
path:hsa03015	mRNA surveillance pathway	1.77936	0.168745	0.419294	0.0505051	99	5	94	236	7818
path:hsa04110	Cell cycle	1.77686	0.169168	0.419294	0.047619	126	6	120	235	7792
path:hsa04614	Renin-angiotensin system	1.72306	0.178518	0.433473	0.0769231	26	2	24	239	7888
path:hsa05142	Chagas disease	1.7224	0.178636	0.433473	0.049505	101	5	96	236	7816
path:hsa05146	Amoebiasis	1.7224	0.178636	0.433473	0.049505	101	5	96	236	7816
path:hsa04620	Toll-like receptor signaling pathway	1.66739	0.18874	0.452167	0.0485437	103	5	98	236	7814
path:hsa01040	Biosynthesis of unsaturated fatty acids	1.66464	0.189259	0.452167	0.0740741	27	2	25	239	7887
path:hsa00270	Cysteine and methionine metabolism	1.65687	0.190735	0.452167	0.0588235	51	3	48	238	7864
path:hsa04613	Neutrophil extracellular trap formation	1.64655	0.192714	0.452167	0.0425532	188	8	180	233	7732
path:hsa05100	Bacterial invasion of epithelial cells	1.64582	0.192855	0.452167	0.0519481	77	4	73	237	7839
path:hsa04728	Dopaminergic synapse	1.63081	0.195771	0.455924	0.0454545	132	6	126	235	7786
path:hsa00740	Riboflavin metabolism	1.54417	0.213488	0.492534	0.125	8	1	7	240	7905
path:hsa05135	Yersinia infection	1.54024	0.21433	0.492534	0.0441176	136	6	130	235	7782
path:hsa04066	HIF-1 signaling pathway	1.51318	0.220209	0.502714	0.0458716	109	5	104	236	7808
path:hsa04961	Endocrine and other factor-regulated calcium reabsorption	1.47269	0.229307	0.516685	0.0535714	56	3	53	238	7859
path:hsa00480	Glutathione metabolism	1.47269	0.229307	0.516685	0.0535714	56	3	53	238	7859
path:hsa04610	Complement and coagulation cascades	1.415	0.242927	0.543842	0.0470588	85	4	81	237	7831
path:hsa04911	Insulin secretion	1.38874	0.24939	0.554733	0.0465116	86	4	82	237	7830
path:hsa04330	Notch signaling pathway	1.34277	0.261121	0.576338	0.05	60	3	57	238	7855
path:hsa04512	ECM-receptor interaction	1.33779	0.262425	0.576338	0.0454545	88	4	84	237	7828
path:hsa04623	Cytosolic DNA-sensing pathway	1.28286	0.277242	0.605051	0.0483871	62	3	59	238	7853
path:hsa05014	Amyotrophic lateral sclerosis	1.26095	0.283385	0.614591	0.0356164	365	13	352	228	7560
path:hsa00512	Mucin type O-glycan biosynthesis	1.24416	0.288182	0.621114	0.0555556	36	2	34	239	7878
path:hsa05016	Huntington disease	1.20735	0.298987	0.633092	0.0358306	307	11	296	230	7616
path:hsa01250	Biosynthesis of nucleotide sugars	1.2066	0.299214	0.633092	0.0540541	37	2	35	239	7877
path:hsa00250	Alanine, aspartate and glutamate metabolism	1.2066	0.299214	0.633092	0.0540541	37	2	35	239	7877
path:hsa04657	IL-17 signaling pathway	1.19662	0.302215	0.635164	0.0425532	94	4	90	237	7822
path:hsa05131	Shigellosis	1.19121	0.303854	0.635164	0.0365854	246	9	237	232	7675
path:hsa01240	Biosynthesis of cofactors	1.17366	0.309232	0.642537	0.0387097	155	6	149	235	7763
path:hsa00010	Glycolysis / Gluconeogenesis	1.14606	0.317888	0.656589	0.0447761	67	3	64	238	7848
path:hsa04070	Phosphatidylinositol signaling system	1.13204	0.322376	0.659683	0.0412371	97	4	93	237	7819
path:hsa03450	Non-homologous end-joining	1.12952	0.323188	0.659683	0.0769231	13	1	12	240	7900
path:hsa04920	Adipocytokine signaling pathway	1.09602	0.334198	0.674225	0.0434783	69	3	66	238	7846
path:hsa05031	Amphetamine addiction	1.09602	0.334198	0.674225	0.0434783	69	3	66	238	7846
path:hsa00533	Glycosaminoglycan biosynthesis - keratan sulfate	1.06937	0.343226	0.688436	0.0714286	14	1	13	240	7899
path:hsa04137	Mitophagy - animal	1.02548	0.358626	0.708223	0.0416667	72	3	69	238	7843
path:hsa00603	Glycosphingolipid biosynthesis - globo and isoglobo series	1.01425	0.362674	0.708223	0.0666667	15	1	14	240	7898
path:hsa04064	NF-kappa B signaling pathway	1.01356	0.362923	0.708223	0.038835	103	4	99	237	7813
path:hsa04974	Protein digestion and absorption	1.01356	0.362923	0.708223	0.038835	103	4	99	237	7813
path:hsa04270	Vascular smooth muscle contraction	1.01254	0.363296	0.708223	0.0373134	134	5	129	236	7783
path:hsa05140	Leishmaniasis	0.981238	0.374847	0.723399	0.0405405	74	3	71	238	7841
path:hsa04962	Vasopressin-regulated water reabsorption	0.980163	0.37525	0.723399	0.0454545	44	2	42	239	7870
path:hsa01230	Biosynthesis of amino acids	0.959907	0.382929	0.726557	0.04	75	3	72	238	7840
path:hsa04918	Thyroid hormone synthesis	0.959907	0.382929	0.726557	0.04	75	3	72	238	7840
path:hsa04530	Tight junction	0.959277	0.38317	0.726557	0.035503	169	6	163	235	7749
path:hsa05418	Fluid shear stress and atherosclerosis	0.94949	0.386938	0.728682	0.0362319	138	5	133	236	7779
path:hsa04310	Wnt signaling pathway	0.945487	0.38849	0.728682	0.0352941	170	6	164	235	7748
path:hsa04971	Gastric acid secretion	0.939081	0.390987	0.729422	0.0394737	76	3	73	238	7839
path:hsa05415	Diabetic cardiomyopathy	0.932122	0.393717	0.730587	0.0344828	203	7	196	234	7716
path:hsa00620	Pyruvate metabolism	0.899307	0.406851	0.750944	0.0425532	47	2	45	239	7867
path:hsa00280	Valine, leucine and isoleucine degradation	0.874152	0.417216	0.762745	0.0416667	48	2	46	239	7866
path:hsa00511	Other glycan degradation	0.873132	0.417641	0.762745	0.0555556	18	1	17	240	7895
path:hsa05017	Spinocerebellar ataxia	0.862056	0.422293	0.767203	0.0347222	144	5	139	236	7773
path:hsa05030	Cocaine addiction	0.849828	0.427488	0.768593	0.0408163	49	2	47	239	7865
path:hsa00520	Amino sugar and nucleotide sugar metabolism	0.849828	0.427488	0.768593	0.0408163	49	2	47	239	7865
path:hsa04724	Glutamatergic synapse	0.828341	0.436773	0.774847	0.0350877	114	4	110	237	7802
path:hsa00510	N-Glycan biosynthesis	0.826299	0.437666	0.774847	0.04	50	2	48	239	7864
path:hsa00565	Ether lipid metabolism	0.826299	0.437666	0.774847	0.04	50	2	48	239	7864
path:hsa04979	Cholesterol metabolism	0.803532	0.447745	0.788667	0.0392157	51	2	49	239	7863
path:hsa01232	Nucleotide metabolism	0.772125	0.46203	0.80972	0.0352941	85	3	82	238	7830
path:hsa00670	One carbon pool by folate	0.759529	0.467887	0.815862	0.047619	21	1	20	240	7892
path:hsa04260	Cardiac muscle contraction	0.739499	0.477353	0.828207	0.0344828	87	3	84	238	7828
path:hsa04514	Cell adhesion molecules	0.733369	0.480288	0.829154	0.0324675	154	5	149	236	7763
path:hsa04932	Non-alcoholic fatty liver disease	0.721567	0.48599	0.834844	0.0322581	155	5	150	236	7762
path:hsa04727	GABAergic synapse	0.708319	0.492472	0.841811	0.0337079	89	3	86	238	7826
path:hsa04964	Proximal tubule bicarbonate reclamation	0.695228	0.498961	0.842385	0.0434783	23	1	22	240	7890
path:hsa04658	Th1 and Th2 cell differentiation	0.693247	0.49995	0.842385	0.0333333	90	3	87	238	7825
path:hsa04611	Platelet activation	0.689676	0.501739	0.842385	0.0322581	124	4	120	237	7792
path:hsa04923	Regulation of lipolysis in adipocytes	0.681233	0.505993	0.842385	0.0350877	57	2	55	239	7857
path:hsa01212	Fatty acid metabolism	0.681233	0.505993	0.842385	0.0350877	57	2	55	239	7857
path:hsa05032	Morphine addiction	0.678508	0.507373	0.842385	0.032967	91	3	88	238	7824
path:hsa00240	Pyrimidine metabolism	0.662988	0.515309	0.851487	0.0344828	58	2	56	239	7856
path:hsa00592	alpha-Linolenic acid metabolism	0.638229	0.528227	0.864598	0.04	25	1	24	240	7888
path:hsa04977	Vitamin digestion and absorption	0.638229	0.528227	0.864598	0.04	25	1	24	240	7888
path:hsa05012	Parkinson disease	0.62383	0.535888	0.873019	0.0299625	267	8	259	233	7653
path:hsa04640	Hematopoietic cell lineage	0.609536	0.543603	0.88145	0.03125	96	3	93	238	7819
path:hsa00590	Arachidonic acid metabolism	0.595297	0.551399	0.884676	0.0322581	62	2	60	239	7852
path:hsa00062	Fatty acid elongation	0.587364	0.555791	0.884676	0.037037	27	1	26	240	7886
path:hsa00563	Glycosylphosphatidylinositol (GPI)-anchor biosynthesis	0.587364	0.555791	0.884676	0.037037	27	1	26	240	7886
path:hsa00601	Glycosphingolipid biosynthesis - lacto and neolacto series	0.587364	0.555791	0.884676	0.037037	27	1	26	240	7886
path:hsa05217	Basal cell carcinoma	0.579601	0.560122	0.887499	0.031746	63	2	61	239	7851
path:hsa04392	Hippo signaling pathway - multiple species	0.541714	0.58175	0.915272	0.0344828	29	1	28	240	7884
path:hsa04972	Pancreatic secretion	0.536172	0.584983	0.915272	0.0294118	102	3	99	238	7813
path:hsa00970	Aminoacyl-tRNA biosynthesis	0.535182	0.585563	0.915272	0.030303	66	2	64	239	7848
path:hsa00630	Glyoxylate and dicarboxylate metabolism	0.520611	0.594157	0.920414	0.0333333	30	1	29	240	7883
path:hsa00020	Citrate cycle (TCA cycle)	0.520611	0.594157	0.920414	0.0333333	30	1	29	240	7883
path:hsa00052	Galactose metabolism	0.500548	0.606198	0.934324	0.0322581	31	1	30	240	7882
path:hsa05152	Tuberculosis	0.494982	0.609582	0.934324	0.0280899	178	5	173	236	7739
path:hsa04922	Glucagon signaling pathway	0.492307	0.611215	0.934324	0.0283019	106	3	103	238	7809
path:hsa04136	Autophagy - other	0.481455	0.617883	0.936269	0.03125	32	1	31	240	7881
path:hsa00640	Propanoate metabolism	0.481455	0.617883	0.936269	0.03125	32	1	31	240	7881
path:hsa00051	Fructose and mannose metabolism	0.463269	0.629223	0.949306	0.030303	33	1	32	240	7880
path:hsa03020	RNA polymerase	0.445931	0.640228	0.958215	0.0294118	34	1	33	240	7879
path:hsa00562	Inositol phosphate metabolism	0.445271	0.640651	0.958215	0.0273973	73	2	71	239	7841
path:hsa00500	Starch and sucrose metabolism	0.413592	0.661271	0.984811	0.0277778	36	1	35	240	7877
path:hsa01200	Carbon metabolism	0.397755	0.671826	0.996255	0.0258621	116	3	113	238	7799
path:hsa04721	Synaptic vesicle cycle	0.381025	0.683161	1	0.0253165	79	2	77	239	7835
path:hsa00983	Drug metabolism - other enzymes	0.381025	0.683161	1	0.0253165	79	2	77	239	7835
path:hsa00513	Various types of N-glycan biosynthesis	0.370254	0.690559	1	0.025641	39	1	38	240	7874
path:hsa00260	Glycine, serine and threonine metabolism	0.357033	0.69975	1	0.025	40	1	39	240	7873
path:hsa05168	Herpes simplex virus 1 infection	0.347839	0.706213	1	0.0263692	493	13	480	228	7432
path:hsa04216	Ferroptosis	0.344367	0.708669	1	0.0243902	41	1	40	240	7872
path:hsa00380	Tryptophan metabolism	0.332228	0.717324	1	0.0238095	42	1	41	240	7871
path:hsa00071	Fatty acid degradation	0.320587	0.725723	1	0.0232558	43	1	42	240	7870
path:hsa03022	Basal transcription factors	0.309419	0.733873	1	0.0227273	44	1	43	240	7869
path:hsa00860	Porphyrin metabolism	0.309419	0.733873	1	0.0227273	44	1	43	240	7869
path:hsa05323	Rheumatoid arthritis	0.287182	0.750375	1	0.0222222	90	2	88	239	7824
path:hsa04976	Bile secretion	0.287182	0.750375	1	0.0222222	90	2	88	239	7824
path:hsa05322	Systemic lupus erythematosus	0.282482	0.75391	1	0.0227273	132	3	129	238	7783
path:hsa04142	Lysosome	0.282482	0.75391	1	0.0227273	132	3	129	238	7783
path:hsa03050	Proteasome	0.278516	0.756906	1	0.0212766	47	1	46	240	7866
path:hsa04973	Carbohydrate digestion and absorption	0.278516	0.756906	1	0.0212766	47	1	46	240	7866
path:hsa00514	Other types of O-glycan biosynthesis	0.278516	0.756906	1	0.0212766	47	1	46	240	7866
path:hsa04970	Salivary secretion	0.272868	0.761193	1	0.0217391	92	2	90	239	7822
path:hsa05110	Vibrio cholerae infection	0.242637	0.784557	1	0.0196078	51	1	50	240	7862
path:hsa00330	Arginine and proline metabolism	0.242637	0.784557	1	0.0196078	51	1	50	240	7862
path:hsa04913	Ovarian steroidogenesis	0.242637	0.784557	1	0.0196078	51	1	50	240	7862
path:hsa04713	Circadian entrainment	0.240185	0.786482	1	0.0206186	97	2	95	239	7817
path:hsa00564	Glycerophospholipid metabolism	0.234142	0.791249	1	0.0204082	98	2	96	239	7816
path:hsa04914	Progesterone-mediated oocyte maturation	0.21147	0.809394	1	0.0196078	102	2	100	239	7812
path:hsa04659	Th17 cell differentiation	0.186213	0.830097	1	0.0186916	107	2	105	239	7807
path:hsa03040	Spliceosome	0.168059	0.845304	1	0.0192308	156	3	153	238	7759
path:hsa00561	Glycerolipid metabolism	0.16785	0.84548	1	0.016129	62	1	61	240	7851
path:hsa03013	Nucleocytoplasmic transport	0.163981	0.848758	1	0.0178571	112	2	110	239	7802
path:hsa04080	Neuroactive ligand-receptor interaction	0.159501	0.852569	1	0.0219178	365	8	357	233	7555
path:hsa05321	Inflammatory bowel disease	0.157182	0.854549	1	0.015625	64	1	63	240	7849
path:hsa00230	Purine metabolism	0.109109	0.896633	1	0.015625	128	2	126	239	7786
path:hsa05133	Pertussis	0.10329	0.901865	1	0.012987	77	1	76	240	7836
path:hsa04114	Oocyte meiosis	0.098515	0.906182	1	0.0151515	132	2	130	239	7782
path:hsa04146	Peroxisome	0.0881071	0.915663	1	0.0121951	82	1	81	240	7831
path:hsa01100	Metabolic pathways	0.0876942	0.916041	1	0.0245955	1545	38	1507	203	6405
path:hsa04714	Thermogenesis	0.0868527	0.916812	1	0.0172414	232	4	228	237	7684
path:hsa04742	Taste transduction	0.0801312	0.922995	1	0.0117647	85	1	84	240	7828
path:hsa04723	Retrograde endocannabinoid signaling	0.06536	0.93673	1	0.0135135	148	2	146	239	7766
path:hsa04060	Cytokine-cytokine receptor interaction	0.062149	0.939743	1	0.0170068	294	5	289	236	7623
path:hsa04061	Viral protein interaction with cytokine and cytokine receptor	0.0532958	0.9481	1	0.0102041	98	1	97	240	7815
path:hsa04217	Necroptosis	0.0491985	0.951992	1	0.0125786	159	2	157	239	7755
path:hsa04141	Protein processing in endoplasmic reticulum	0.037942	0.962769	1	0.0118343	169	2	167	239	7745
path:hsa04936	Alcoholic liver disease	0.0132663	0.986821	1	0.00699301	143	1	142	240	7770
path:hsa04740	Olfactory transduction	2.36999e-05	0.999976	1	0.00461894	433	2	431	239	7481

## Sheet: 12Z_374b_downKEGG
Gene set	Description	Enrichment score	P-value	FDR step up	Rich factor	Genes in set	Genes in list	Genes not in list	Genes in list, not in set	Genes not in list, not in set
path:hsa01250	Biosynthesis of nucleotide sugars	4.70429	0.00905637	1	0.027027	37	1	36	1	8115
path:hsa00520	Amino sugar and nucleotide sugar metabolism	4.42412	0.0119847	1	0.0204082	49	1	48	1	8103
path:hsa05100	Bacterial invasion of epithelial cells	3.97386	0.0188007	1	0.012987	77	1	76	1	8075
path:hsa05418	Fluid shear stress and atherosclerosis	3.39418	0.0335681	1	0.00724638	138	1	137	1	8014
path:hsa04510	Focal adhesion	3.01713	0.0489414	1	0.0049505	202	1	201	1	7950
path:hsa05205	Proteoglycans in cancer	2.99299	0.0501373	1	0.00483092	207	1	206	1	7945
path:hsa04144	Endocytosis	2.79908	0.0608661	1	0.00396825	252	1	251	1	7900
path:hsa05020	Prion disease	2.71675	0.0660891	1	0.00364964	274	1	273	1	7878
path:hsa01100	Metabolic pathways	1.0697	0.34311	1	0.000647249	1545	1	1544	1	6607

## Sheet: HESC_374b_downKEGG
Gene set	Description	Enrichment score	P-value	FDR step up	Rich factor	Genes in set	Genes in list	Genes not in list	Genes in list, not in set	Genes not in list, not in set
path:hsa04510	Focal adhesion	8.27323	0.000255261	0.0348598	0.039604	202	8	194	60	7891
path:hsa04514	Cell adhesion molecules	8.19393	0.000276327	0.0348598	0.0454545	154	7	147	61	7938
path:hsa05205	Proteoglycans in cancer	8.10713	0.000301382	0.0348598	0.0386473	207	8	199	60	7886
path:hsa04012	ErbB signaling pathway	7.29168	0.000681182	0.0590926	0.0588235	85	5	80	63	8005
path:hsa05165	Human papillomavirus infection	6.41812	0.00163173	0.112247	0.0271084	332	9	323	59	7762
path:hsa04810	Regulation of actin cytoskeleton	6.13998	0.00215497	0.112247	0.0321101	218	7	211	61	7874
path:hsa05211	Renal cell carcinoma	5.97311	0.00254632	0.112247	0.057971	69	4	65	64	8020
path:hsa05225	Hepatocellular carcinoma	5.95694	0.00258782	0.112247	0.0359281	167	6	161	62	7924
path:hsa05218	Melanoma	5.81781	0.00297412	0.114669	0.0555556	72	4	68	64	8017
path:hsa05220	Chronic myeloid leukemia	5.62191	0.00361774	0.11963	0.0526316	76	4	72	64	8013
path:hsa05100	Bacterial invasion of epithelial cells	5.57478	0.0037923	0.11963	0.0519481	77	4	73	64	8012
path:hsa05219	Bladder cancer	5.35661	0.00471686	0.126926	0.0731707	41	3	38	65	8047
path:hsa04068	FoxO signaling pathway	5.34853	0.00475516	0.126926	0.0378788	132	5	127	63	7958
path:hsa05210	Colorectal cancer	5.18015	0.00562714	0.139473	0.0465116	86	4	82	64	8003
path:hsa05410	Hypertrophic cardiomyopathy	5.01995	0.00660488	0.152793	0.0444444	90	4	86	64	7999
path:hsa05226	Gastric cancer	4.84232	0.00788871	0.15413	0.033557	149	5	144	63	7941
path:hsa04015	Rap1 signaling pathway	4.84223	0.00788941	0.15413	0.0285714	210	6	204	62	7881
path:hsa05215	Prostate cancer	4.68828	0.00920252	0.15413	0.040404	99	4	95	64	7990
path:hsa05231	Choline metabolism in cancer	4.68828	0.00920252	0.15413	0.040404	99	4	95	64	7990
path:hsa01240	Biosynthesis of cofactors	4.68046	0.00927473	0.15413	0.0322581	155	5	150	63	7935
path:hsa05160	Hepatitis C	4.62824	0.00977193	0.15413	0.0318471	157	5	152	63	7933
path:hsa04390	Hippo signaling pathway	4.62824	0.00977193	0.15413	0.0318471	157	5	152	63	7933
path:hsa04625	C-type lectin receptor signaling pathway	4.51916	0.0108982	0.161224	0.0384615	104	4	100	64	7985
path:hsa01212	Fatty acid metabolism	4.44148	0.0117785	0.161224	0.0526316	57	3	54	65	8031
path:hsa05200	Pathways in cancer	4.42201	0.0120101	0.161224	0.0188324	531	10	521	58	7564
path:hsa00240	Pyrimidine metabolism	4.39427	0.0123479	0.161224	0.0517241	58	3	55	65	8030
path:hsa05213	Endometrial cancer	4.34797	0.012933	0.161224	0.0508475	59	3	56	65	8029
path:hsa04530	Tight junction	4.33162	0.0131462	0.161224	0.0295858	169	5	164	63	7921
path:hsa04668	TNF signaling pathway	4.26796	0.0140104	0.161224	0.0357143	112	4	108	64	7977
path:hsa00140	Steroid hormone biosynthesis	4.25803	0.0141502	0.161224	0.0491803	61	3	58	65	8027
path:hsa04213	Longevity regulating pathway - multiple species	4.21432	0.0147824	0.161224	0.0483871	62	3	59	65	8026
path:hsa04670	Leukocyte transendothelial migration	4.20855	0.0148679	0.161224	0.0350877	114	4	110	64	7975
path:hsa04152	AMPK signaling pathway	3.98307	0.0186283	0.19588	0.0327869	122	4	118	64	7967
path:hsa04917	Prolactin signaling pathway	3.89158	0.0204131	0.208333	0.0428571	70	3	67	65	8018
path:hsa01040	Biosynthesis of unsaturated fatty acids	3.86152	0.0210359	0.208556	0.0740741	27	2	25	66	8060
path:hsa05223	Non-small cell lung cancer	3.78148	0.0227889	0.215715	0.0410959	73	3	70	65	8015
path:hsa05130	Pathogenic Escherichia coli infection	3.73395	0.0238982	0.215715	0.0253807	197	5	192	63	7893
path:hsa05214	Glioma	3.71099	0.0244532	0.215715	0.04	75	3	72	65	8013
path:hsa05212	Pancreatic cancer	3.67658	0.0253095	0.215715	0.0394737	76	3	73	65	8012
path:hsa05135	Yersinia infection	3.6295	0.0265294	0.215715	0.0294118	136	4	132	64	7953
path:hsa04915	Estrogen signaling pathway	3.60601	0.02716	0.215715	0.0291971	137	4	133	64	7952
path:hsa04910	Insulin signaling pathway	3.58273	0.0277996	0.215715	0.0289855	138	4	134	64	7951
path:hsa05418	Fluid shear stress and atherosclerosis	3.58273	0.0277996	0.215715	0.0289855	138	4	134	64	7951
path:hsa01521	EGFR tyrosine kinase inhibitor resistance	3.57646	0.0279746	0.215715	0.0379747	79	3	76	65	8009
path:hsa00983	Drug metabolism - other enzymes	3.57646	0.0279746	0.215715	0.0379747	79	3	76	65	8009
path:hsa04936	Alcoholic liver disease	3.4695	0.0311326	0.234848	0.027972	143	4	139	64	7946
path:hsa04710	Circadian rhythm	3.42984	0.0323921	0.23915	0.0588235	34	2	32	66	8053
path:hsa01232	Nucleotide metabolism	3.38917	0.0337366	0.24051	0.0352941	85	3	82	65	8003
path:hsa05224	Breast cancer	3.3825	0.0339624	0.24051	0.0272109	147	4	143	64	7942
path:hsa04211	Longevity regulating pathway	3.27293	0.0378953	0.262994	0.0337079	89	3	86	65	7999
path:hsa05235	PD-L1 expression and PD-1 checkpoint pathway in cancer	3.24485	0.0389743	0.265178	0.0333333	90	3	87	65	7998
path:hsa04350	TGF-beta signaling pathway	3.13624	0.043446	0.286462	0.0319149	94	3	91	65	7994
path:hsa04714	Thermogenesis	3.12918	0.0437536	0.286462	0.0215517	232	5	227	63	7858
path:hsa05414	Dilated cardiomyopathy	3.10996	0.0446025	0.286613	0.0315789	95	3	92	65	7993
path:hsa01522	Endocrine resistance	3.08403	0.0457744	0.288795	0.03125	96	3	93	65	7992
path:hsa00380	Tryptophan metabolism	3.04384	0.0476517	0.29527	0.047619	42	2	40	66	8045
path:hsa00071	Fatty acid degradation	3.00149	0.0497129	0.302638	0.0465116	43	2	41	66	8044
path:hsa04933	AGE-RAGE signaling pathway in diabetic complications	2.98352	0.0506142	0.302813	0.03	100	3	97	65	7988
path:hsa04672	Intestinal immune network for IgA production	2.92006	0.0539305	0.317184	0.0444444	45	2	43	66	8042
path:hsa05144	Malaria	2.73339	0.0649986	0.375909	0.04	50	2	48	66	8037
path:hsa04151	PI3K-Akt signaling pathway	2.60473	0.0739231	0.420514	0.0169492	354	6	348	62	7737
path:hsa04935	Growth hormone synthesis, secretion and action	2.54709	0.078309	0.424582	0.025	120	3	117	65	7968
path:hsa04071	Sphingolipid signaling pathway	2.54709	0.078309	0.424582	0.025	120	3	117	65	7968
path:hsa04722	Neurotrophin signaling pathway	2.54709	0.078309	0.424582	0.025	120	3	117	65	7968
path:hsa04370	VEGF signaling pathway	2.44641	0.0866038	0.462331	0.0338983	59	2	57	66	8028
path:hsa00130	Ubiquinone and other terpenoid-quinone biosynthesis	2.42968	0.0880653	0.46301	0.0909091	11	1	10	67	8075
path:hsa00310	Lysine degradation	2.33499	0.0968111	0.499811	0.031746	63	2	61	66	8024
path:hsa04010	MAPK signaling pathway	2.32334	0.0979456	0.499811	0.0170068	294	5	289	63	7796
path:hsa04929	GnRH secretion	2.30845	0.0994149	0.499956	0.03125	64	2	62	66	8023
path:hsa04210	Apoptosis	2.24402	0.106032	0.507363	0.0218978	137	3	134	65	7951
path:hsa05221	Acute myeloid leukemia	2.23173	0.107343	0.507363	0.0298507	67	2	65	66	8020
path:hsa04371	Apelin signaling pathway	2.21165	0.10952	0.507363	0.0215827	139	3	136	65	7949
path:hsa04664	Fc epsilon RI signaling pathway	2.20707	0.110023	0.507363	0.0294118	68	2	66	66	8019
path:hsa05166	Human T-cell leukemia virus 1 infection	2.18669	0.112287	0.507363	0.0180995	221	4	217	64	7868
path:hsa04920	Adipocytokine signaling pathway	2.18285	0.11272	0.507363	0.0289855	69	2	67	66	8018
path:hsa04140	Autophagy - animal	2.16425	0.114836	0.507363	0.0211268	142	3	139	65	7946
path:hsa05208	Chemical carcinogenesis - reactive oxygen species	2.16242	0.115047	0.507363	0.0179372	223	4	219	64	7866
path:hsa05230	Central carbon metabolism in cancer	2.15905	0.115435	0.507363	0.0285714	70	2	68	66	8017
path:hsa05206	MicroRNAs in cancer	2.13589	0.11814	0.507363	0.0160256	312	5	307	63	7778
path:hsa00604	Glycosphingolipid biosynthesis - ganglio series	2.13575	0.118156	0.507363	0.0666667	15	1	14	67	8071
path:hsa05017	Spinocerebellar ataxia	2.1334	0.118434	0.507363	0.0208333	144	3	141	65	7944
path:hsa04550	Signaling pathways regulating pluripotency of stem cells	2.1182	0.120248	0.508856	0.0206897	145	3	142	65	7943
path:hsa01524	Platinum drug resistance	2.09007	0.123679	0.511864	0.0273973	73	2	71	66	8014
path:hsa04072	Phospholipase D signaling pathway	2.0882	0.123909	0.511864	0.0204082	147	3	144	65	7941
path:hsa05140	Leishmaniasis	2.06784	0.126459	0.516249	0.027027	74	2	72	66	8013
path:hsa03320	PPAR signaling pathway	2.02448	0.132063	0.523784	0.0263158	76	2	74	66	8011
path:hsa04014	Ras signaling pathway	2.02327	0.132222	0.523784	0.0170213	235	4	231	64	7854
path:hsa00450	Selenocompound metabolism	2.01866	0.132833	0.523784	0.0588235	17	1	16	67	8069
path:hsa05133	Pertussis	2.00332	0.134886	0.525632	0.025974	77	2	75	66	8010
path:hsa04020	Calcium signaling pathway	1.97924	0.138175	0.525632	0.0167364	239	4	235	64	7850
path:hsa04921	Oxytocin signaling pathway	1.97363	0.138952	0.525632	0.0193548	155	3	152	65	7933
path:hsa04662	B cell receptor signaling pathway	1.96202	0.140574	0.525632	0.0253165	79	2	77	66	8008
path:hsa04218	Cellular senescence	1.95988	0.140875	0.525632	0.0192308	156	3	153	65	7932
path:hsa05131	Shigellosis	1.90481	0.148851	0.549481	0.0162602	246	4	242	64	7843
path:hsa00532	Glycosaminoglycan biosynthesis - chondroitin sulfate / dermatan sulfate	1.86823	0.154397	0.55301	0.05	20	1	19	67	8066
path:hsa05161	Hepatitis B	1.86699	0.154588	0.55301	0.0184049	163	3	160	65	7925
path:hsa04630	JAK-STAT signaling pathway	1.86699	0.154588	0.55301	0.0184049	163	3	160	65	7925
path:hsa04610	Complement and coagulation cascades	1.84557	0.157936	0.559221	0.0235294	85	2	83	66	8002
path:hsa00770	Pantothenate and CoA biosynthesis	1.82345	0.161467	0.565951	0.047619	21	1	20	67	8065
path:hsa04512	ECM-receptor interaction	1.79117	0.166765	0.572944	0.0227273	88	2	86	66	7999
path:hsa04540	Gap junction	1.79117	0.166765	0.572944	0.0227273	88	2	86	66	7999
path:hsa00340	Histidine metabolism	1.78094	0.168479	0.57316	0.0454545	22	1	21	67	8064
path:hsa05323	Rheumatoid arthritis	1.75621	0.172699	0.581811	0.0222222	90	2	88	66	7997
path:hsa05222	Small cell lung cancer	1.72222	0.178668	0.596133	0.0217391	92	2	90	66	7995
path:hsa04912	GnRH signaling pathway	1.70559	0.181665	0.60036	0.0215054	93	2	91	66	7994
path:hsa04666	Fc gamma R-mediated phagocytosis	1.65705	0.190701	0.624277	0.0208333	96	2	94	66	7991
path:hsa00062	Fatty acid elongation	1.59612	0.202681	0.649501	0.037037	27	1	26	67	8059
path:hsa01100	Metabolic pathways	1.58402	0.20515	0.649501	0.010356	1545	16	1529	52	6556
path:hsa05142	Chagas disease	1.5804	0.205894	0.649501	0.019802	101	2	99	66	7986
path:hsa05146	Amoebiasis	1.5804	0.205894	0.649501	0.019802	101	2	99	66	7986
path:hsa04062	Chemokine signaling pathway	1.55622	0.210931	0.65685	0.0157895	190	3	187	65	7898
path:hsa04064	NF-kappa B signaling pathway	1.55113	0.212009	0.65685	0.0194175	103	2	101	66	7984
path:hsa05202	Transcriptional misregulation in cancer	1.5358	0.215283	0.65999	0.015625	192	3	189	65	7896
path:hsa04660	T cell receptor signaling pathway	1.5226	0.218144	0.65999	0.0190476	105	2	103	66	7982
path:hsa04922	Glucagon signaling pathway	1.50861	0.221217	0.65999	0.0188679	106	2	104	66	7981
path:hsa04928	Parathyroid hormone synthesis, secretion and action	1.50861	0.221217	0.65999	0.0188679	106	2	104	66	7981
path:hsa00053	Ascorbate and aldarate metabolism	1.50268	0.222533	0.65999	0.0333333	30	1	29	67	8056
path:hsa00410	beta-Alanine metabolism	1.47385	0.229041	0.666412	0.0322581	31	1	30	67	8055
path:hsa04931	Insulin resistance	1.46768	0.23046	0.666412	0.0183486	109	2	107	66	7978
path:hsa04066	HIF-1 signaling pathway	1.46768	0.23046	0.666412	0.0183486	109	2	107	66	7978
path:hsa04215	Apoptosis - multiple species	1.44606	0.235496	0.669511	0.03125	32	1	31	67	8054
path:hsa05145	Toxoplasmosis	1.44123	0.236637	0.669511	0.018018	111	2	109	66	7976
path:hsa05203	Viral carcinogenesis	1.43835	0.237319	0.669511	0.0148515	202	3	199	65	7886
path:hsa04725	Cholinergic synapse	1.41542	0.242824	0.679515	0.0176991	113	2	111	66	7974
path:hsa05170	Human immunodeficiency virus 1 infection	1.35679	0.257487	0.711851	0.014218	211	3	208	65	7877
path:hsa05207	Chemical carcinogenesis - receptor activation	1.34806	0.259744	0.711851	0.0141509	212	3	209	65	7876
path:hsa03030	DNA replication	1.34405	0.260787	0.711851	0.0277778	36	1	35	67	8050
path:hsa05216	Thyroid cancer	1.32058	0.266979	0.711851	0.027027	37	1	36	67	8049
path:hsa05340	Primary immunodeficiency	1.32058	0.266979	0.711851	0.027027	37	1	36	67	8049
path:hsa01250	Biosynthesis of nucleotide sugars	1.32058	0.266979	0.711851	0.027027	37	1	36	67	8049
path:hsa05417	Lipid and atherosclerosis	1.30538	0.271069	0.711851	0.0138249	217	3	214	65	7871
path:hsa04960	Aldosterone-regulated sodium reabsorption	1.29784	0.273121	0.711851	0.0263158	38	1	37	67	8048
path:hsa04611	Platelet activation	1.28394	0.276945	0.711851	0.016129	124	2	122	66	7963
path:hsa04919	Thyroid hormone signaling pathway	1.28394	0.276945	0.711851	0.016129	124	2	122	66	7963
path:hsa04650	Natural killer cell mediated cytotoxicity	1.28394	0.276945	0.711851	0.016129	124	2	122	66	7963
path:hsa04110	Cell cycle	1.26177	0.283151	0.715967	0.015873	126	2	124	66	7961
path:hsa04380	Osteoclast differentiation	1.26177	0.283151	0.715967	0.015873	126	2	124	66	7961
path:hsa05163	Human cytomegalovirus infection	1.25619	0.284736	0.715967	0.0134529	223	3	220	65	7865
path:hsa00230	Purine metabolism	1.24011	0.289354	0.722343	0.015625	128	2	126	66	7959
path:hsa04926	Relaxin signaling pathway	1.22945	0.292453	0.724865	0.0155039	129	2	127	66	7958
path:hsa04270	Vascular smooth muscle contraction	1.1779	0.307924	0.757799	0.0149254	134	2	132	66	7953
path:hsa04930	Type II diabetes mellitus	1.13799	0.320463	0.783102	0.0217391	46	1	45	67	8040
path:hsa00620	Pyruvate metabolism	1.12036	0.326162	0.785961	0.0212766	47	1	46	67	8039
path:hsa04973	Carbohydrate digestion and absorption	1.12036	0.326162	0.785961	0.0212766	47	1	46	67	8039
path:hsa00280	Valine, leucine and isoleucine degradation	1.10318	0.331815	0.794068	0.0208333	48	1	47	67	8038
path:hsa00520	Amino sugar and nucleotide sugar metabolism	1.08642	0.337421	0.801953	0.0204082	49	1	48	67	8037
path:hsa00330	Arginine and proline metabolism	1.05413	0.348495	0.817078	0.0196078	51	1	50	67	8035
path:hsa04913	Ovarian steroidogenesis	1.05413	0.348495	0.817078	0.0196078	51	1	50	67	8035
path:hsa00600	Sphingolipid metabolism	1.02336	0.359385	0.836958	0.0188679	53	1	52	67	8033
path:hsa04932	Non-alcoholic fatty liver disease	0.988811	0.372019	0.860603	0.0129032	155	2	153	66	7932
path:hsa04150	mTOR signaling pathway	0.980775	0.375021	0.861802	0.0128205	156	2	154	66	7931
path:hsa04923	Regulation of lipolysis in adipocytes	0.965922	0.380632	0.863263	0.0175439	57	1	56	67	8029
path:hsa05134	Legionellosis	0.965922	0.380632	0.863263	0.0175439	57	1	56	67	8029
path:hsa04217	Necroptosis	0.957133	0.383992	0.865229	0.0125786	159	2	157	66	7928
path:hsa04330	Notch signaling pathway	0.926064	0.39611	0.884089	0.0166667	60	1	59	67	8026
path:hsa04730	Long-term depression	0.913336	0.401184	0.884089	0.0163934	61	1	60	67	8025
path:hsa05010	Alzheimer disease	0.913265	0.401212	0.884089	0.0103896	385	4	381	64	7704
path:hsa00561	Glycerolipid metabolism	0.900871	0.406216	0.884089	0.016129	62	1	61	67	8024
path:hsa04623	Cytosolic DNA-sensing pathway	0.900871	0.406216	0.884089	0.016129	62	1	61	67	8024
path:hsa04022	cGMP-PKG signaling pathway	0.897348	0.407649	0.884089	0.011976	167	2	165	66	7920
path:hsa05321	Inflammatory bowel disease	0.876697	0.416155	0.891945	0.015625	64	1	63	67	8022
path:hsa05164	Influenza A	0.876079	0.416412	0.891945	0.0117647	170	2	168	66	7917
path:hsa04720	Long-term potentiation	0.842209	0.430758	0.911421	0.0149254	67	1	66	67	8019
path:hsa00010	Glycolysis / Gluconeogenesis	0.842209	0.430758	0.911421	0.0149254	67	1	66	67	8019
path:hsa05152	Tuberculosis	0.822193	0.439467	0.92037	0.011236	178	2	176	66	7909
path:hsa00830	Retinol metabolism	0.820316	0.440292	0.92037	0.0144928	69	1	68	67	8017
path:hsa04612	Antigen processing and presentation	0.80968	0.445001	0.924642	0.0142857	70	1	69	67	8016
path:hsa05120	Epithelial cell signaling in Helicobacter pylori infection	0.799242	0.44967	0.926492	0.0140845	71	1	70	67	8015
path:hsa04137	Mitophagy - animal	0.788998	0.4543	0.926492	0.0138889	72	1	71	67	8014
path:hsa04621	NOD-like receptor signaling pathway	0.784299	0.45644	0.926492	0.0108696	184	2	182	66	7903
path:hsa00562	Inositol phosphate metabolism	0.778941	0.458892	0.926492	0.0136986	73	1	72	67	8013
path:hsa04360	Axon guidance	0.778181	0.459241	0.926492	0.0108108	185	2	183	66	7902
path:hsa04971	Gastric acid secretion	0.749843	0.472441	0.947612	0.0131579	76	1	75	67	8010
path:hsa05412	Arrhythmogenic right ventricular cardiomyopathy	0.740486	0.476882	0.951023	0.012987	77	1	76	67	8009
path:hsa05167	Kaposi sarcoma-associated herpesvirus infection	0.719911	0.486796	0.965246	0.0102564	195	2	193	66	7892
path:hsa05169	Epstein-Barr virus infection	0.68733	0.502917	0.991547	0.00995025	201	2	199	66	7886
path:hsa05415	Diabetic cardiomyopathy	0.676841	0.50822	0.996341	0.00985222	203	2	201	66	7884
path:hsa04260	Cardiac muscle contraction	0.655236	0.519319	1	0.0114943	87	1	86	67	7999
path:hsa04727	GABAergic synapse	0.639814	0.52739	1	0.011236	89	1	88	67	7997
path:hsa04658	Th1 and Th2 cell differentiation	0.632286	0.531376	1	0.0111111	90	1	89	67	7996
path:hsa05150	Staphylococcus aureus infection	0.617581	0.539247	1	0.0108696	92	1	91	67	7994
path:hsa04640	Hematopoietic cell lineage	0.589505	0.554602	1	0.0104167	96	1	95	67	7990
path:hsa04070	Phosphatidylinositol signaling system	0.58275	0.558361	1	0.0103093	97	1	96	67	7989
path:hsa04750	Inflammatory mediator regulation of TRP channels	0.576096	0.562088	1	0.0102041	98	1	97	67	7988
path:hsa00564	Glycerophospholipid metabolism	0.576096	0.562088	1	0.0102041	98	1	97	67	7988
path:hsa04916	Melanogenesis	0.556718	0.573087	1	0.00990099	101	1	100	67	7985
path:hsa04914	Progesterone-mediated oocyte maturation	0.550446	0.576692	1	0.00980392	102	1	101	67	7984
path:hsa04620	Toll-like receptor signaling pathway	0.544266	0.580268	1	0.00970874	103	1	102	67	7983
path:hsa04974	Protein digestion and absorption	0.544266	0.580268	1	0.00970874	103	1	102	67	7983
path:hsa05171	Coronavirus disease - COVID-19	0.54307	0.580962	1	0.00862069	232	2	230	66	7855
path:hsa04726	Serotonergic synapse	0.48707	0.614424	1	0.00884956	113	1	112	67	7973
path:hsa05132	Salmonella infection	0.474681	0.622084	1	0.008	250	2	248	66	7837
path:hsa05322	Systemic lupus erythematosus	0.397577	0.671946	1	0.00757576	132	1	131	67	7954
path:hsa05020	Prion disease	0.39738	0.672078	1	0.00729927	274	2	272	66	7813
path:hsa05162	Measles	0.369712	0.690933	1	0.00719424	139	1	138	67	7947
path:hsa04120	Ubiquitin mediated proteolysis	0.358484	0.698735	1	0.00704225	142	1	141	67	7944
path:hsa04060	Cytokine-cytokine receptor interaction	0.343029	0.709618	1	0.00680272	294	2	292	66	7793
path:hsa04261	Adrenergic signaling in cardiomyocytes	0.333806	0.716193	1	0.00671141	149	1	148	67	7937
path:hsa04145	Phagosome	0.330445	0.718604	1	0.00666667	150	1	149	67	7936
path:hsa04141	Protein processing in endoplasmic reticulum	0.273432	0.760764	1	0.00591716	169	1	168	67	7917
path:hsa04310	Wnt signaling pathway	0.270758	0.762801	1	0.00588235	170	1	169	67	7916
path:hsa05168	Herpes simplex virus 1 infection	0.238136	0.788096	1	0.00608519	493	3	490	65	7595
path:hsa05034	Alcoholism	0.231717	0.79317	1	0.00537634	186	1	185	67	7900
path:hsa04613	Neutrophil extracellular trap formation	0.227294	0.796686	1	0.00531915	188	1	187	67	7898
path:hsa04024	cAMP signaling pathway	0.166199	0.846878	1	0.00452489	221	1	220	67	7865
path:hsa04144	Endocytosis	0.124649	0.882807	1	0.00396825	252	1	251	67	7834
path:hsa05012	Parkinson disease	0.108622	0.89707	1	0.00374532	267	1	266	67	7819
path:hsa05022	Pathways of neurodegeneration - multiple diseases	0.08965	0.914251	1	0.00419287	477	2	475	66	7610
path:hsa05016	Huntington disease	0.0755123	0.927268	1	0.00325733	307	1	306	67	7779
path:hsa04080	Neuroactive ligand-receptor interaction	0.0448077	0.956181	1	0.00273973	365	1	364	67	7721
path:hsa05014	Amyotrophic lateral sclerosis	0.0448077	0.956181	1	0.00273973	365	1	364	67	7721

## Sheet: Endometrioma_KEGG
Gene set	Description	Enrichment score	P-value	FDR step up	Rich factor	Genes in set	Genes in list	Genes not in list	Genes in list, not in set	Genes not in list, not in set
path:hsa00100	Steroid biosynthesis	0.302454	0.739003	0.915835	0.2	20	4	16	1942	6191
path:hsa00590	Arachidonic acid metabolism	3.0389	0.0478873	0.139638	0.33871	62	21	41	1925	6166
path:hsa04923	Regulation of lipolysis in adipocytes	5.49135	0.00412226	0.0291923	0.403509	57	23	34	1923	6173
path:hsa05216	Thyroid cancer	0.620744	0.537544	0.759663	0.243243	37	9	28	1937	6179
path:hsa04371	Apelin signaling pathway	3.40321	0.0332663	0.109937	0.309353	139	43	96	1903	6111
path:hsa04728	Dopaminergic synapse	5.33277	0.00483066	0.0320671	0.340909	132	45	87	1901	6120
path:hsa05032	Morphine addiction	5.26649	0.00516168	0.0331686	0.362637	91	33	58	1913	6149
path:hsa05219	Bladder cancer	0.227277	0.7967	0.956886	0.195122	41	8	33	1938	6174
path:hsa01521	EGFR tyrosine kinase inhibitor resistance	3.15927	0.0424568	0.127004	0.329114	79	26	53	1920	6154
path:hsa04935	Growth hormone synthesis, secretion and action	3.48232	0.0307361	0.106118	0.316667	120	38	82	1908	6125
path:hsa00510	N-Glycan biosynthesis	2.12503	0.11943	0.272646	0.32	50	16	34	1930	6173
path:hsa04714	Thermogenesis	0.32186	0.7248	0.901453	0.224138	232	52	180	1894	6027
path:hsa04060	Cytokine-cytokine receptor interaction	3.1063	0.0447664	0.131644	0.282313	294	83	211	1863	5996
path:hsa04916	Melanogenesis	1.26407	0.282501	0.485286	0.267327	101	27	74	1919	6133
path:hsa03050	Proteasome	0.0472852	0.953815	1	0.148936	47	7	40	1939	6167
path:hsa04392	Hippo signaling pathway - multiple species	0.949555	0.386913	0.602058	0.275862	29	8	21	1938	6186
path:hsa00280	Valine, leucine and isoleucine degradation	0.0158562	0.984269	1	0.125	48	6	42	1940	6165
path:hsa00450	Selenocompound metabolism	0.500847	0.606017	0.811923	0.235294	17	4	13	1942	6194
path:hsa05235	PD-L1 expression and PD-1 checkpoint pathway in cancer	2.65666	0.0701825	0.183108	0.311111	90	28	62	1918	6145
path:hsa04622	RIG-I-like receptor signaling pathway	5.24085e-05	0.999948	1	0.0714286	70	5	65	1941	6142
path:hsa04924	Renin secretion	12.5171	3.66358e-06	0.000211877	0.492754	69	34	35	1912	6172
path:hsa00062	Fatty acid elongation	0.746328	0.474104	0.700061	0.259259	27	7	20	1939	6187
path:hsa05225	Hepatocellular carcinoma	1.62864	0.196196	0.391265	0.269461	167	45	122	1901	6085
path:hsa00561	Glycerolipid metabolism	0.897903	0.407423	0.631142	0.258065	62	16	46	1930	6161
path:hsa03018	RNA degradation	0.021264	0.97896	1	0.151899	79	12	67	1934	6140
path:hsa05222	Small cell lung cancer	1.65836	0.190451	0.384224	0.282609	92	26	66	1920	6141
path:hsa00630	Glyoxylate and dicarboxylate metabolism	0.849201	0.427757	0.650585	0.266667	30	8	22	1938	6185
path:hsa04964	Proximal tubule bicarbonate reclamation	1.82335	0.161483	0.345894	0.347826	23	8	15	1938	6192
path:hsa04720	Long-term potentiation	1.8564	0.156234	0.344894	0.298507	67	20	47	1926	6160
path:hsa00533	Glycosaminoglycan biosynthesis - keratan sulfate	0.377981	0.685243	0.874189	0.214286	14	3	11	1943	6196
path:hsa05223	Non-small cell lung cancer	0.980212	0.375232	0.600025	0.260274	73	19	54	1927	6153
path:hsa05016	Huntington disease	0.155365	0.856103	0.982404	0.214984	307	66	241	1880	5966
path:hsa05144	Malaria	5.67791	0.00342071	0.026977	0.42	50	21	29	1925	6178
path:hsa04151	PI3K-Akt signaling pathway	12.2377	4.84436e-06	0.000214633	0.341808	354	121	233	1825	5974
path:hsa05204	Chemical carcinogenesis - DNA adducts	0.0881089	0.915661	1	0.176471	68	12	56	1934	6151
path:hsa04672	Intestinal immune network for IgA production	5.31896	0.00489786	0.0320671	0.422222	45	19	26	1927	6181
path:hsa05160	Hepatitis C	0.343634	0.709189	0.891625	0.22293	157	35	122	1911	6085
path:hsa01232	Nucleotide metabolism	3.32933	0.035817	0.115637	0.329412	85	28	57	1918	6150
path:hsa04620	Toll-like receptor signaling pathway	1.40443	0.245507	0.449752	0.271845	103	28	75	1918	6132
path:hsa00592	alpha-Linolenic acid metabolism	0.291471	0.747164	0.919382	0.2	25	5	20	1941	6187
path:hsa00430	Taurine and hypotaurine metabolism	1.82819	0.160704	0.345894	0.375	16	6	10	1940	6197
path:hsa04724	Glutamatergic synapse	4.85388	0.00779805	0.0443594	0.342105	114	39	75	1907	6132
path:hsa05169	Epstein-Barr virus infection	3.54488	0.0288722	0.102231	0.298507	201	60	141	1886	6066
path:hsa03410	Base excision repair	1.27153	0.280402	0.485286	0.294118	34	10	24	1936	6183
path:hsa05207	Chemical carcinogenesis - receptor activation	2.30259	0.0999991	0.239308	0.278302	212	59	153	1887	6054
path:hsa01212	Fatty acid metabolism	0.469178	0.625516	0.831625	0.22807	57	13	44	1933	6163
path:hsa04621	NOD-like receptor signaling pathway	0.790195	0.453756	0.672878	0.244565	184	45	139	1901	6068
path:hsa00053	Ascorbate and aldarate metabolism	0.00287986	0.997124	1	0.0666667	30	2	28	1944	6179
path:hsa00511	Other glycan degradation	0.0073654	0.992662	1	0.0555556	18	1	17	1945	6190
path:hsa03250	Viral life cycle - HIV-1	0.591852	0.553302	0.774176	0.238095	63	15	48	1931	6159
path:hsa00591	Linoleic acid metabolism	0.322852	0.724081	0.901453	0.206897	29	6	23	1940	6184
path:hsa04612	Antigen processing and presentation	7.9895	0.000339004	0.0045244	0.428571	70	30	40	1916	6167
path:hsa05221	Acute myeloid leukemia	7.06034	0.000858484	0.00902709	0.41791	67	28	39	1918	6168
path:hsa04917	Prolactin signaling pathway	4.75009	0.00865095	0.0469044	0.371429	70	26	44	1920	6163
path:hsa05410	Hypertrophic cardiomyopathy	6.89338	0.00101448	0.0100579	0.388889	90	35	55	1911	6152
path:hsa04740	Olfactory transduction	0	1	1	0.0415704	433	18	415	1928	5792
path:hsa05134	Legionellosis	3.96318	0.0190026	0.0758913	0.368421	57	21	36	1925	6171
path:hsa04610	Complement and coagulation cascades	8.14962	0.000288846	0.00400918	0.411765	85	35	50	1911	6157
path:hsa01200	Carbon metabolism	0.517624	0.595935	0.808396	0.232759	116	27	89	1919	6118
path:hsa04114	Oocyte meiosis	4.79285	0.00828882	0.0456543	0.333333	132	44	88	1902	6119
path:hsa00232	Caffeine metabolism	0.216412	0.805403	0.956886	0.166667	6	1	5	1945	6202
path:hsa05130	Pathogenic Escherichia coli infection	2.26143	0.104201	0.247657	0.279188	197	55	142	1891	6065
path:hsa00230	Purine metabolism	4.86219	0.00773351	0.0443594	0.335938	128	43	85	1903	6122
path:hsa04370	VEGF signaling pathway	1.12581	0.32439	0.541868	0.271186	59	16	43	1930	6164
path:hsa00900	Terpenoid backbone biosynthesis	0.180455	0.83489	0.971875	0.173913	23	4	19	1942	6188
path:hsa04137	Mitophagy - animal	0.165562	0.847417	0.976923	0.194444	72	14	58	1932	6149
path:hsa00970	Aminoacyl-tRNA biosynthesis	0.00526732	0.994747	1	0.121212	66	8	58	1938	6149
path:hsa04530	Tight junction	4.19145	0.0151243	0.0675238	0.313609	169	53	116	1893	6091
path:hsa04962	Vasopressin-regulated water reabsorption	0.153344	0.857834	0.982404	0.181818	44	8	36	1938	6171
path:hsa04215	Apoptosis - multiple species	0.398927	0.67104	0.864382	0.21875	32	7	25	1939	6182
path:hsa04122	Sulfur relay system	0.503846	0.604202	0.811923	0.25	8	2	6	1944	6201
path:hsa04934	Cushing syndrome	4.11702	0.0162929	0.0697981	0.316129	155	49	106	1897	6101
path:hsa04022	cGMP-PKG signaling pathway	8.20586	0.00027305	0.00394784	0.359281	167	60	107	1886	6100
path:hsa04925	Aldosterone synthesis and secretion	2.58582	0.0753344	0.192302	0.306122	98	30	68	1916	6139
path:hsa04966	Collecting duct acid secretion	0.0737193	0.928932	1	0.142857	28	4	24	1942	6183
path:hsa00600	Sphingolipid metabolism	0.676986	0.508146	0.737768	0.245283	53	13	40	1933	6167
path:hsa04064	NF-kappa B signaling pathway	4.9494	0.00708764	0.0427811	0.349515	103	36	67	1910	6140
path:hsa05161	Hepatitis B	0.972066	0.378301	0.602058	0.251534	163	41	122	1905	6085
path:hsa04020	Calcium signaling pathway	5.01175	0.00665923	0.0412634	0.309623	239	74	165	1872	6042
path:hsa04261	Adrenergic signaling in cardiomyocytes	3.52573	0.0294302	0.103154	0.308725	149	46	103	1900	6104
path:hsa05310	Asthma	8.75092	0.000158316	0.00249708	0.571429	28	16	12	1930	6195
path:hsa05022	Pathways of neurodegeneration - multiple diseases	0.195878	0.822112	0.960515	0.222222	477	106	371	1840	5836
path:hsa04080	Neuroactive ligand-receptor interaction	1.10078	0.332611	0.546996	0.249315	365	91	274	1855	5933
path:hsa04660	T cell receptor signaling pathway	4.0612	0.0172283	0.0715503	0.333333	105	35	70	1911	6137
path:hsa04961	Endocrine and other factor-regulated calcium reabsorption	1.40067	0.246433	0.449752	0.285714	56	16	40	1930	6167
path:hsa04931	Insulin resistance	4.53283	0.0107502	0.0525395	0.33945	109	37	72	1909	6135
path:hsa00071	Fatty acid degradation	0.516851	0.596396	0.808396	0.232558	43	10	33	1936	6174
path:hsa03030	DNA replication	6.30332	0.00183022	0.0162842	0.472222	36	17	19	1929	6188
path:hsa05215	Prostate cancer	2.90718	0.0546296	0.148322	0.313131	99	31	68	1915	6139
path:hsa05206	MicroRNAs in cancer	0.00268018	0.997323	1	0.176282	312	55	257	1891	5950
path:hsa00620	Pyruvate metabolism	0.101807	0.903204	1	0.170213	47	8	39	1938	6168
path:hsa05132	Salmonella infection	1.10463	0.331333	0.546996	0.252	250	63	187	1883	6020
path:hsa05110	Vibrio cholerae infection	0.211887	0.809056	0.956886	0.196078	51	10	41	1936	6166
path:hsa04727	GABAergic synapse	2.33775	0.0965442	0.235921	0.303371	89	27	62	1919	6145
path:hsa04659	Th17 cell differentiation	9.02636	0.000120199	0.00219521	0.401869	107	43	64	1903	6143
path:hsa04930	Type II diabetes mellitus	5.95031	0.00260502	0.0218349	0.434783	46	20	26	1926	6181
path:hsa04070	Phosphatidylinositol signaling system	1.26498	0.282246	0.485286	0.268041	97	26	71	1920	6136
path:hsa03460	Fanconi anemia pathway	1.50407	0.222223	0.416818	0.290909	55	16	39	1930	6168
path:hsa00410	beta-Alanine metabolism	0.453467	0.635421	0.835194	0.225806	31	7	24	1939	6183
path:hsa00603	Glycosphingolipid biosynthesis - globo and isoglobo series	1.28505	0.276636	0.482973	0.333333	15	5	10	1941	6197
path:hsa04971	Gastric acid secretion	1.05197	0.349249	0.56269	0.263158	76	20	56	1926	6151
path:hsa00040	Pentose and glucuronate interconversions	0.00498746	0.995025	1	0.0857143	35	3	32	1943	6175
path:hsa00770	Pantothenate and CoA biosynthesis	0.95351	0.385386	0.602058	0.285714	21	6	15	1940	6192
path:hsa03420	Nucleotide excision repair	0.874459	0.417088	0.643242	0.26087	46	12	34	1934	6173
path:hsa00220	Arginine biosynthesis	1.357	0.257432	0.459859	0.318182	22	7	15	1939	6192
path:hsa00470	D-Amino acid metabolism	0.216412	0.805403	0.956886	0.166667	6	1	5	1945	6202
path:hsa04920	Adipocytokine signaling pathway	1.28381	0.276979	0.482973	0.275362	69	19	50	1927	6157
path:hsa01100	Metabolic pathways	2.58536	0.075369	0.192302	0.253074	1545	391	1154	1555	5053
path:hsa00051	Fructose and mannose metabolism	0.950049	0.386722	0.602058	0.272727	33	9	24	1937	6183
path:hsa00785	Lipoic acid metabolism	0.409261	0.664141	0.859914	0.25	4	1	3	1945	6204
path:hsa04611	Platelet activation	4.93575	0.00718505	0.0427811	0.33871	124	42	82	1904	6125
path:hsa05224	Breast cancer	1.92707	0.145574	0.325897	0.278912	147	41	106	1905	6101
path:hsa00562	Inositol phosphate metabolism	2.48183	0.0835903	0.210187	0.315068	73	23	50	1923	6157
path:hsa04512	ECM-receptor interaction	10.908	1.83107e-05	0.000577618	0.443182	88	39	49	1907	6158
path:hsa04211	Longevity regulating pathway	1.58158	0.205649	0.396239	0.280899	89	25	64	1921	6143
path:hsa04330	Notch signaling pathway	2.79027	0.0614044	0.162651	0.333333	60	20	40	1926	6167
path:hsa04915	Estrogen signaling pathway	2.44535	0.0866962	0.214883	0.291971	137	40	97	1906	6110
path:hsa04921	Oxytocin signaling pathway	4.11702	0.0162929	0.0697981	0.316129	155	49	106	1897	6101
path:hsa00052	Galactose metabolism	0.453467	0.635421	0.835194	0.225806	31	7	24	1939	6183
path:hsa04912	GnRH signaling pathway	2.30927	0.0993337	0.239308	0.301075	93	28	65	1918	6142
path:hsa04960	Aldosterone-regulated sodium reabsorption	4.62773	0.00977696	0.0488936	0.421053	38	16	22	1930	6185
path:hsa04150	mTOR signaling pathway	1.11133	0.329122	0.546437	0.25641	156	40	116	1906	6091
path:hsa05120	Epithelial cell signaling in Helicobacter pylori infection	0.845487	0.429348	0.650585	0.253521	71	18	53	1928	6154
path:hsa05230	Central carbon metabolism in cancer	3.46181	0.031373	0.106118	0.342857	70	24	46	1922	6161
path:hsa05167	Kaposi sarcoma-associated herpesvirus infection	2.12524	0.119405	0.272646	0.276923	195	54	141	1892	6066
path:hsa04721	Synaptic vesicle cycle	0.130169	0.877947	0.998845	0.189873	79	15	64	1931	6143
path:hsa05033	Nicotine addiction	1.47259	0.229331	0.427838	0.3	40	12	28	1934	6179
path:hsa05212	Pancreatic cancer	0.27624	0.758631	0.930194	0.210526	76	16	60	1930	6147
path:hsa05220	Chronic myeloid leukemia	1.35723	0.257372	0.459859	0.276316	76	21	55	1925	6152
path:hsa03450	Non-homologous end-joining	0.0291982	0.971224	1	0.0769231	13	1	12	1945	6195
path:hsa04723	Retrograde endocannabinoid signaling	1.57656	0.206684	0.396239	0.27027	148	40	108	1906	6099
path:hsa05162	Measles	2.99436	0.0500686	0.142246	0.302158	139	42	97	1904	6110
path:hsa01522	Endocrine resistance	3.81358	0.0220691	0.0852431	0.333333	96	32	64	1914	6143
path:hsa04010	MAPK signaling pathway	7.14202	0.000791152	0.00883269	0.319728	294	94	200	1852	6007
path:hsa00350	Tyrosine metabolism	2.05012	0.128719	0.290036	0.333333	36	12	24	1934	6183
path:hsa04015	Rap1 signaling pathway	10.9538	1.74916e-05	0.000577618	0.366667	210	77	133	1869	6074
path:hsa04152	AMPK signaling pathway	3.69174	0.0249285	0.0901063	0.319672	122	39	83	1907	6124
path:hsa04950	Maturity onset diabetes of the young	0.0346242	0.965968	1	0.115385	26	3	23	1943	6184
path:hsa03040	Spliceosome	9.1467e-08	1	1	0.0833333	156	13	143	1933	6064
path:hsa04210	Apoptosis	2.10702	0.1216	0.275786	0.284672	137	39	98	1907	6109
path:hsa01040	Biosynthesis of unsaturated fatty acids	1.1837	0.306143	0.518203	0.296296	27	8	19	1938	6188
path:hsa04978	Mineral absorption	1.79391	0.166309	0.349417	0.3	60	18	42	1928	6165
path:hsa04725	Cholinergic synapse	2.99444	0.0500647	0.142246	0.309735	113	35	78	1911	6129
path:hsa04340	Hedgehog signaling pathway	4.17515	0.0153729	0.0675238	0.375	56	21	35	1925	6172
path:hsa05210	Colorectal cancer	3.18472	0.04139	0.12489	0.325581	86	28	58	1918	6149
path:hsa05203	Viral carcinogenesis	0.244523	0.783078	0.953432	0.217822	202	44	158	1902	6049
path:hsa00650	Butanoate metabolism	0.213376	0.807852	0.956886	0.185185	27	5	22	1941	6185
path:hsa04068	FoxO signaling pathway	5.90384	0.00272895	0.022022	0.348485	132	46	86	1900	6121
path:hsa05030	Cocaine addiction	1.32361	0.266173	0.471235	0.285714	49	14	35	1932	6172
path:hsa00604	Glycosphingolipid biosynthesis - ganglio series	0.698239	0.497461	0.726709	0.266667	15	4	11	1942	6196
path:hsa00500	Starch and sucrose metabolism	0.423207	0.654943	0.854381	0.222222	36	8	28	1938	6179
path:hsa04217	Necroptosis	0.165592	0.847392	0.976923	0.207547	159	33	126	1913	6081
path:hsa04750	Inflammatory mediator regulation of TRP channels	4.61894	0.00986327	0.0488936	0.346939	98	34	64	1912	6143
path:hsa04260	Cardiac muscle contraction	0.657538	0.518126	0.742932	0.241379	87	21	66	1925	6141
path:hsa00130	Ubiquinone and other terpenoid-quinone biosynthesis	0.250183	0.778659	0.951389	0.181818	11	2	9	1944	6198
path:hsa04071	Sphingolipid signaling pathway	1.60434	0.201023	0.393082	0.275	120	33	87	1913	6120
path:hsa00513	Various types of N-glycan biosynthesis	1.60128	0.201638	0.393082	0.307692	39	12	27	1934	6180
path:hsa04910	Insulin signaling pathway	3.96767	0.0189175	0.0758913	0.318841	138	44	94	1902	6113
path:hsa05226	Gastric cancer	0.696283	0.498435	0.726709	0.241611	149	36	113	1910	6094
path:hsa04613	Neutrophil extracellular trap formation	1.56024	0.210086	0.400549	0.265957	188	50	138	1896	6069
path:hsa05140	Leishmaniasis	8.63434	0.000177891	0.00268383	0.432432	74	32	42	1914	6165
path:hsa05417	Lipid and atherosclerosis	3.81501	0.0220374	0.0852431	0.299539	217	65	152	1881	6055
path:hsa01210	2-Oxocarboxylic acid metabolism	2.79834	0.0609111	0.162586	0.421053	19	8	11	1938	6196
path:hsa04730	Long-term depression	1.29566	0.273716	0.48213	0.278689	61	17	44	1929	6163
path:hsa05034	Alcoholism	0.016901	0.983241	1	0.177419	186	33	153	1913	6054
path:hsa05152	Tuberculosis	5.34881	0.00475382	0.0320671	0.325843	178	58	120	1888	6087
path:hsa04136	Autophagy - other	0.0348351	0.965765	1	0.125	32	4	28	1942	6179
path:hsa00340	Histidine metabolism	0.459771	0.631428	0.835194	0.227273	22	5	17	1941	6190
path:hsa03020	RNA polymerase	9.20042e-05	0.999908	1	0.0294118	34	1	33	1945	6174
path:hsa05330	Allograft rejection	5.59164	0.00372893	0.0275704	0.457143	35	16	19	1930	6188
path:hsa00670	One carbon pool by folate	1.52628	0.217343	0.40988	0.333333	21	7	14	1939	6193
path:hsa04970	Salivary secretion	1.65836	0.190451	0.384224	0.282609	92	26	66	1920	6141
path:hsa05340	Primary immunodeficiency	5.9359	0.00264285	0.0218349	0.459459	37	17	20	1929	6187
path:hsa05163	Human cytomegalovirus infection	1.61256	0.199377	0.393082	0.264574	223	59	164	1887	6043
path:hsa04940	Type I diabetes mellitus	4.66824	0.00938877	0.0488936	0.414634	41	17	24	1929	6183
path:hsa01524	Platinum drug resistance	2.98734	0.0504214	0.142246	0.328767	73	24	49	1922	6158
path:hsa03440	Homologous recombination	1.35316	0.258422	0.459859	0.292683	41	12	29	1934	6178
path:hsa05202	Transcriptional misregulation in cancer	3.32449	0.0359907	0.115637	0.296875	192	57	135	1889	6072
path:hsa05231	Choline metabolism in cancer	2.47294	0.0843365	0.210538	0.30303	99	30	69	1916	6138
path:hsa04630	JAK-STAT signaling pathway	3.22053	0.039934	0.123724	0.300613	163	49	114	1897	6093
path:hsa05017	Spinocerebellar ataxia	0.576685	0.561758	0.782851	0.236111	144	34	110	1912	6097
path:hsa03022	Basal transcription factors	0.0111372	0.988925	1	0.113636	44	5	39	1941	6168
path:hsa04973	Carbohydrate digestion and absorption	3.96187	0.0190275	0.0758913	0.382979	47	18	29	1928	6178
path:hsa05142	Chagas disease	6.63845	0.00130905	0.0122768	0.376238	101	38	63	1908	6144
path:hsa05332	Graft-versus-host disease	5.59019	0.00373432	0.0275704	0.447368	38	17	21	1929	6186
path:hsa01250	Biosynthesis of nucleotide sugars	0.620744	0.537544	0.759663	0.243243	37	9	28	1937	6179
path:hsa04024	cAMP signaling pathway	3.79105	0.022572	0.0860711	0.298643	221	66	155	1880	6052
path:hsa00534	Glycosaminoglycan biosynthesis - heparan sulfate / heparin	0.339808	0.711907	0.891812	0.208333	24	5	19	1941	6188
path:hsa00250	Alanine, aspartate and glutamate metabolism	0.620744	0.537544	0.759663	0.243243	37	9	28	1937	6179
path:hsa03320	PPAR signaling pathway	1.71109	0.180668	0.373166	0.289474	76	22	54	1924	6153
path:hsa00512	Mucin type O-glycan biosynthesis	3.44814	0.0318048	0.106118	0.388889	36	14	22	1932	6185
path:hsa05323	Rheumatoid arthritis	10.2793	3.4338e-05	0.000992941	0.433333	90	39	51	1907	6156
path:hsa05214	Glioma	1.44317	0.236177	0.438254	0.28	75	21	54	1925	6153
path:hsa05418	Fluid shear stress and atherosclerosis	5.49167	0.00412096	0.0291923	0.34058	138	47	91	1899	6116
path:hsa04726	Serotonergic synapse	1.85125	0.157041	0.344894	0.283186	113	32	81	1914	6126
path:hsa05217	Basal cell carcinoma	1.12452	0.324808	0.541868	0.269841	63	17	46	1929	6161
path:hsa04120	Ubiquitin mediated proteolysis	0.00950004	0.990545	1	0.161972	142	23	119	1923	6088
path:hsa04922	Glucagon signaling pathway	2.13815	0.117872	0.272646	0.292453	106	31	75	1915	6132
path:hsa00740	Riboflavin metabolism	2.31626	0.098642	0.239308	0.5	8	4	4	1942	6203
path:hsa00520	Amino sugar and nucleotide sugar metabolism	0.664528	0.514516	0.740818	0.244898	49	12	37	1934	6170
path:hsa04722	Neurotrophin signaling pathway	1.08251	0.338745	0.554455	0.258333	120	31	89	1915	6118
path:hsa00640	Propanoate metabolism	0.209816	0.810734	0.956886	0.1875	32	6	26	1940	6181
path:hsa04936	Alcoholic liver disease	2.96731	0.0514416	0.143954	0.300699	143	43	100	1903	6107
path:hsa00910	Nitrogen metabolism	1.6048	0.200929	0.393082	0.352941	17	6	11	1940	6196
path:hsa04911	Insulin secretion	4.92345	0.00727403	0.0427811	0.360465	86	31	55	1915	6152
path:hsa04742	Taste transduction	0.114124	0.892148	1	0.188235	85	16	69	1930	6138
path:hsa05165	Human papillomavirus infection	4.35137	0.0128892	0.0604398	0.292169	332	97	235	1849	5972
path:hsa04310	Wnt signaling pathway	2.90566	0.0547126	0.148322	0.294118	170	50	120	1896	6087
path:hsa05164	Influenza A	1.69016	0.18449	0.378804	0.270588	170	46	124	1900	6083
path:hsa04623	Cytosolic DNA-sensing pathway	0.0103247	0.989728	1	0.129032	62	8	54	1938	6153
path:hsa04927	Cortisol synthesis and secretion	3.73098	0.0239692	0.0891444	0.353846	65	23	42	1923	6165
path:hsa05170	Human immunodeficiency virus 1 infection	0.864905	0.421091	0.646543	0.246445	211	52	159	1894	6048
path:hsa00564	Glycerophospholipid metabolism	0.55094	0.576408	0.796866	0.234694	98	23	75	1923	6132
path:hsa04514	Cell adhesion molecules	16.8178	4.96713e-08	5.74532e-06	0.435065	154	67	87	1879	6120
path:hsa05414	Dilated cardiomyopathy	7.24473	0.000713927	0.00825775	0.389474	95	37	58	1909	6149
path:hsa04713	Circadian entrainment	10.027	4.41899e-05	0.00117953	0.42268	97	41	56	1905	6151
path:hsa04919	Thyroid hormone signaling pathway	2.23803	0.106669	0.251797	0.290323	124	36	88	1910	6119
path:hsa00750	Vitamin B6 metabolism	0.823137	0.439052	0.658443	0.333333	6	2	4	1944	6203
path:hsa03060	Protein export	0.00187133	0.99813	1	0.0434783	23	1	22	1945	6185
path:hsa03010	Ribosome	8.97738e-10	1	1	0.0636943	157	10	147	1936	6060
path:hsa05322	Systemic lupus erythematosus	3.36006	0.0347331	0.113702	0.310606	132	41	91	1905	6116
path:hsa00240	Pyrimidine metabolism	2.54696	0.0783191	0.19837	0.327586	58	19	39	1927	6168
path:hsa00010	Glycolysis / Gluconeogenesis	0.604164	0.546531	0.767799	0.238806	67	16	51	1930	6156
path:hsa04115	p53 signaling pathway	4.82271	0.00804495	0.0450258	0.369863	73	27	46	1919	6161
path:hsa04216	Ferroptosis	4.66824	0.00938877	0.0488936	0.414634	41	17	24	1929	6183
path:hsa04350	TGF-beta signaling pathway	0.540739	0.582318	0.798673	0.234043	94	22	72	1924	6135
path:hsa00190	Oxidative phosphorylation	0.00645447	0.993566	1	0.155556	135	21	114	1925	6093
path:hsa04146	Peroxisome	0.00251912	0.997484	1	0.121951	82	10	72	1936	6135
path:hsa00480	Glutathione metabolism	4.17515	0.0153729	0.0675238	0.375	56	21	35	1925	6172
path:hsa04810	Regulation of actin cytoskeleton	3.71803	0.0242816	0.0891444	0.298165	218	65	153	1881	6054
path:hsa04979	Cholesterol metabolism	0.807514	0.445965	0.664163	0.254902	51	13	38	1933	6169
path:hsa00380	Tryptophan metabolism	0.199691	0.818984	0.960092	0.190476	42	8	34	1938	6173
path:hsa05143	African trypanosomiasis	3.44814	0.0318048	0.106118	0.388889	36	14	22	1932	6185
path:hsa04668	TNF signaling pathway	3.11395	0.044425	0.131644	0.3125	112	35	77	1911	6130
path:hsa05412	Arrhythmogenic right ventricular cardiomyopathy	7.76161	0.000425772	0.00547196	0.415584	77	32	45	1914	6162
path:hsa04360	Axon guidance	3.27329	0.0378816	0.119499	0.297297	185	55	130	1891	6077
path:hsa04012	ErbB signaling pathway	1.59143	0.203635	0.394755	0.282353	85	24	61	1922	6146
path:hsa05168	Herpes simplex virus 1 infection	5.85816e-05	0.999941	1	0.170385	493	84	409	1862	5798
path:hsa01240	Biosynthesis of cofactors	0.962691	0.381864	0.602058	0.251613	155	39	116	1907	6091
path:hsa04140	Autophagy - animal	0.505918	0.602952	0.811923	0.232394	142	33	109	1913	6098
path:hsa04614	Renin-angiotensin system	6.98998	0.000921065	0.00940028	0.538462	26	14	12	1932	6195
path:hsa03008	Ribosome biogenesis in eukaryotes	7.70487e-06	0.999992	1	0.0841121	107	9	98	1937	6109
path:hsa04144	Endocytosis	0.349503	0.705038	0.88963	0.22619	252	57	195	1889	6012
path:hsa04650	Natural killer cell mediated cytotoxicity	3.00599	0.0494899	0.142246	0.306452	124	38	86	1908	6121
path:hsa04929	GnRH secretion	5.35361	0.00473104	0.0320671	0.390625	64	25	39	1921	6168
path:hsa04061	Viral protein interaction with cytokine and cytokine receptor	4.61894	0.00986327	0.0488936	0.346939	98	34	64	1912	6143
path:hsa05415	Diabetic cardiomyopathy	1.39611	0.247558	0.449752	0.261084	203	53	150	1893	6057
path:hsa04218	Cellular senescence	7.11288	0.000814542	0.00883269	0.352564	156	55	101	1891	6106
path:hsa05031	Amphetamine addiction	4.27032	0.0139773	0.0638175	0.362319	69	25	44	1921	6163
path:hsa05131	Shigellosis	0.110507	0.89538	1	0.207317	246	51	195	1895	6012
path:hsa00440	Phosphonate and phosphinate metabolism	0.216412	0.805403	0.956886	0.166667	6	1	5	1945	6202
path:hsa04110	Cell cycle	4.63143	0.00974078	0.0488936	0.333333	126	42	84	1904	6123
path:hsa00120	Primary bile acid biosynthesis	0.21159	0.809297	0.956886	0.176471	17	3	14	1943	6193
path:hsa04914	Progesterone-mediated oocyte maturation	6.42838	0.00161506	0.014748	0.372549	102	38	64	1908	6143
path:hsa00260	Glycine, serine and threonine metabolism	2.5929	0.0748029	0.192302	0.35	40	14	26	1932	6181
path:hsa00514	Other types of O-glycan biosynthesis	1.5444	0.21344	0.40472	0.297872	47	14	33	1932	6174
path:hsa00860	Porphyrin metabolism	0.0316272	0.968868	1	0.136364	44	6	38	1940	6169
path:hsa05211	Renal cell carcinoma	1.64402	0.193201	0.387519	0.289855	69	20	49	1926	6158
path:hsa04270	Vascular smooth muscle contraction	6.7634	0.0011553	0.0111358	0.358209	134	48	86	1898	6121
path:hsa00980	Metabolism of xenobiotics by cytochrome P450	0.17741	0.837437	0.971875	0.197368	76	15	61	1931	6146
path:hsa00920	Sulfur metabolism	0.820464	0.440227	0.658443	0.3	10	3	7	1943	6200
path:hsa00563	Glycosylphosphatidylinositol (GPI)-anchor biosynthesis	0.426704	0.652657	0.854381	0.222222	27	6	21	1940	6186
path:hsa01523	Antifolate resistance	2.12669	0.119231	0.272646	0.34375	32	11	21	1935	6186
path:hsa05166	Human T-cell leukemia virus 1 infection	13.4845	1.39241e-06	9.66334e-05	0.38009	221	84	137	1862	6070
path:hsa04926	Relaxin signaling pathway	3.28015	0.0376226	0.119499	0.310078	129	40	89	1906	6118
path:hsa04014	Ras signaling pathway	5.04709	0.00642799	0.0405548	0.310638	235	73	162	1873	6045
path:hsa00790	Folate biosynthesis	1.74545	0.174567	0.362724	0.333333	27	9	18	1937	6189
path:hsa04744	Phototransduction	0.0046823	0.995329	1	0.0714286	28	2	26	1944	6181
path:hsa05012	Parkinson disease	0.0678433	0.934407	1	0.202247	267	54	213	1892	5994
path:hsa00140	Steroid hormone biosynthesis	0.484238	0.616167	0.822345	0.229508	61	14	47	1932	6160
path:hsa03013	Nucleocytoplasmic transport	0.000314067	0.999686	1	0.116071	112	13	99	1933	6108
path:hsa05135	Yersinia infection	3.76145	0.0232499	0.0876927	0.316176	136	43	93	1903	6114
path:hsa05205	Proteoglycans in cancer	7.30455	0.000672472	0.00804648	0.338164	207	70	137	1876	6070
path:hsa00982	Drug metabolism - cytochrome P450	0.66622	0.513647	0.740818	0.242857	70	17	53	1929	6154
path:hsa04640	Hematopoietic cell lineage	12.2165	4.94831e-06	0.000214633	0.447917	96	43	53	1903	6154
path:hsa03430	Mismatch repair	3.1995	0.0407828	0.124168	0.416667	24	10	14	1936	6193
path:hsa05146	Amoebiasis	3.60416	0.0272102	0.0973397	0.326733	101	33	68	1913	6139
path:hsa05321	Inflammatory bowel disease	6.16059	0.002111	0.0183129	0.40625	64	26	38	1920	6169
path:hsa00983	Drug metabolism - other enzymes	1.79345	0.166385	0.349417	0.291139	79	23	56	1923	6151
path:hsa04390	Hippo signaling pathway	3.45968	0.0314398	0.106118	0.305732	157	48	109	1898	6098
path:hsa00310	Lysine degradation	0.831152	0.435547	0.657108	0.253968	63	16	47	1930	6160
path:hsa01230	Biosynthesis of amino acids	3.22475	0.0397659	0.123724	0.333333	75	25	50	1921	6157
path:hsa05320	Autoimmune thyroid disease	2.68595	0.0681563	0.179169	0.34	50	17	33	1929	6174
path:hsa00760	Nicotinate and nicotinamide metabolism	1.04907	0.350263	0.56269	0.277778	36	10	26	1936	6181
path:hsa04145	Phagosome	17.1197	3.67303e-08	5.74532e-06	0.44	150	66	84	1880	6123
path:hsa00531	Glycosaminoglycan degradation	2.79834	0.0609111	0.162586	0.421053	19	8	11	1938	6196
path:hsa04928	Parathyroid hormone synthesis, secretion and action	2.95021	0.0523288	0.145265	0.311321	106	33	73	1913	6134
path:hsa00524	Neomycin, kanamycin and gentamicin biosynthesis	1.06908	0.343325	0.556701	0.4	5	2	3	1944	6204
path:hsa04130	SNARE interactions in vesicular transport	0.350394	0.704411	0.88963	0.212121	33	7	26	1939	6181
path:hsa05145	Toxoplasmosis	3.71295	0.0244055	0.0891444	0.324324	111	36	75	1910	6132
path:hsa00290	Valine, leucine and isoleucine biosynthesis	1.06908	0.343325	0.556701	0.4	5	2	3	1944	6204
path:hsa04972	Pancreatic secretion	0.204966	0.814675	0.958279	0.205882	102	21	81	1925	6126
path:hsa04380	Osteoclast differentiation	17.1657	3.5076e-08	5.74532e-06	0.460317	126	58	68	1888	6139
path:hsa04975	Fat digestion and absorption	0.516851	0.596396	0.808396	0.232558	43	10	33	1936	6174
path:hsa05020	Prion disease	1.87674	0.153088	0.340522	0.266423	274	73	201	1873	6006
path:hsa05171	Coronavirus disease - COVID-19	0.0608488	0.940966	1	0.198276	232	46	186	1900	6021
path:hsa04142	Lysosome	0.552576	0.575465	0.796866	0.234848	132	31	101	1915	6106
path:hsa00515	Mannose type O-glycan biosynthesis	0.395548	0.673311	0.864382	0.217391	23	5	18	1941	6189
path:hsa05416	Viral myocarditis	9.34699	8.72276e-05	0.00168155	0.473684	57	27	30	1919	6177
path:hsa00020	Citrate cycle (TCA cycle)	0.131859	0.876465	0.998845	0.166667	30	5	25	1941	6182
path:hsa00830	Retinol metabolism	0.0780337	0.924933	1	0.173913	69	12	57	1934	6150
path:hsa00532	Glycosaminoglycan biosynthesis - chondroitin sulfate / dermatan sulfate	0.618874	0.538551	0.759663	0.25	20	5	15	1941	6192
path:hsa04664	Fc epsilon RI signaling pathway	4.47012	0.0114459	0.0551631	0.367647	68	25	43	1921	6164
path:hsa03015	mRNA surveillance pathway	0.000380278	0.99962	1	0.111111	99	11	88	1935	6119
path:hsa04658	Th1 and Th2 cell differentiation	9.3674	8.54656e-05	0.00168155	0.422222	90	38	52	1908	6155
path:hsa04141	Protein processing in endoplasmic reticulum	0.0767639	0.926108	1	0.195266	169	33	136	1913	6071
path:hsa04666	Fc gamma R-mediated phagocytosis	5.60945	0.00366308	0.0275704	0.364583	96	35	61	1911	6146
path:hsa00061	Fatty acid biosynthesis	1.40925	0.244326	0.449752	0.333333	18	6	12	1940	6195
path:hsa04710	Circadian rhythm	1.78883	0.167156	0.349417	0.323529	34	11	23	1935	6184
path:hsa04072	Phospholipase D signaling pathway	8.82854	0.000146491	0.0024206	0.37415	147	55	92	1891	6115
path:hsa00270	Cysteine and methionine metabolism	0.211887	0.809056	0.956886	0.196078	51	10	41	1936	6166
path:hsa04977	Vitamin digestion and absorption	0.950452	0.386566	0.602058	0.28	25	7	18	1939	6189
path:hsa04974	Protein digestion and absorption	4.37058	0.0126439	0.0601018	0.339806	103	35	68	1911	6139
path:hsa04932	Non-alcoholic fatty liver disease	0.295605	0.744082	0.918848	0.219355	155	34	121	1912	6086
path:hsa00730	Thiamine metabolism	0.698239	0.497461	0.726709	0.266667	15	4	11	1942	6196
path:hsa00030	Pentose phosphate pathway	0.0508648	0.950407	1	0.133333	30	4	26	1942	6181
path:hsa04066	HIF-1 signaling pathway	2.21617	0.109026	0.255622	0.293578	109	32	77	1914	6130
path:hsa04550	Signaling pathways regulating pluripotency of stem cells	0.857414	0.424258	0.648535	0.248276	145	36	109	1910	6098
path:hsa05133	Pertussis	4.05586	0.0173205	0.0715503	0.350649	77	27	50	1919	6157
path:hsa05200	Pathways in cancer	9.83377	5.36103e-05	0.00124019	0.310734	531	165	366	1781	5841
path:hsa04918	Thyroid hormone synthesis	1.81215	0.163302	0.347643	0.293333	75	22	53	1924	6154
path:hsa05218	Melanoma	1.3635	0.255764	0.459859	0.277778	72	20	52	1926	6155
path:hsa05014	Amyotrophic lateral sclerosis	0.00264144	0.997362	1	0.180822	365	66	299	1880	5908
path:hsa04657	IL-17 signaling pathway	0.540739	0.582318	0.798673	0.234043	94	22	72	1924	6135
path:hsa04510	Focal adhesion	9.90199	5.00752e-05	0.00124019	0.361386	202	73	129	1873	6078
path:hsa04540	Gap junction	2.91092	0.0544255	0.148322	0.318182	88	28	60	1918	6147
path:hsa04976	Bile secretion	1.1959	0.302432	0.516965	0.266667	90	24	66	1922	6141
path:hsa00330	Arginine and proline metabolism	1.13059	0.322841	0.541868	0.27451	51	14	37	1932	6170
path:hsa04913	Ovarian steroidogenesis	3.81176	0.0221092	0.0852431	0.372549	51	19	32	1927	6175
path:hsa04670	Leukocyte transendothelial migration	8.88183	0.000138889	0.00240973	0.394737	114	45	69	1901	6138
path:hsa04062	Chemokine signaling pathway	9.61141	6.69602e-05	0.0014522	0.363158	190	69	121	1877	6086
path:hsa04933	AGE-RAGE signaling pathway in diabetic complications	7.59531	0.000502804	0.00623118	0.39	100	39	61	1907	6146
path:hsa04520	Adherens junction	1.83302	0.15993	0.345894	0.295775	71	21	50	1925	6157
path:hsa05010	Alzheimer disease	0.353314	0.702357	0.88963	0.228571	385	88	297	1858	5910
path:hsa00360	Phenylalanine metabolism	1.82819	0.160704	0.345894	0.375	16	6	10	1940	6197
path:hsa02010	ABC transporters	1.66631	0.188944	0.384224	0.304348	46	14	32	1932	6175
path:hsa05150	Staphylococcus aureus infection	15.8277	1.33696e-07	1.15981e-05	0.48913	92	45	47	1901	6160
path:hsa04625	C-type lectin receptor signaling pathway	3.19925	0.0407929	0.124168	0.317308	104	33	71	1913	6136
path:hsa05208	Chemical carcinogenesis - reactive oxygen species	0.409431	0.664028	0.859914	0.2287	223	51	172	1895	6035
path:hsa00565	Ether lipid metabolism	0.392947	0.675065	0.864382	0.22	50	11	39	1935	6168
path:hsa00601	Glycosphingolipid biosynthesis - lacto and neolacto series	1.1837	0.306143	0.518203	0.296296	27	8	19	1938	6188
path:hsa04662	B cell receptor signaling pathway	10.9223	1.8052e-05	0.000577618	0.455696	79	36	43	1910	6164
path:hsa05100	Bacterial invasion of epithelial cells	4.05586	0.0173205	0.0715503	0.350649	77	27	50	1919	6157
path:hsa04213	Longevity regulating pathway - multiple species	4.32155	0.0132793	0.0614387	0.370968	62	23	39	1923	6168
path:hsa05213	Endometrial cancer	2.40017	0.0907021	0.223217	0.322034	59	19	40	1927	6167
